# Supplementary material for: Integrated Approaches to Identify miRNA Biomarkers Associated with Cognitive Dysfunction in Multiple Sclerosis Using Text Mining, Gene Expression, Pathways, and GWAS
Source: Diagnostics (Basel). 2022 Aug 8;12(8):1914. doi: 10.3390/diagnostics12081914 (PMC9406323; doi:10.3390/diagnostics12081914)
Supplement: Supplementary file 1 [file diagnostics-12-01914-s001.zip › supplementaryTableS1.xlsx]

## Sheet: Gene and Pubmed
	Literature Evidence - Pubtator
PMID	Gene Name	Official Gene Name	Involved in Cognition	Organism	Reported in HMDD v3.2	Reported in PhenomiR
30645749	brain-derived neurotrophic factor	BDNF	Y	Homo Sapiens	-	-
30645749	BDNF	BDNF	Y	Homo Sapiens	-	-
30118900	IL-10	IL10	Y	Homo Sapiens	-	-
29974307	interferon (IFN)-beta	IFNB1	Y	Homo Sapiens	-	-
29974307	IFN-beta	IFNB1	Y	Homo Sapiens	-	-
29797629	chitinase 3-like 1	CHI3L1	Y	Homo Sapiens	-	-
29797629	CHI3L1	CHI3L1	Y	Homo Sapiens	-	-
29797629	NF-L	NEFL	Y	Homo Sapiens	-	-
29643001	BDNF	BDNF	Y	Homo Sapiens	-	-
29643001	neurotrophin	NTF3	Y	Homo Sapiens	-	-
29643001	brain-derived-neurotrophic-factor	BDNF	Y	Homo Sapiens	-	-
29643001	beta-nerve-growth-factor	BDNF	Y	Homo Sapiens	-	-
29643001	beta-NGF	NGF	Y	Homo Sapiens	-	-
29643001	neurotrophin-3	NTF3	Y	Homo Sapiens	-	-
29643001	neurotrophin-4/5	NTF4	Y	Homo Sapiens	-	-
29297273	interleukin-17A	IL17A	Y	Homo Sapiens	-	-
29297273	tumor necrosis factor-alpha	TNF	Y	Homo Sapiens	-	-
29297273	interleukin-10	IL10	Y	Homo Sapiens	-	-
29297273	tumor necrosis factor (TNF)-alpha	TNF	Y	Homo Sapiens	-	-
29297273	IL-10	IL10	Y	Homo Sapiens	-	-
29297273	TNF-alpha	TNF	Y	Homo Sapiens	-	-
29297273	IL-17A	IL17A	Y	Homo Sapiens	-	-
29108826	IL-10	IL10	Y	Homo Sapiens	-	-
30777084	IL-10	IL10	Y	Homo Sapiens	-	-
29417493	interferon-beta	IFNB1	Y	Homo Sapiens	-	-
29370869	NfL	NEFL	Y	Homo Sapiens	-	-
30656857	NTNG2	NTNG2	Y	Homo Sapiens	-	-
30656857	SPTB	SPTB	Y	Homo Sapiens	-	-
30656857	STAB1	STAB1	Y	Homo Sapiens	-	-
30656857	BST1	BST1	Y	Homo Sapiens	-	-
29087462	miR-182-5p	hsa-mir-182-5p	Y	Homo Sapiens	N	N
29087462	miR-320a	hsa-mir-320a	Y	Homo Sapiens	Y	N
29043654	miR-155	hsa-mir-155	Y	Homo Sapiens	Y	N
29043654	miR-326	hsa-mir-326	Y	Homo Sapiens	Y	N
29043654	miR-301a	hsa-mir-301a	Y	Homo Sapiens	N	N
29043654	miR155	hsa-mir-155	Y	Homo Sapiens	Y	N
29783973	hsa-miR-30b-5p	hsa-mir-30b-5p	Y	Homo Sapiens	N	N
29783973	hsa-MiR-3200-5p	hsa-mir-3200-5p	Y	Homo Sapiens	N	N
30656857	hsa-miR-326	hsa-mir-326	Y	Homo Sapiens	Y	N
30656857	hsa-miR-301a	hsa-mir-301a	Y	Homo Sapiens	N	N
30656857	hsa-let-7a-5p	hsa-let-7a-5p	Y	Homo Sapiens	Y	N
30656857	hsa-let-7b-5p	hsa-let-7b-5p	Y	Homo Sapiens	N	N
30656857	hsa-miR-25-3p	hsa-mir-25-3p	Y	Homo Sapiens	N	N
30656857	hsa-miR-125a-5p	hsa-mir-125a-5p	Y	Homo Sapiens	N	N
30656857	hsa-miR-942-5p	hsa-mir-942-5p	Y	Homo Sapiens	N	N
30656857	hsa-miR-221-3p	hsa-mir-221-3p	Y	Homo Sapiens	N	N
30656857	hsa-miR-652-3p	hsa-mir-652-3p	Y	Homo Sapiens	N	N
30656857	hsa-miR-182-5p	hsa-mir-182-5p	Y	Homo Sapiens	N	N
30656857	hsa-miR-185-5p	hsa-mir-185-5p	Y	Homo Sapiens	N	N
30656857	hsa-miR-181a-5p	hsa-mir-181a-5p	Y	Homo Sapiens	N	N
30656857	hsa-miR-320a	hsa-mir-320a	Y	Homo Sapiens	Y	N
30656857	hsa-miR-99b-5p	hsa-mir-99b-5p	Y	Homo Sapiens	N	N
30656857	hsa-miR-148b-3p	hsa-mir-148b-3p	Y	Homo Sapiens	N	N
29783973	miR-30b	hsa-mir-30b	Y	Homo Sapiens	N	N
29783973	MiR-3200-5p	hsa-mir-3200-5p	Y	Homo Sapiens	N	N

## Sheet: HMDD
category	mir	disease	pmid	description
circulation_biomarker_diagnosis_down	hsa-mir-15b	Multiple Sclerosis	24277735	Decreased circulating miRNA levels in patients with primary progressive multiple sclerosis.
circulation_biomarker_diagnosis_down	hsa-mir-223	Multiple Sclerosis	24277735	Decreased circulating miRNA levels in patients with primary progressive multiple sclerosis.
circulation_biomarker_diagnosis_down	hsa-mir-23a	Multiple Sclerosis	24277735	Decreased circulating miRNA levels in patients with primary progressive multiple sclerosis.
circulation_biomarker_diagnosis_down	hsa-mir-320a	Multiple Sclerosis	25468268	expression of miR-320a is decreased in B cells of MS patients and may contribute to increased blood-brain barrier permeability and neurological disability.
circulation_biomarker_diagnosis_ns	hsa-mir-326	Multiple Sclerosis	21949733	Four miRNAs (miR-326, miR-155, miR-146a, miR-142-3p) were aberrantly expressed in peripheral blood mononuclear cells from RRMS (relapsing remitting multiple sclerosis) patients compared to healthy controls.
circulation_biomarker_diagnosis_ns	hsa-let-7g	Multiple Sclerosis	22108567	deregulated
circulation_biomarker_diagnosis_ns	hsa-mir-150	Multiple Sclerosis	22108567	deregulated
circulation_biomarker_diagnosis_ns	hsa-mir-145	Multiple Sclerosis	23773985	RRMS patients in remission had altered expression of mirNAs. We validated mir-145 as a potential diagnostic biomarker for the diagnosis of MS in blood, plasma and serum.
circulation_biomarker_diagnosis_ns	hsa-mir-572	Multiple Sclerosis	25947625	Evaluation of miR-572 may serve as a non-invasive biomarker for remyelination.
circulation_biomarker_diagnosis_ns	hsa-mir-27a	Multiple Sclerosis	27606352	Comprehensive evaluation of serum microRNAs as biomarkers in multiple sclerosis.
circulation_biomarker_diagnosis_ns	hsa-mir-145	Multiple Sclerosis	29246612	miR-145, miR-223 and miR-326 expression profile is a promising diagnostic biomarker for MS and NPSLE, but not for NMOSD
circulation_biomarker_diagnosis_ns	hsa-mir-223	Multiple Sclerosis	29246612	miR-145, miR-223 and miR-326 expression profile is a promising diagnostic biomarker for MS and NPSLE, but not for NMOSD
circulation_biomarker_diagnosis_ns	hsa-mir-326	Multiple Sclerosis	29246612	miR-145, miR-223 and miR-326 expression profile is a promising diagnostic biomarker for MS and NPSLE, but not for NMOSD
circulation_biomarker_diagnosis_ns	hsa-mir-128	Multiple Sclerosis	29527713	Evaluation of serum miR-191-5p, miR-24-3p, miR-128-3p, and miR-376c-3 in multiple sclerosis patients.
circulation_biomarker_diagnosis_ns	hsa-mir-191	Multiple Sclerosis	29527713	Evaluation of serum miR-191-5p, miR-24-3p, miR-128-3p, and miR-376c-3 in multiple sclerosis patients.
circulation_biomarker_diagnosis_ns	hsa-mir-24	Multiple Sclerosis	29527713	Evaluation of serum miR-191-5p, miR-24-3p, miR-128-3p, and miR-376c-3 in multiple sclerosis patients.
circulation_biomarker_diagnosis_ns	hsa-mir-376c	Multiple Sclerosis	29527713	Evaluation of serum miR-191-5p, miR-24-3p, miR-128-3p, and miR-376c-3 in multiple sclerosis patients.
circulation_biomarker_diagnosis_ns	hsa-mir-199a	Multiple Sclerosis	29551498	Analysis of the expression of mir-34a, mir-199a, mir-30c and mir-19a in peripheral blood CD4+T lymphocytes of relapsing-remitting multiple sclerosis patients.
circulation_biomarker_diagnosis_ns	hsa-mir-19a	Multiple Sclerosis	29551498	Analysis of the expression of mir-34a, mir-199a, mir-30c and mir-19a in peripheral blood CD4+T lymphocytes of relapsing-remitting multiple sclerosis patients.
circulation_biomarker_diagnosis_ns	hsa-mir-30c	Multiple Sclerosis	29551498	Analysis of the expression of mir-34a, mir-199a, mir-30c and mir-19a in peripheral blood CD4+T lymphocytes of relapsing-remitting multiple sclerosis patients.
circulation_biomarker_diagnosis_ns	hsa-mir-34a	Multiple Sclerosis	29551498	Analysis of the expression of mir-34a, mir-199a, mir-30c and mir-19a in peripheral blood CD4+T lymphocytes of relapsing-remitting multiple sclerosis patients.
circulation_biomarker_diagnosis_up	hsa-mir-326	Multiple Sclerosis	21151203	The expression of miRNA-326 in blood cells has been reported to increase during relapses.
circulation_biomarker_diagnosis_up	hsa-mir-146a	Multiple Sclerosis	21875645	In peripheral mononuclear cells, a statistically significant increased expression of miR-21, miR-146a and -b was observed in relapsing remitting (RR)MS patients as compared with controls.
circulation_biomarker_diagnosis_up	hsa-mir-146b	Multiple Sclerosis	21875645	In peripheral mononuclear cells, a statistically significant increased expression of miR-21, miR-146a and -b was observed in relapsing remitting (RR)MS patients as compared with controls.
circulation_biomarker_diagnosis_up	hsa-mir-21	Multiple Sclerosis	21875645	In peripheral mononuclear cells, a statistically significant increased expression of miR-21, miR-146a and -b was observed in relapsing remitting (RR)MS patients as compared with controls.
circulation_biomarker_diagnosis_up	hsa-mir-22	Multiple Sclerosis	22231906	Six plasma miRNA (miR-614, miR-572, miR-648, miR-1826, miR-422a and miR-22) that were significantly up-regulated and one plasma miRNA (miR-1979) that was significantly down-regulated in MS individuals.
circulation_biomarker_diagnosis_up	hsa-mir-422a	Multiple Sclerosis	22231906	Six plasma miRNA (miR-614, miR-572, miR-648, miR-1826, miR-422a and miR-22) that were significantly up-regulated and one plasma miRNA (miR-1979) that was significantly down-regulated in MS individuals.
circulation_biomarker_diagnosis_up	hsa-mir-572	Multiple Sclerosis	22231906	Six plasma miRNA (miR-614, miR-572, miR-648, miR-1826, miR-422a and miR-22) that were significantly up-regulated and one plasma miRNA (miR-1979) that was significantly down-regulated in MS individuals.
circulation_biomarker_diagnosis_up	hsa-mir-614	Multiple Sclerosis	22231906	Six plasma miRNA (miR-614, miR-572, miR-648, miR-1826, miR-422a and miR-22) that were significantly up-regulated and one plasma miRNA (miR-1979) that was significantly down-regulated in MS individuals.
circulation_biomarker_diagnosis_up	hsa-mir-648	Multiple Sclerosis	22231906	Six plasma miRNA (miR-614, miR-572, miR-648, miR-1826, miR-422a and miR-22) that were significantly up-regulated and one plasma miRNA (miR-1979) that was significantly down-regulated in MS individuals.
circulation_biomarker_diagnosis_up	hsa-mir-126	Multiple Sclerosis	29325906	The upregulation of miR-126-3p, miR-146b-5p, miR-155, miR-196a-5p, miR-21-5p, miR-223-3p, miR-326 and miR-379-5p in remission compared to relapse was observed
circulation_biomarker_diagnosis_up	hsa-mir-146b	Multiple Sclerosis	29325906	The upregulation of miR-126-3p, miR-146b-5p, miR-155, miR-196a-5p, miR-21-5p, miR-223-3p, miR-326 and miR-379-5p in remission compared to relapse was observed
circulation_biomarker_diagnosis_up	hsa-mir-155	Multiple Sclerosis	29325906	The upregulation of miR-126-3p, miR-146b-5p, miR-155, miR-196a-5p, miR-21-5p, miR-223-3p, miR-326 and miR-379-5p in remission compared to relapse was observed
circulation_biomarker_diagnosis_up	hsa-mir-196a	Multiple Sclerosis	29325906	The upregulation of miR-126-3p, miR-146b-5p, miR-155, miR-196a-5p, miR-21-5p, miR-223-3p, miR-326 and miR-379-5p in remission compared to relapse was observed
circulation_biomarker_diagnosis_up	hsa-mir-21	Multiple Sclerosis	29325906	The upregulation of miR-126-3p, miR-146b-5p, miR-155, miR-196a-5p, miR-21-5p, miR-223-3p, miR-326 and miR-379-5p in remission compared to relapse was observed
circulation_biomarker_diagnosis_up	hsa-mir-223	Multiple Sclerosis	29325906	The upregulation of miR-126-3p, miR-146b-5p, miR-155, miR-196a-5p, miR-21-5p, miR-223-3p, miR-326 and miR-379-5p in remission compared to relapse was observed
circulation_biomarker_diagnosis_up	hsa-mir-326	Multiple Sclerosis	29325906	The upregulation of miR-126-3p, miR-146b-5p, miR-155, miR-196a-5p, miR-21-5p, miR-223-3p, miR-326 and miR-379-5p in remission compared to relapse was observed
circulation_biomarker_diagnosis_up	hsa-mir-379	Multiple Sclerosis	29325906	The upregulation of miR-126-3p, miR-146b-5p, miR-155, miR-196a-5p, miR-21-5p, miR-223-3p, miR-326 and miR-379-5p in remission compared to relapse was observed
circulation_biomarker_prognosis_down	hsa-mir-326	Multiple Sclerosis	25642434	Our longitudinal analysis revealed that miR-18a, miR-20b, miR-29a, and miR-103 were upregulated and predominantly expressed by CD4(+) T cells, whereas miR-326 was downregulated upon natalizumab treatment.
circulation_biomarker_prognosis_ns	hsa-mir-15b	Multiple Sclerosis	27725128	Effect of fingolimod treatment on circulating miR-15b, miR23a and miR-223 levels in patients with multiple sclerosis.
circulation_biomarker_prognosis_ns	hsa-mir-223	Multiple Sclerosis	27725128	Effect of fingolimod treatment on circulating miR-15b, miR23a and miR-223 levels in patients with multiple sclerosis.
circulation_biomarker_prognosis_ns	hsa-mir-23a	Multiple Sclerosis	27725128	Effect of fingolimod treatment on circulating miR-15b, miR23a and miR-223 levels in patients with multiple sclerosis.
epigenetics	hsa-mir-21	Multiple Sclerosis	28766461	Hypermethylation of MIR21 in CD4+ T cells from patients with relapsing-remitting multiple sclerosis associates with lower miRNA-21 levels and concomitant up-regulation of its target genes.
genetics_GWAS	hsa-mir-2278	Multiple Sclerosis	24638856	Assessment of microRNA-related SNP effects in the 3' untranslated region of the IL22RA2 risk locus in multiple sclerosis.
genetics_GWAS	hsa-mir-411	Multiple Sclerosis	24638856	Assessment of microRNA-related SNP effects in the 3' untranslated region of the IL22RA2 risk locus in multiple sclerosis.
genetics_GWAS	hsa-mir-146a	Multiple Sclerosis	25591770	rs2910164 may play a role in MS susceptibility in females. The rs2910164 G>C variation may affect the expression of miR-146a and the release of proinflammatory cytokines.
genetics_GWAS	hsa-mir-548ac	Multiple Sclerosis	25795118	Susceptibility variants in the CD58 gene locus point to a role of microRNA-548ac in the pathogenesis of multiple sclerosis.
genetics_knock down_suppress	hsa-mir-17	Multiple Sclerosis	24644282	T cell-specific miR-17-92 deficiency reduced TH17 differentiation and ameliorated experimental autoimmune encephalomyelitis (EAE) symptoms.
genetics_knock down_suppress	hsa-mir-223	Multiple Sclerosis	27083389	miR223 promotes EAE, probably through enhancing DC activation and subsequently the differentiation of naive T cells toward Th1 and Th17 effector cells.
other	hsa-mir-599	Multiple Sclerosis	19617918	relevant at the time of relapse
other	hsa-mir-96	Multiple Sclerosis	19617918	relevant at the time of relapse
other	hsa-mir-326	Multiple Sclerosis	19838199	miR-326 regulates TH-17 differentiation and is associated with the pathogenesis of multiple sclerosis
other	hsa-mir-17	Multiple Sclerosis	20201009	Specifically, miR-17-5p, which is involved in autoimmunity, is upregulated in CD4(+) cells from MS patients
other	hsa-mir-155	Multiple Sclerosis	21908875	Expression of three neurosteroid synthesis enzyme-specific micro-RNAs (miR-338, miR-155 and miR-491) showed a bias towards induction in patients with multiple sclerosis (P < 0.05).
other	hsa-mir-338	Multiple Sclerosis	21908875	Expression of three neurosteroid synthesis enzyme-specific micro-RNAs (miR-338, miR-155 and miR-491) showed a bias towards induction in patients with multiple sclerosis (P < 0.05).
other	hsa-mir-491	Multiple Sclerosis	21908875	Expression of three neurosteroid synthesis enzyme-specific micro-RNAs (miR-338, miR-155 and miR-491) showed a bias towards induction in patients with multiple sclerosis (P < 0.05).
other	hsa-mir-29c	Multiple Sclerosis	23946286	MicroRNA-29c in urinary exosome/microvesicle as a biomarker of renal fibrosis.
other	hsa-mir-126	Multiple Sclerosis	24598267	Our findings provided deeper insight into the mode of action of natalizumab, with possible implications for understanding both the effects of natalizumab on MS activity and its specific adverse event profile.
other	hsa-mir-16	Multiple Sclerosis	24898268	Further evidence indicated that DIM treatment significantly upregulated several miRNAs (miR-200c, miR-146a, miR-16, miR-93, and miR-22) in brain CD4(+) T cells during EAE while suppressing their associated target genes.
other	hsa-mir-17	Multiple Sclerosis	24901013	Unraveling natalizumab effects on deregulated miR-17 expression in CD4+ T cells of patients with relapsing-remitting multiple sclerosis.
other	hsa-mir-142	Multiple Sclerosis	25486582	AHSCT normalizes microRNA and gene expression, thereby improving the immunoregulatory network. These mechanisms may be important for disease control in the early periods after AHSCT.
other	hsa-mir-155	Multiple Sclerosis	25486582	AHSCT normalizes microRNA and gene expression, thereby improving the immunoregulatory network. These mechanisms may be important for disease control in the early periods after AHSCT.
other	hsa-mir-16	Multiple Sclerosis	25486582	AHSCT normalizes microRNA and gene expression, thereby improving the immunoregulatory network. These mechanisms may be important for disease control in the early periods after AHSCT.
other	hsa-mir-141	Multiple Sclerosis	25938517	According to our results, miR-141 and miR-200a may be key miRNAs in progression of symptoms of MS through inducing differentiation of Th17 cells and inhibiting differentiation to Treg cells. Our data suggest that these miRNAs may probably inhibit negative regulators of Th17 cell differentiation, thus promoting its differentiation.
other	hsa-mir-200a	Multiple Sclerosis	25938517	According to our results, miR-141 and miR-200a may be key miRNAs in progression of symptoms of MS through inducing differentiation of Th17 cells and inhibiting differentiation to Treg cells. Our data suggest that these miRNAs may probably inhibit negative regulators of Th17 cell differentiation, thus promoting its differentiation.
other	hsa-mir-223	Multiple Sclerosis	26305248	Variants of MicroRNA Genes: Gender-Specific Associations with Multiple Sclerosis Risk and Severity.
other	hsa-mir-499a	Multiple Sclerosis	26305248	Variants of MicroRNA Genes: Gender-Specific Associations with Multiple Sclerosis Risk and Severity.
other	hsa-mir-214	Multiple Sclerosis	26563334	Our data suggest that miR-27a may probably inhibit negative regulators of Th17 cell differentiation, thus promoting its differentiation while miR-214 has an adverse effect.
other	hsa-mir-27a	Multiple Sclerosis	26563334	Our data suggest that miR-27a may probably inhibit negative regulators of Th17 cell differentiation, thus promoting its differentiation while miR-214 has an adverse effect.
other	hsa-mir-17	Multiple Sclerosis	27512057	Here, we provide the first experimental evidence of JMRV miRNAs in vitro and demonstrate that one of these viral miRNAs can mimic the activity of the cellular miR-17/20/106 family.
other	hsa-mir-30a	Multiple Sclerosis	27581464	Disulfiram and Diphenhydramine Hydrochloride Upregulate miR-30a to Suppress IL-17-Associated Autoimmune Inflammation.
other	hsa-mir-145	Multiple Sclerosis	27752929	miR-145 and miR20a-5p Potentially Mediate Pleiotropic Effects of Interferon-Beta Through Mitogen-Activated Protein Kinase Signaling Pathway in Multiple Sclerosis Patients.
other	hsa-mir-20a	Multiple Sclerosis	27752929	miR-145 and miR20a-5p Potentially Mediate Pleiotropic Effects of Interferon-Beta Through Mitogen-Activated Protein Kinase Signaling Pathway in Multiple Sclerosis Patients.
other	hsa-mir-142	Multiple Sclerosis	28100738	miR-142-3p Is a Key Regulator of IL-1β-Dependent Synaptopathy in Neuroinflammation.
other	hsa-mir-126	Multiple Sclerosis	28358058	MiR-126 and miR-126* regulate shear-resistant firm leukocyte adhesion to human brain endothelium.
other	hsa-mir-122	Multiple Sclerosis	28411393	Global exosome transcriptome profiling reveals biomarkers for multiple sclerosis.
other	hsa-mir-326	Multiple Sclerosis	29043654	Evaluation of Selected MicroRNAs Expression in Remission Phase of Multiple Sclerosis and Their Potential Link to Cognition, Depression, and Disability.
other	hsa-mir-106b	Multiple Sclerosis	29194612	our data revealed that the expression of a number of microRNAs including miR-16, miR-17-92, miR-27, miR-29b, miR-126, miR-128, miR-132, miR-155, miR-326, miR-550, miR-15a, miR-19b, miR-106b, miR-320a, miR-363, miR-31, miR-150, and miR-340 is regulated by nanocurcumin
other	hsa-mir-126	Multiple Sclerosis	29194612	our data revealed that the expression of a number of microRNAs including miR-16, miR-17-92, miR-27, miR-29b, miR-126, miR-128, miR-132, miR-155, miR-326, miR-550, miR-15a, miR-19b, miR-106b, miR-320a, miR-363, miR-31, miR-150, and miR-340 is regulated by nanocurcumin
other	hsa-mir-128	Multiple Sclerosis	29194612	our data revealed that the expression of a number of microRNAs including miR-16, miR-17-92, miR-27, miR-29b, miR-126, miR-128, miR-132, miR-155, miR-326, miR-550, miR-15a, miR-19b, miR-106b, miR-320a, miR-363, miR-31, miR-150, and miR-340 is regulated by nanocurcumin
other	hsa-mir-132	Multiple Sclerosis	29194612	our data revealed that the expression of a number of microRNAs including miR-16, miR-17-92, miR-27, miR-29b, miR-126, miR-128, miR-132, miR-155, miR-326, miR-550, miR-15a, miR-19b, miR-106b, miR-320a, miR-363, miR-31, miR-150, and miR-340 is regulated by nanocurcumin
other	hsa-mir-150	Multiple Sclerosis	29194612	our data revealed that the expression of a number of microRNAs including miR-16, miR-17-92, miR-27, miR-29b, miR-126, miR-128, miR-132, miR-155, miR-326, miR-550, miR-15a, miR-19b, miR-106b, miR-320a, miR-363, miR-31, miR-150, and miR-340 is regulated by nanocurcumin
other	hsa-mir-155	Multiple Sclerosis	29194612	our data revealed that the expression of a number of microRNAs including miR-16, miR-17-92, miR-27, miR-29b, miR-126, miR-128, miR-132, miR-155, miR-326, miR-550, miR-15a, miR-19b, miR-106b, miR-320a, miR-363, miR-31, miR-150, and miR-340 is regulated by nanocurcumin
other	hsa-mir-15a	Multiple Sclerosis	29194612	our data revealed that the expression of a number of microRNAs including miR-16, miR-17-92, miR-27, miR-29b, miR-126, miR-128, miR-132, miR-155, miR-326, miR-550, miR-15a, miR-19b, miR-106b, miR-320a, miR-363, miR-31, miR-150, and miR-340 is regulated by nanocurcumin
other	hsa-mir-16	Multiple Sclerosis	29194612	our data revealed that the expression of a number of microRNAs including miR-16, miR-17-92, miR-27, miR-29b, miR-126, miR-128, miR-132, miR-155, miR-326, miR-550, miR-15a, miR-19b, miR-106b, miR-320a, miR-363, miR-31, miR-150, and miR-340 is regulated by nanocurcumin
other	hsa-mir-17	Multiple Sclerosis	29194612	our data revealed that the expression of a number of microRNAs including miR-16, miR-17-92, miR-27, miR-29b, miR-126, miR-128, miR-132, miR-155, miR-326, miR-550, miR-15a, miR-19b, miR-106b, miR-320a, miR-363, miR-31, miR-150, and miR-340 is regulated by nanocurcumin
other	hsa-mir-18	Multiple Sclerosis	29194612	our data revealed that the expression of a number of microRNAs including miR-16, miR-17-92, miR-27, miR-29b, miR-126, miR-128, miR-132, miR-155, miR-326, miR-550, miR-15a, miR-19b, miR-106b, miR-320a, miR-363, miR-31, miR-150, and miR-340 is regulated by nanocurcumin
other	hsa-mir-19a	Multiple Sclerosis	29194612	our data revealed that the expression of a number of microRNAs including miR-16, miR-17-92, miR-27, miR-29b, miR-126, miR-128, miR-132, miR-155, miR-326, miR-550, miR-15a, miR-19b, miR-106b, miR-320a, miR-363, miR-31, miR-150, and miR-340 is regulated by nanocurcumin
other	hsa-mir-19b	Multiple Sclerosis	29194612	our data revealed that the expression of a number of microRNAs including miR-16, miR-17-92, miR-27, miR-29b, miR-126, miR-128, miR-132, miR-155, miR-326, miR-550, miR-15a, miR-19b, miR-106b, miR-320a, miR-363, miR-31, miR-150, and miR-340 is regulated by nanocurcumin
other	hsa-mir-19b-1	Multiple Sclerosis	29194612	our data revealed that the expression of a number of microRNAs including miR-16, miR-17-92, miR-27, miR-29b, miR-126, miR-128, miR-132, miR-155, miR-326, miR-550, miR-15a, miR-19b, miR-106b, miR-320a, miR-363, miR-31, miR-150, and miR-340 is regulated by nanocurcumin
other	hsa-mir-20a	Multiple Sclerosis	29194612	our data revealed that the expression of a number of microRNAs including miR-16, miR-17-92, miR-27, miR-29b, miR-126, miR-128, miR-132, miR-155, miR-326, miR-550, miR-15a, miR-19b, miR-106b, miR-320a, miR-363, miR-31, miR-150, and miR-340 is regulated by nanocurcumin
other	hsa-mir-27	Multiple Sclerosis	29194612	our data revealed that the expression of a number of microRNAs including miR-16, miR-17-92, miR-27, miR-29b, miR-126, miR-128, miR-132, miR-155, miR-326, miR-550, miR-15a, miR-19b, miR-106b, miR-320a, miR-363, miR-31, miR-150, and miR-340 is regulated by nanocurcumin
other	hsa-mir-29b	Multiple Sclerosis	29194612	our data revealed that the expression of a number of microRNAs including miR-16, miR-17-92, miR-27, miR-29b, miR-126, miR-128, miR-132, miR-155, miR-326, miR-550, miR-15a, miR-19b, miR-106b, miR-320a, miR-363, miR-31, miR-150, and miR-340 is regulated by nanocurcumin
other	hsa-mir-31	Multiple Sclerosis	29194612	our data revealed that the expression of a number of microRNAs including miR-16, miR-17-92, miR-27, miR-29b, miR-126, miR-128, miR-132, miR-155, miR-326, miR-550, miR-15a, miR-19b, miR-106b, miR-320a, miR-363, miR-31, miR-150, and miR-340 is regulated by nanocurcumin
other	hsa-mir-320a	Multiple Sclerosis	29194612	our data revealed that the expression of a number of microRNAs including miR-16, miR-17-92, miR-27, miR-29b, miR-126, miR-128, miR-132, miR-155, miR-326, miR-550, miR-15a, miR-19b, miR-106b, miR-320a, miR-363, miR-31, miR-150, and miR-340 is regulated by nanocurcumin
other	hsa-mir-326	Multiple Sclerosis	29194612	our data revealed that the expression of a number of microRNAs including miR-16, miR-17-92, miR-27, miR-29b, miR-126, miR-128, miR-132, miR-155, miR-326, miR-550, miR-15a, miR-19b, miR-106b, miR-320a, miR-363, miR-31, miR-150, and miR-340 is regulated by nanocurcumin
other	hsa-mir-340	Multiple Sclerosis	29194612	our data revealed that the expression of a number of microRNAs including miR-16, miR-17-92, miR-27, miR-29b, miR-126, miR-128, miR-132, miR-155, miR-326, miR-550, miR-15a, miR-19b, miR-106b, miR-320a, miR-363, miR-31, miR-150, and miR-340 is regulated by nanocurcumin
other	hsa-mir-363	Multiple Sclerosis	29194612	our data revealed that the expression of a number of microRNAs including miR-16, miR-17-92, miR-27, miR-29b, miR-126, miR-128, miR-132, miR-155, miR-326, miR-550, miR-15a, miR-19b, miR-106b, miR-320a, miR-363, miR-31, miR-150, and miR-340 is regulated by nanocurcumin
other	hsa-mir-550	Multiple Sclerosis	29194612	our data revealed that the expression of a number of microRNAs including miR-16, miR-17-92, miR-27, miR-29b, miR-126, miR-128, miR-132, miR-155, miR-326, miR-550, miR-15a, miR-19b, miR-106b, miR-320a, miR-363, miR-31, miR-150, and miR-340 is regulated by nanocurcumin
other	hsa-mir-92-1	Multiple Sclerosis	29194612	our data revealed that the expression of a number of microRNAs including miR-16, miR-17-92, miR-27, miR-29b, miR-126, miR-128, miR-132, miR-155, miR-326, miR-550, miR-15a, miR-19b, miR-106b, miR-320a, miR-363, miR-31, miR-150, and miR-340 is regulated by nanocurcumin
target gene	hsa-mir-122	Multiple Sclerosis	19617918	The genes targeted by hsa-miR-96 are involved inimmunological pathways as Interleukin signaling and in other pathways as wnt signaling
target gene	hsa-mir-17	Multiple Sclerosis	20148420	Functional experiments with a synthetic inhibitor of miR-17 supported the link between miRNA expression and the altered target gene expression.
target gene	hsa-mir-29a	Multiple Sclerosis	22772450	miR-29ab Deficiency Identifies a Negative Feedback Loop Controlling Th1 Bias That Is Dysregulated in Multiple Sclerosis.
target gene	hsa-mir-29b-1	Multiple Sclerosis	22772450	miR-29ab Deficiency Identifies a Negative Feedback Loop Controlling Th1 Bias That Is Dysregulated in Multiple Sclerosis.
target gene	hsa-mir-29b-2	Multiple Sclerosis	22772450	miR-29ab Deficiency Identifies a Negative Feedback Loop Controlling Th1 Bias That Is Dysregulated in Multiple Sclerosis.
target gene	hsa-mir-155	Multiple Sclerosis	23818336	Our results demonstrate that miR-155 regulates proinflammatory responses in both blood-derived and central nervous system (CNS)-resident myeloid cells, in addition to impacting subsequent adaptive immune responses.Differential miRNA expression may therefore provide insight into mechanisms responsible for distinct phenotypic and functional properties of myeloid cells,thus impacting their ability t…
target gene	hsa-mir-197	Multiple Sclerosis	23895517	MicroRNA regulate immune pathways in T-cells in multiple sclerosis (MS).
target gene	hsa-mir-494	Multiple Sclerosis	23895517	MicroRNA regulate immune pathways in T-cells in multiple sclerosis (MS).
target gene	hsa-mir-132	Multiple Sclerosis	25136908	Over-expression of miR-132 in normal B cells significantly enhanced their production of lymphotoxin and tumor necrosis factor 伪. The over-expression of miR-132 also suppressed the miR-132 target, sirtuin-1.
target gene	hsa-mir-15b	Multiple Sclerosis	28228555	MicroRNA-15b Suppresses Th17 Differentiation and Is Associated with Pathogenesis of Multiple Sclerosis by Targeting O-GlcNAc Transferase.
target gene	hsa-mir-448	Multiple Sclerosis	28342869	MicroRNA-448 promotes multiple sclerosis development through induction of Th17 response through targeting protein tyrosine phosphatase non-receptor type 2 (PTPN2).
target gene	hsa-mir-326	Multiple Sclerosis	29181619	MicroRNA-326 contributes to autoimmune thyroiditis by targeting the Ets-1 protein
therapeutic target	hsa-mir-21	Multiple Sclerosis	23506112	Though the exact roles of miR-21 in autoimmune diseases have not been fully elucidated, targeting miR-21 may serve as a promising therapy
therapeutic target	hsa-mir-320	Multiple Sclerosis	24852919	Natalizumab modified the expression levels of three miRNAs after a 6-month treatment. We suggest miR-320, miR-320b and miR-629 as possible biomarkers for individual PML risk assessment.
therapeutic target	hsa-mir-320b	Multiple Sclerosis	24852919	Natalizumab modified the expression levels of three miRNAs after a 6-month treatment. We suggest miR-320, miR-320b and miR-629 as possible biomarkers for individual PML risk assessment.
therapeutic target	hsa-mir-629	Multiple Sclerosis	24852919	Natalizumab modified the expression levels of three miRNAs after a 6-month treatment. We suggest miR-320, miR-320b and miR-629 as possible biomarkers for individual PML risk assessment.
therapeutic target	hsa-mir-100	Multiple Sclerosis	26943961	Dicer and microRNA expression in multiple sclerosis and response to interferon therapy.
therapeutic target	hsa-mir-107	Multiple Sclerosis	26943961	Dicer and microRNA expression in multiple sclerosis and response to interferon therapy.
therapeutic target	hsa-mir-145	Multiple Sclerosis	26943961	Dicer and microRNA expression in multiple sclerosis and response to interferon therapy.
therapeutic target	hsa-mir-146b	Multiple Sclerosis	26943961	Dicer and microRNA expression in multiple sclerosis and response to interferon therapy.
therapeutic target	hsa-mir-323	Multiple Sclerosis	26943961	Dicer and microRNA expression in multiple sclerosis and response to interferon therapy.
therapeutic target	hsa-mir-3614	Multiple Sclerosis	26943961	Dicer and microRNA expression in multiple sclerosis and response to interferon therapy.
therapeutic target	hsa-mir-369	Multiple Sclerosis	26943961	Dicer and microRNA expression in multiple sclerosis and response to interferon therapy.
therapeutic target	hsa-mir-494	Multiple Sclerosis	26943961	Dicer and microRNA expression in multiple sclerosis and response to interferon therapy.
therapeutic target	hsa-mir-874	Multiple Sclerosis	26943961	Dicer and microRNA expression in multiple sclerosis and response to interferon therapy.
therapeutic target	hsa-mir-9	Multiple Sclerosis	26943961	Dicer and microRNA expression in multiple sclerosis and response to interferon therapy.
tissue_expression_down	hsa-mir-17	Multiple Sclerosis	20711463	In all MS subtypes miR-17 and miR-20a were significantly under-expressed in MS, confirmed by RT-PCR.
tissue_expression_down	hsa-mir-20a	Multiple Sclerosis	20711463	In all MS subtypes miR-17 and miR-20a were significantly under-expressed in MS, confirmed by RT-PCR.
tissue_expression_down	hsa-mir-15a	Multiple Sclerosis	22463747	miR-15a and 16-1 are downregulated in CD4(+) T cells of multiple sclerosis relapsing patients.
tissue_expression_down	hsa-mir-16-1	Multiple Sclerosis	22463747	miR-15a and 16-1 are downregulated in CD4(+) T cells of multiple sclerosis relapsing patients.
tissue_expression_ns	hsa-mir-26a	Multiple Sclerosis	24792898	miR-326 and miR-26a, two potential markers for diagnosis of relapse and remission phases in patient with relapsing-remitting multiple sclerosis.
tissue_expression_ns	hsa-mir-326	Multiple Sclerosis	24792898	miR-326 and miR-26a, two potential markers for diagnosis of relapse and remission phases in patient with relapsing-remitting multiple sclerosis.
tissue_expression_ns	hsa-let-7a	Multiple Sclerosis	25487315	some miRNA subsets may be potential biomarkers for MS activity.
tissue_expression_ns	hsa-mir-648a	Multiple Sclerosis	25487315	some miRNA subsets may be potential biomarkers for MS activity.
tissue_expression_ns	hsa-mir-92a	Multiple Sclerosis	25487315	some miRNA subsets may be potential biomarkers for MS activity.
tissue_expression_ns	hsa-mir-26a	Multiple Sclerosis	27310932	down-regulation of miR-155 and miR-26a was seen in MS patients during and after natalizumab therapy.
tissue_expression_ns	hsa-mir-140	Multiple Sclerosis	30175165	5 miRNAs (hsa-miR-484, hsa-miR-140-5p, hsa-miR-320a, hsa-miR-486-5p, and hsa-miR-320c) showed a significant difference between patients with MS and healthy individuals
tissue_expression_ns	hsa-mir-320a	Multiple Sclerosis	30175165	5 miRNAs (hsa-miR-484, hsa-miR-140-5p, hsa-miR-320a, hsa-miR-486-5p, and hsa-miR-320c) showed a significant difference between patients with MS and healthy individuals
tissue_expression_ns	hsa-mir-320c	Multiple Sclerosis	30175165	5 miRNAs (hsa-miR-484, hsa-miR-140-5p, hsa-miR-320a, hsa-miR-486-5p, and hsa-miR-320c) showed a significant difference between patients with MS and healthy individuals
tissue_expression_ns	hsa-mir-484	Multiple Sclerosis	30175165	5 miRNAs (hsa-miR-484, hsa-miR-140-5p, hsa-miR-320a, hsa-miR-486-5p, and hsa-miR-320c) showed a significant difference between patients with MS and healthy individuals
tissue_expression_ns	hsa-mir-486	Multiple Sclerosis	30175165	5 miRNAs (hsa-miR-484, hsa-miR-140-5p, hsa-miR-320a, hsa-miR-486-5p, and hsa-miR-320c) showed a significant difference between patients with MS and healthy individuals
tissue_expression_up	hsa-mir-155	Multiple Sclerosis	21453702	Several miRNAs such as miR-155 or miR-326 are considerably overexpressed in active MS lesions versus controls
tissue_expression_up	hsa-mir-326	Multiple Sclerosis	21453702	Several miRNAs such as miR-155 or miR-326 are considerably overexpressed in active MS lesions versus controls
tissue_expression_up	hsa-mir-128-1	Multiple Sclerosis	22088562	miR-128 and miR-27b were increased in naive and miR-340 in memory CD4(+) T cells from patients with multiple sclerosis, inhibiting Th2 cell development and favouring pro-inflammatory Th1 responses.
tissue_expression_up	hsa-mir-128-2	Multiple Sclerosis	22088562	miR-128 and miR-27b were increased in naive and miR-340 in memory CD4(+) T cells from patients with multiple sclerosis, inhibiting Th2 cell development and favouring pro-inflammatory Th1 responses.
tissue_expression_up	hsa-mir-27b	Multiple Sclerosis	22088562	miR-128 and miR-27b were increased in naive and miR-340 in memory CD4(+) T cells from patients with multiple sclerosis, inhibiting Th2 cell development and favouring pro-inflammatory Th1 responses.
tissue_expression_up	hsa-mir-326	Multiple Sclerosis	24936144	For instance, miR-21, miR-142-3p, miR-146a, miR-146b, miR-155 and miR-326 were up-regulated in both peripheral blood mononuclear cells (PBMCs) and brain white matter lesions from MS patients and mouse model as well.
tissue_expression_up	hsa-mir-155	Multiple Sclerosis	27310932	up-regulation of miR-155 (p value = 0.009) and miR-132 (p value = 0.04) in MS patients

## Sheet: PhenomiR
S.No	miRNA	Disease	Disease Class	Tissue/Cell Line	Pubmed ID	Accession id	Regulation	Study design
1		Multiple sclerosis, susceptibility to	Neurological	blood	19823682			Patient study phenotype-control
2	hsa-mir-1275	Multiple sclerosis, susceptibility to	Neurological	blood	19823682	MI0006415	up	Patient study phenotype-control
3	hsa-miR-142-3p	Multiple sclerosis, susceptibility to	Neurological	blood	19823682		up	Patient study phenotype-control
4	hsa-mir-145	Multiple sclerosis, susceptibility to	Neurological	blood	19823682	MI0000461	up	Patient study phenotype-control
5	hsa-mir-186	Multiple sclerosis, susceptibility to	Neurological	blood	19823682	MI0000483	up	Patient study phenotype-control
6	hsa-mir-18b	Multiple sclerosis, susceptibility to	Neurological	blood	19617918	MI0001518	up	Patient study phenotype-control
7	hsa-mir-18b	Multiple sclerosis, susceptibility to	Neurological	blood	19617918	MI0001518	up	Patient study phenotype-control
8	hsa-mir-20b	Multiple sclerosis, susceptibility to	Neurological	blood	19823682	MI0001519	down	Patient study phenotype-control
9	hsa-mir-223	Multiple sclerosis, susceptibility to	Neurological	blood	19823682	MI0000300	up	Patient study phenotype-control
10	hsa-mir-422a	Multiple sclerosis, susceptibility to	Neurological	blood	19823682	MI0001444	up	Patient study phenotype-control
11	hsa-miR-491-5p	Multiple sclerosis, susceptibility to	Neurological	blood	19823682		up	Patient study phenotype-control
12	hsa-mir-493	Multiple sclerosis, susceptibility to	Neurological	blood	19617918	MI0003132	up	Patient study phenotype-control
13	hsa-mir-584	Multiple sclerosis, susceptibility to	Neurological	blood	19823682	MI0003591	up	Patient study phenotype-control
14	hsa-mir-599	Multiple sclerosis, susceptibility to	Neurological	blood	19617918	MI0003611	up	Patient study phenotype-control
15	hsa-mir-599	Multiple sclerosis, susceptibility to	Neurological	blood	19617918	MI0003611	up	Patient study phenotype-control
16	hsa-mir-664	Multiple sclerosis, susceptibility to	Neurological	blood	19823682	MI0006442	up	Patient study phenotype-control

## Sheet: Gene-miRNA
Gene	miRNAs
CHI3L1	hsa-miR-1224-3p
CHI3L1	hsa-miR-20a-5p
CHI3L1	hsa-miR-671-5p
CHI3L1	hsa-miR-124-3p
CHI3L1	hsa-miR-101-3p
CHI3L1	hsa-miR-129-2-3p
CHI3L1	hsa-miR-27a-3p
CHI3L1	hsa-miR-374a-5p
STAB1	hsa-miR-10a-5p
STAB1	hsa-miR-130a-3p
STAB1	hsa-miR-17-3p
STAB1	hsa-miR-218-5p
STAB1	hsa-miR-221-5p
STAB1	hsa-miR-27a-3p
STAB1	hsa-miR-3657
IL10	hsa-miR-27a-3p
IL10	hsa-miR-155-5p
IL10	hsa-miR-185-3p
IL10	hsa-miR-194-5p
IL10	hsa-miR-21-5p
IL10	hsa-miR-27b-3p
IL10	hsa-miR-5680
IL10	hsa-miR-590-5p
IL10	hsa-miR-671-5p
IL10	hsa-miR-30d-5p
IL10	hsa-miR-103a-3p
IL10	hsa-miR-107
IL10	hsa-miR-210-3p
IL17A	hsa-miR-203a-3p
IL17A	hsa-miR-335-5p
IL17F	hsa-miR-146a-5p
IL17F	hsa-miR-27a-3p
IL17F	hsa-miR-30a-5p
IL17F	hsa-miR-330-3p
IL17F	hsa-miR-99b-5p
TNF-alpha	hsa-miR-130a-3p
TNF-alpha	hsa-miR-155-5p
TNF-alpha	hsa-miR-203a-3p
TNF-alpha	hsa-miR-1291
TNF-alpha	hsa-miR-328-3p
TNF-alpha	hsa-miR-551b-3p
TNF-alpha	hsa-miR-7-5p
SPTB	hsa-miR-150-5p
SPTB	hsa-miR-766-5p
SPTB	hsa-miR-335-5p
BST1	hsa-miR-1-3p
BST1	hsa-miR-146a-5p
BST1	hsa-miR-488-5p
BST1	hsa-miR-210-3p
BST1	hsa-miR-1277-5p
BST1	hsa-miR-183-5p
BST1	hsa-miR-190a-5p
BST1	hsa-miR-382-5p
BST1	hsa-miR-1-3p
BST1	hsa-miR-30d-5p
BST1	hsa-miR-103a-3p
BST1	hsa-miR-107
BST1	hsa-miR-10b-5p
BST1	hsa-miR-128-3p
BST1	hsa-miR-129-2-3p
NTNG2	hsa-miR-2278
NTNG2	hsa-miR-4690-5p
NTNG2	hsa-miR-589-3p
NTNG2	hsa-miR-146a-5p
NTNG2	hsa-miR-34a-5p
NTNG2	hsa-miR-1343-3p
NTNG2	hsa-miR-129-2-3p
NTNG2	hsa-miR-335-5p
BDNF	hsa-miR-138-2-3p
BDNF	hsa-miR-148a-3p
BDNF	hsa-miR-22-3p
BDNF	hsa-miR-22-5p
BDNF	hsa-miR-339-3p
BDNF	hsa-miR-339-5p
BDNF	hsa-miR-488-3p
BDNF	hsa-miR-203a-3p
BDNF	hsa-miR-206
BDNF	hsa-miR-212-3p
BDNF	hsa-miR-27b-3p
BDNF	hsa-miR-29c-3p
BDNF	hsa-miR-7-5p
BDNF	hsa-miR-520c-3p
BDNF	hsa-miR-133a-3p
IFNB	hsa-miR-23a-3p
IFNB	hsa-let-7b-5p
IFNB	hsa-miR-129-2-3p
IFNB	hsa-miR-130a-3p
IFNB	hsa-miR-146a-5p
IFNB	hsa-miR-16-5p
IFNB	hsa-miR-200b-3p
IL17F	hsa-miR-146a-5p
IL17F	hsa-miR-27a-3p
IL17F	hsa-miR-30a-5p
IL17F	hsa-miR-330-3p
IL17F	hsa-miR-99b-5p
NTF4	hsa-miR-124-3p
NTF4	hsa-miR-31-5p
NTF4	hsa-miR-34a-5p
NTF3	hsa-miR-335-5p
NTF3	hsa-miR-101-3p
NTF3	hsa-miR-124-3p
NTF3	hsa-miR-129-2-3p
NTF3	hsa-miR-16-5p
NTF3	hsa-miR-195-5p
NTF3	hsa-miR-26a-5p
NGF	hsa-miR-146a-5p
NGF	hsa-miR-16-5p
NGF	hsa-miR-138-5p
NGF	hsa-miR-1-3p
NGF	hsa-miR-1343-3p
NGF	hsa-let-7b-5p
NGF	hsa-miR-10b-5p
NGF	hsa-miR-129-2-3p
NEFL	hsa-miR-25-3p
NEFL	hsa-miR-92a-3p
NEFL	hsa-let-7a-5p
NEFL	hsa-let-7b-5p
NEFL	hsa-let-7c-5p
NEFL	hsa-let-7f-5p
NEFL	hsa-let-7g-5p
NEFL	hsa-let-7i-5p
NEFL	hsa-miR-10a-5p
NEFL	hsa-miR-320a
NEFL	hsa-miR-320b
