# Supplementary material for: Integrated Approaches to Identify miRNA Biomarkers Associated with Cognitive Dysfunction in Multiple Sclerosis Using Text Mining, Gene Expression, Pathways, and GWAS
Source: Diagnostics (Basel). 2022 Aug 8;12(8):1914. doi: 10.3390/diagnostics12081914 (PMC9406323; doi:10.3390/diagnostics12081914)
Supplement: Supplementary file 1 [file diagnostics-12-01914-s001.zip › supplementaryTableS2.xlsx]

## Sheet: GWAS Catlog
Variant and risk allele	P-value	P-value annotation	RAF	OR	Beta	CI	Mapped gene	Reported trait	Trait(s)	Study accession	Location
rs4953911-<b>T</b>	2 x 10-7		0.36	'-	'-	'-	MGAT5	Multiple sclerosis (severity)	multiple sclerosis	GCST000577	2:134311223
rs13117816-<b>?</b>	7 x 10-6		NR	'-	'-	'-	LINC02616	Multiple sclerosis--Brain Glutamate Levels	multiple sclerosis	GCST000783	4:37062709
rs8007846-<b>?</b>	9 x 10-6		NR	'-	'-	'-	AL391261.1	Multiple sclerosis--Brain Glutamate Levels	multiple sclerosis	GCST000783	14:65796245
rs8074980-<b>?</b>	2 x 10-6		NR	'-	'-	'-	CUEDC1	Multiple sclerosis--Brain Glutamate Levels	multiple sclerosis	GCST000783	17:57933599
rs794185-<b>?</b>	6 x 10-7		NR	'-	'-	'-	SUMF1	Multiple sclerosis--Brain Glutamate Levels	multiple sclerosis	GCST000783	3:4395674
rs2038256-<b>?</b>	2 x 10-6		NR	'-	'-	'-	LINC01551	Multiple sclerosis--Brain Glutamate Levels	multiple sclerosis	GCST000783	14:28780143
rs7779014-<b>T</b>	8 x 10-6	(Continuous)	0.2	'-	0.48 unit increase	[NR]	YWHAG	Multiple sclerosis	multiple sclerosis	GCST001096	7:76346269
rs17149161-<b>A</b>	6 x 10-6	(Extreme)	0.2	1.87	'-	[NR]	YWHAG	Multiple sclerosis	multiple sclerosis	GCST001096	7:76348912
rs12644284-<b>?</b>	4 x 10-6	(Extreme)	0.67	2.04	'-	[NR]	TRIM2	Multiple sclerosis	multiple sclerosis	GCST001096	4:153232848
rs7789940-<b>G</b>	6 x 10-6	(Extreme)	0.19	1.87	'-	[NR]	YWHAG	Multiple sclerosis	multiple sclerosis	GCST001096	7:76321913
rs758944-<b>T</b>	8 x 10-6	(Continuous)	0.2	'-	0.48 unit increase	[NR]	YWHAG	Multiple sclerosis	multiple sclerosis	GCST001096	7:76323980
rs11962089-<b>G</b>	8 x 10-6	(Continuous)	0.16	'-	0.69 unit decrease	[NR]	POPDC3	Multiple sclerosis	multiple sclerosis	GCST001096	6:105164345
rs2503875-<b>A</b>	2 x 10-7		NR	1.66	'-	[1.37-2.00]	LINC02633	Multiple sclerosis	multiple sclerosis	GCST000716	10:43318601
rs3780792-<b>G</b>	1 x 10-6		NR	1.6	'-	[1.32-1.92]	VAV2	Multiple sclerosis	multiple sclerosis	GCST000716	9:133970221
rs3745672-<b>?</b>	1 x 10-6		NR	7.39	'-	[3.32-16.47]	ZNF433	Multiple sclerosis	multiple sclerosis	GCST000716	19:12035555
rs11026091-<b>?</b>	2 x 10-6	(Cluxel minimum distance)	'-	'-	'-	'-	NDUFA5P8	Multiple sclerosis	multiple sclerosis	GCST001860	11:3238579
rs13279485-<b>?</b>	1 x 10-6	(Cluxel size)	'-	'-	'-	'-	AC019257.8	Multiple sclerosis	multiple sclerosis	GCST001860	8:1935186
rs4669226-<b>?</b>	5 x 10-6	(Cluxel size)	'-	'-	'-	'-	LINC00298	Multiple sclerosis	multiple sclerosis	GCST001860	2:7913466
rs9568281-<b>?</b>	3 x 10-7	(Cluxel size)	'-	'-	'-	'-	RCBTB1	Multiple sclerosis	multiple sclerosis	GCST001860	13:49611068
rs7924357-<b>?</b>	1 x 10-6	(Cluxel size)	'-	'-	'-	'-	WTAPP1	Multiple sclerosis	multiple sclerosis	GCST001860	11:102757321
rs733724-<b>?</b>	3 x 10-7	(Cluxel size)	'-	'-	'-	'-	HACE1	Multiple sclerosis	multiple sclerosis	GCST001860	6:104775989
rs17267338-<b>?</b>	8 x 10-6	(Cluxel size)	'-	'-	'-	'-	VTI1A	Multiple sclerosis	multiple sclerosis	GCST001860	10:112628513
rs17749211-<b>?</b>	8 x 10-6	(Cluxel size)	'-	'-	'-	'-	AC023590.1	Multiple sclerosis	multiple sclerosis	GCST001860	8:118379170
rs1821625-<b>?</b>	7 x 10-6	(Cluxel size)	'-	'-	'-	'-	NCKAP5	Multiple sclerosis	multiple sclerosis	GCST001860	2:133472646
rs12513380-<b>?</b>	5 x 10-6	(Cluxel size)	'-	'-	'-	'-	TLL1	Multiple sclerosis	multiple sclerosis	GCST001860	4:165909212
rs533259-<b>?</b>	6 x 10-9	(Cluxel size)	'-	'-	'-	'-	RNASEL	Multiple sclerosis	multiple sclerosis	GCST001860	1:182579884
rs17090640-<b>?</b>	3 x 10-6	(Cluxel size)	'-	'-	'-	'-	AC020551.1	Multiple sclerosis	multiple sclerosis	GCST001860	4:179746494
rs4271113-<b>?</b>	9 x 10-7	(Cluxel minimum distance)	'-	'-	'-	'-	AL596245.1	Multiple sclerosis	multiple sclerosis	GCST001860	X:34874386
rs2920001-<b>?</b>	1 x 10-6	(Cluxel minimum distance)	'-	'-	'-	'-	DSC1	Multiple sclerosis	multiple sclerosis	GCST001860	18:31209762
rs5978649-<b>?</b>	4 x 10-6	(Cluxel minimum distance)	'-	'-	'-	'-	EGFL6	Multiple sclerosis	multiple sclerosis	GCST001860	X:13596999
rs4916321-<b>?</b>	7 x 10-6	(Cluxel size)	'-	'-	'-	'-	AL645568.3	Multiple sclerosis	multiple sclerosis	GCST001860	1:173315060
rs12988804-<b>T</b>	3 x 10-8		NR	2.18	'-	[1.91-2.45]	LRP2	Relapse in multiple sclerosis	disease recurrence	GCST004752	2:169261301
rs931555-<b>?</b>	4 x 10-7		NR	1.25	'-	[1.15-1.36]	SPEF2	Multiple sclerosis	multiple sclerosis	GCST000949	5:35803475
rs4939490-<b>?</b>	1 x 10-9		NR	1.3	'-	[1.19-1.42]	CD6	Multiple sclerosis	multiple sclerosis	GCST000949	11:61026179
rs12025416-<b>?</b>	1 x 10-7		NR	1.45	'-	[1.25-1.69]	AL390066.1	Multiple sclerosis	multiple sclerosis	GCST000949	1:116495665
rs12722489-<b>C</b>	3 x 10-8		0.85	1.25	'-	[1.11-1.36]	IL2RA	Multiple sclerosis	multiple sclerosis	GCST000062	10:6060049
rs6604026-<b>C</b>	8 x 10-6		0.29	1.15	'-	[1.08-1.22]	RPL5	Multiple sclerosis	multiple sclerosis	GCST000062	1:92838046
rs10984447-<b>A</b>	8 x 10-6		0.77	1.17	'-	[1.09-1.25]	BRINP1	Multiple sclerosis	multiple sclerosis	GCST000062	9:119222275
rs3135388-<b>A</b>	9 x 10-81		0.23	1.99	'-	[1.84-2.15]	HLA-DRB9	Multiple sclerosis	multiple sclerosis	GCST000062	6:32445274
rs6498169-<b>G</b>	4 x 10-6		0.37	1.14	'-	[1.08-1.21]	AC007220.2	Multiple sclerosis	multiple sclerosis	GCST000062	16:11155472
rs6897932-<b>C</b>	3 x 10-7		0.75	1.18	'-	[1.11-1.26]	IL7R	Multiple sclerosis	multiple sclerosis	GCST000062	5:35874473
rs10492972-<b>C</b>	3 x 10-10		0.27	1.34	'-	[1.23-1.48]	KIF1B	Multiple sclerosis	multiple sclerosis	GCST000263	1:10293054
rs6659742-<b>?</b>	7 x 10-7	(OCB negative vs. controls)	NR	1.99	'-	[1.52-2.61]	SNHG28	Multiple sclerosis (OCB status)	oligoclonal band measurement	GCST001892	1:159848723
rs9283487-<b>?</b>	3 x 10-7	(OCB positive vs. controls)	NR	1.61	'-	[1.33-1.92]	CHROMR	Multiple sclerosis (OCB status)	oligoclonal band measurement	GCST001892	2:178431544
rs17411949-<b>?</b>	8 x 10-7		NR	1.85	'-	[1.45-2.37]	CLSTN2	Multiple sclerosis (OCB status)	multiple sclerosis	GCST001891	3:140380851
rs3817963-<b>?</b>	6 x 10-10		NR	1.61	'-	[1.38-1.87]	TSBP1-AS1	Multiple sclerosis (OCB status)	multiple sclerosis	GCST001891	6:32400310
rs3129871-<b>?</b>	6 x 10-15		NR	1.72	'-	[1.59-1.86]	TSBP1-AS1	Multiple sclerosis (OCB status)	multiple sclerosis	GCST001891	6:32438565
rs9271366-<b>G</b>	4 x 10-17		NR	2.62	'-	[2.09-3.28]	HLA-DQA1	Multiple sclerosis	multiple sclerosis	GCST000716	6:32619077
rs3129934-<b>T</b>	9 x 10-11		NR	3.3	'-	[2.3-4.9]	TSBP1	Multiple sclerosis	multiple sclerosis	GCST000252	6:32368410
rs6691722-<b>?</b>	6 x 10-6		0.5191	2.37	'-	[NR]	GRHL3	Response to interferon beta in multiple sclerosis	response to interferon beta	GCST003193	1:24347376
rs16898029-<b>?</b>	2 x 10-6		0.8798	4.69	'-	[NR]	AC006840.1	Response to interferon beta in multiple sclerosis	response to interferon beta	GCST003193	4:19045994
rs12957214-<b>C</b>	6 x 10-6		0.1305	4.1219	'-	[NR]	MIR924HG	Response to interferon beta in multiple sclerosis	response to interferon beta	GCST003193	18:39355576
rs210131-<b>?</b>	2 x 10-8		NR	'-	'-	[1.1096-1.2146]	GGNBP1	Multiple sclerosis and systolic blood pressure (pleiotropy)	systolic blood pressure	GCST007125	6:33567689
rs394199-<b>?</b>	2 x 10-8		NR	'-	'-	[0.8625-0.9356]	GGNBP1	Multiple sclerosis and systolic blood pressure (pleiotropy)	systolic blood pressure	GCST007125	6:33585803
rs12456021-<b>?</b>	8 x 10-6		NR	'-	'-	[0.8663-0.9455]	ALPK2	Multiple sclerosis and systolic blood pressure (pleiotropy)	systolic blood pressure	GCST007125	18:58546158
rs942637-<b>?</b>	2 x 10-7		NR	'-	'-	[1.0883-1.1837]	ITPR3	Multiple sclerosis and body mass index (pleiotropy)	body mass index	GCST007126	6:33685334
rs471942-<b>?</b>	5 x 10-6		NR	'-	'-	[1.0918-1.2145]	IP6K3	Multiple sclerosis and waist-to-hip-ratio (pleiotropy)	waist-hip ratio	GCST007127	6:33729008
rs17519972-<b>?</b>	9 x 10-8		NR	'-	'-	[1.0719-1.1489]	RPAP2	Multiple sclerosis and C-reactive protein levels (pleiotropy)	C-reactive protein measurement	GCST007121	1:92362948
rs17123757-<b>?</b>	3 x 10-6		NR	'-	'-	[1.0664-1.1551]	AC093157.3	Multiple sclerosis and C-reactive protein levels (pleiotropy)	C-reactive protein measurement	GCST007121	1:101157404
rs771767-<b>?</b>	1 x 10-8		NR	'-	'-	[1.0713-1.1401]	LINC02085	Multiple sclerosis and C-reactive protein levels (pleiotropy)	C-reactive protein measurement	GCST007121	3:102029794
rs1500710-<b>?</b>	6 x 10-6		NR	'-	'-	[0.8841-0.9526]	ARHGEF3	Multiple sclerosis and triglyceride levels (pleiotropy)	triglyceride measurement	GCST007122	3:56880037
rs1398607-<b>?</b>	1 x 10-8		NR	'-	'-	[1.0794-1.1687]	LINC02085	Multiple sclerosis and triglyceride levels (pleiotropy)	triglyceride measurement	GCST007122	3:102036894
rs1920296-<b>?</b>	7 x 10-8		NR	'-	'-	[0.8523-0.9336]	IQCB1	Multiple sclerosis and triglyceride levels (pleiotropy)	triglyceride measurement	GCST007122	3:121824730
rs806321-<b>?</b>	4 x 10-6		NR	'-	'-	[1.0466-1.1118]	DLEU1	Multiple sclerosis and triglyceride levels (pleiotropy)	triglyceride measurement	GCST007122	13:50267187
rs307896-<b>?</b>	1 x 10-6		NR	'-	'-	[1.0574-1.1396]	SAE1	Multiple sclerosis and triglyceride levels (pleiotropy)	triglyceride measurement	GCST007122	19:47158236
rs2072711-<b>?</b>	4 x 10-6		NR	'-	'-	[1.0615-1.1455]	NCF4	Multiple sclerosis and triglyceride levels (pleiotropy)	triglyceride measurement	GCST007122	22:36872513
rs3761959-<b>?</b>	1 x 10-6		NR	'-	'-	[0.8596-0.9422]	FCRL3	Multiple sclerosis and LDL levels (pleiotropy)	low density lipoprotein cholesterol measurement	GCST007123	1:157699488
rs4409785-<b>?</b>	6 x 10-6		NR	'-	'-	[0.8432-0.9405]	AP000820.2	Multiple sclerosis and LDL levels (pleiotropy)	low density lipoprotein cholesterol measurement	GCST007123	11:95578258
rs4792814-<b>?</b>	5 x 10-6		NR	'-	'-	[0.8694-0.9496]	MAP3K14	Multiple sclerosis and LDL levels (pleiotropy)	low density lipoprotein cholesterol measurement	GCST007123	17:45325639
rs2413436-<b>?</b>	9 x 10-6		NR	'-	'-	[1.0437-1.1088]	CSF2RB	Multiple sclerosis and LDL levels (pleiotropy)	low density lipoprotein cholesterol measurement	GCST007123	22:36916519
rs12756986-<b>?</b>	4 x 10-6		NR	'-	'-	[1.068-1.1594]	AC093157.3	Multiple sclerosis and HDL levels (pleiotropy)	high density lipoprotein cholesterol measurement	GCST007124	1:101139197
rs9821630-<b>?</b>	8 x 10-6		NR	'-	'-	[0.8628-0.9484]	PLCL2	Multiple sclerosis and HDL levels (pleiotropy)	high density lipoprotein cholesterol measurement	GCST007124	3:16929446
rs338610-<b>?</b>	3 x 10-7		NR	'-	'-	[0.8376-0.9303]	LINC01967	Multiple sclerosis and HDL levels (pleiotropy)	high density lipoprotein cholesterol measurement	GCST007124	3:28039951
rs4285028-<b>?</b>	4 x 10-8		NR	'-	'-	[1.0701-1.1419]	SLC15A2	Multiple sclerosis and HDL levels (pleiotropy)	high density lipoprotein cholesterol measurement	GCST007124	3:121941817
rs290986-<b>?</b>	1 x 10-6		NR	'-	'-	[1.0641-1.1436]	SYK	Multiple sclerosis and HDL levels (pleiotropy)	high density lipoprotein cholesterol measurement	GCST007124	9:90801254
rs7941030-<b>?</b>	8 x 10-6		NR	'-	'-	[0.8691-0.9509]	UBASH3B	Multiple sclerosis and HDL levels (pleiotropy)	high density lipoprotein cholesterol measurement	GCST007124	11:122651667
rs7255066-<b>?</b>	4 x 10-6		NR	'-	'-	[0.8566-0.9447]	AC243964.3	Multiple sclerosis and HDL levels (pleiotropy)	high density lipoprotein cholesterol measurement	GCST007124	19:44642803
rs2300747-<b>A</b>	3 x 10-10		0.88	1.3	'-	[1.14-1.47]	CD58	Multiple sclerosis	multiple sclerosis	GCST000424	1:116561593
rs3135388-<b>A</b>	4 x 10-225		0.22	2.75	'-	[2.46-3.07]	HLA-DRB9	Multiple sclerosis	multiple sclerosis	GCST000424	6:32445274
rs2523393-<b>A</b>	1 x 10-17		0.59	1.28	'-	[1.18-1.39]	HLA-F-AS1	Multiple sclerosis	multiple sclerosis	GCST000424	6:29737882
rs4680534-<b>C</b>	6 x 10-6		0.37	1.12	'-	[1.02-1.22]	IL12A-AS1	Multiple sclerosis	multiple sclerosis	GCST000424	3:159981157
rs2104286-<b>T</b>	9 x 10-8		0.76	1.15	'-	[1.04-1.27]	IL2RA	Multiple sclerosis	multiple sclerosis	GCST000424	10:6057082
rs4149584-<b>T</b>	5 x 10-6		0.022	1.58	'-	[1.15-2.17]	TNFRSF1A	Multiple sclerosis	multiple sclerosis	GCST000424	12:6333477
rs882300-<b>C</b>	1 x 10-7		0.61	1.19	'-	[1.09-1.30]	HNRNPKP2	Multiple sclerosis	multiple sclerosis	GCST000424	2:136218685
rs11865121-<b>C</b>	2 x 10-7		0.69	1.15	'-	[1.04-1.25]	CLEC16A	Multiple sclerosis	multiple sclerosis	GCST000424	16:11072831
rs6897932-<b>C</b>	2 x 10-6		0.75	1.12	'-	[1.02-1.23]	IL7R	Multiple sclerosis	multiple sclerosis	GCST000424	5:35874473
rs17445836-<b>G</b>	4 x 10-9		0.81	1.25	'-	[1.12-1.39]	AC092723.1	Multiple sclerosis	multiple sclerosis	GCST000424	16:85984057
rs17824933-<b>G</b>	4 x 10-9		0.25	1.18	'-	[1.07-1.30]	CD6	Multiple sclerosis	multiple sclerosis	GCST000424	11:60993140
rs6896969-<b>C</b>	2 x 10-7		0.62	1.1	'-	[1.01-1.20]	AC093277.1	Multiple sclerosis	multiple sclerosis	GCST000424	5:40424324
rs1790100-<b>G</b>	7 x 10-7		0.24	1.11	'-	[1.00-1.22]	MPHOSPH9	Multiple sclerosis	multiple sclerosis	GCST000424	12:123172178
rs1250540-<b>G</b>	2 x 10-6		0.35	1.12	'-	[1.02-1.22]	ZMIZ1	Multiple sclerosis	multiple sclerosis	GCST000424	10:79276250
rs1800693-<b>C</b>	2 x 10-11		0.45	1.2	'-	[1.10-1.31]	TNFRSF1A	Multiple sclerosis	multiple sclerosis	GCST000424	12:6330843
rs3135338-<b>A</b>	2 x 10-25		0.13	3.43	'-	[NR]	TSBP1-AS1	Multiple sclerosis	multiple sclerosis	GCST000593	6:32433440
rs744166-<b>G</b>	3 x 10-10		0.41	1.15	'-	[1.10-1.20]	STAT3	Multiple sclerosis	multiple sclerosis	GCST000593	17:42362183
rs1458175-<b>?</b>	2 x 10-6		0.49	1.34	'-	[NR]	PDZRN4	Multiple sclerosis	multiple sclerosis	GCST000269	12:41572059
rs908821-<b>?</b>	3 x 10-6		0.71	1.37	'-	[NR]	TRIM42	Multiple sclerosis	multiple sclerosis	GCST000269	3:140821876
rs7672826-<b>?</b>	8 x 10-6		0.34	1.37	'-	[NR]	AC093840.1	Multiple sclerosis	multiple sclerosis	GCST000269	4:181478542
rs9523762-<b>?</b>	1 x 10-6		0.35	1.36	'-	[NR]	GPC5	Multiple sclerosis	multiple sclerosis	GCST000269	13:92679633
rs1529316-<b>?</b>	2 x 10-6		0.47	1.36	'-	[NR]	CSMD1	Multiple sclerosis	multiple sclerosis	GCST000269	8:3970616
rs1755289-<b>?</b>	3 x 10-6		0.61	1.35	'-	[NR]	ADAMTSL1	Multiple sclerosis	multiple sclerosis	GCST000269	9:17938353
rs397020-<b>?</b>	8 x 10-7		0.52	1.41	'-	[NR]	RAD21L1	Multiple sclerosis	multiple sclerosis	GCST000269	20:1225242
rs1109670-<b>?</b>	9 x 10-6		0.26	1.38	'-	[NR]	AC093904.3	Multiple sclerosis	multiple sclerosis	GCST000269	2:9109909
rs651477-<b>?</b>	7 x 10-6		0.26	1.38	'-	[NR]	THORLNC	Multiple sclerosis	multiple sclerosis	GCST000269	2:118638115
rs1841770-<b>?</b>	8 x 10-6		0.53	1.34	'-	[NR]	AC092958.4	Multiple sclerosis	multiple sclerosis	GCST000269	3:148038899
rs1437898-<b>?</b>	8 x 10-6		0.4	'-	'-	[NR]	NCKAP5	Multiple sclerosis (age of onset)	age at onset	GCST000267	2:132989057
rs1557351-<b>?</b>	4 x 10-6		0.22	'-	'-	[NR]	AC100775.1	Multiple sclerosis (age of onset)	age at onset	GCST000267	18:57085083
rs17157903-<b>?</b>	3 x 10-6		0.14	'-	'-	[NR]	RELN	Multiple sclerosis (age of onset)	age at onset	GCST000267	7:103987589
rs2116078-<b>?</b>	3 x 10-6		0.48	'-	'-	[NR]	AC124293.1	Multiple sclerosis (age of onset)	age at onset	GCST000267	8:72451754
rs4704970-<b>?</b>	7 x 10-6		0.2	'-	'-	[NR]	SGCD	Multiple sclerosis (age of onset)	age at onset	GCST000267	5:156073982
rs1386330-<b>?</b>	2 x 10-6		0.13	'-	'-	[NR]	AP005436.1	Multiple sclerosis (age of onset)	age at onset	GCST000267	11:88086259
rs2842483-<b>?</b>	5 x 10-6		0.29	'-	'-	[NR]	PCSK5	Multiple sclerosis (age of onset)	age at onset	GCST000267	9:76291234
rs12047808-<b>?</b>	6 x 10-6		0.13	'-	'-	[NR]	AXDND1	Multiple sclerosis (age of onset)	age at onset	GCST000267	1:179500179
rs1927457-<b>?</b>	8 x 10-6		0.31	'-	'-	[NR]	SVIL	Normalized brain volume	multiple sclerosis	GCST000268	10:29719734
rs11957313-<b>?</b>	9 x 10-6		0.13	'-	'-	[NR]	KCNIP1	Normalized brain volume	multiple sclerosis	GCST000268	5:170523390
rs9480865-<b>?</b>	7 x 10-6		0.16	'-	'-	[NR]	FOXO3	Normalized brain volume	multiple sclerosis	GCST000268	6:108595370
rs716595-<b>?</b>	8 x 10-6		0.08	'-	'-	[NR]	MXI1	Normalized brain volume	multiple sclerosis	GCST000268	10:110246728
rs261902-<b>?</b>	4 x 10-6		0.16	'-	'-	[NR]	BICD1	Normalized brain volume	multiple sclerosis	GCST000268	12:32323793
rs11666377-<b>?</b>	7 x 10-6		0.14	'-	'-	[NR]	CPAMD8	Brain lesion load	multiple sclerosis	GCST000265	19:17007623
rs2039485-<b>?</b>	6 x 10-6		0.22	'-	'-	[NR]	AL355112.1	Brain lesion load	multiple sclerosis	GCST000265	14:31884044
rs6917747-<b>?</b>	7 x 10-6		0.15	'-	'-	[NR]	IGF2R	Brain lesion load	multiple sclerosis	GCST000265	6:159981673
rs2602397-<b>?</b>	4 x 10-6		0.45	'-	'-	[NR]	UGT1A12P	Brain lesion load	multiple sclerosis	GCST000265	2:233595452
rs10243024-<b>?</b>	6 x 10-6		0.23	'-	'-	[NR]	MET	Multiple sclerosis (severity)	multiple sclerosis	GCST000266	7:116706549
rs299175-<b>?</b>	4 x 10-6		0.46	'-	'-	[NR]	NLRP11	Multiple sclerosis (severity)	multiple sclerosis	GCST000266	19:55802162
rs7253363-<b>?</b>	9 x 10-6		0.05	'-	'-	[NR]	ZNF627	Multiple sclerosis (severity)	multiple sclerosis	GCST000266	19:11571680
rs10259085-<b>?</b>	4 x 10-6		0.46	'-	'-	[NR]	C1GALT1	Multiple sclerosis (severity)	multiple sclerosis	GCST000266	7:7228800
rs180358-<b>?</b>	6 x 10-6		0.23	'-	'-	[NR]	BUD13	Multiple sclerosis (severity)	multiple sclerosis	GCST000266	11:116728676
rs1478091-<b>?</b>	2 x 10-6		0.06	'-	'-	[NR]	AC093831.2	Multiple sclerosis (severity)	multiple sclerosis	GCST000266	4:130869346
rs7191888-<b>?</b>	6 x 10-6		0.17	'-	'-	[NR]	ZFHX3	Multiple sclerosis (severity)	multiple sclerosis	GCST000266	16:73547159
rs12638253-<b>?</b>	2 x 10-6		0.47	'-	'-	[NR]	LEKR1	Multiple sclerosis (severity)	multiple sclerosis	GCST000266	3:156908302
rs337718-<b>?</b>	9 x 10-6		0.29	'-	'-	[NR]	CBLN2	Multiple sclerosis (severity)	multiple sclerosis	GCST000266	18:72107043
rs10518025-<b>?</b>	4 x 10-6		0.14	'-	'-	[NR]	RNU6-699P	Multiple sclerosis (severity)	multiple sclerosis	GCST000266	4:67198722
rs6941421-<b>?</b>	6 x 10-6		0.24	'-	'-	[NR]	AL138720.1	Multiple sclerosis (severity)	multiple sclerosis	GCST000266	6:15088920
rs9320598-<b>?</b>	9 x 10-7		0.951	2.17	'-	[NR]	AL589740.1	Multiple sclerosis (OCB status)	multiple sclerosis	GCST002072	6:97571204
rs3817963-<b>?</b>	8 x 10-6	(OCB positive vs. controls)	NR	1.52	'-	[1.27-1.79]	TSBP1-AS1	Multiple sclerosis (OCB status)	oligoclonal band measurement	GCST001892	6:32400310
rs3129871-<b>?</b>	1 x 10-16	(OCB positive vs. controls)	NR	1.98	'-	[1.68-2.32]	TSBP1-AS1	Multiple sclerosis (OCB status)	oligoclonal band measurement	GCST001892	6:32438565
rs3828840-<b>?</b>	5 x 10-15	(OCB positive vs. controls)	NR	1.94	'-	[1.64-2.29]	HLA-DRB6	Multiple sclerosis (OCB status)	oligoclonal band measurement	GCST001892	6:32553130
rs9271640-<b>?</b>	2 x 10-20	(OCB positive vs. controls)	NR	2.37	'-	[1.97-2.84]	HLA-DRB1	Multiple sclerosis (OCB status)	oligoclonal band measurement	GCST001892	6:32624423
rs9275563-<b>?</b>	6 x 10-11	(OCB positive vs. controls)	NR	1.75	'-	[1.47-2.04]	MTCO3P1	Multiple sclerosis (OCB status)	oligoclonal band measurement	GCST001892	6:32710135
rs3129720-<b>?</b>	5 x 10-15	(OCB positive vs. controls)	NR	1.91	'-	[1.62-2.24]	MTCO3P1	Multiple sclerosis (OCB status)	oligoclonal band measurement	GCST001892	6:32695854
rs9657904-<b>T</b>	2 x 10-10		0.826	1.4	'-	[1.27-1.57]	CBLB	Multiple sclerosis	multiple sclerosis	GCST000680	3:105867870
rs2040406-<b>G</b>	1 x 10-20		0.26	2.05	'-	[NR]	HLA-DQA1	Multiple sclerosis	multiple sclerosis	GCST000680	6:32635230
rs9292777-<b>T</b>	1 x 10-9		NR	1.19	'-	[1.12-1.25]	AC093277.1	Multiple sclerosis	multiple sclerosis	GCST001505	5:40437846
rs3129934-<b>T</b>	7 x 10-16		0.1	2.34	'-	[1.90-2.87]	TSBP1	Multiple sclerosis	multiple sclerosis	GCST001459	6:32368410
rs11808092-<b>A</b>	2 x 10-8		NR	'-	'-	'-	EVI5	Epstein Barr virus nuclear antigen 1 IgG levels or multiple sclerosis	Epstein Barr virus nuclear antigen 1 IgG measurement	GCST003340	1:92607671
rs669607-<b>A</b>	4 x 10-9		NR	'-	'-	'-	LINC01967	Epstein Barr virus nuclear antigen 1 IgG levels or multiple sclerosis	Epstein Barr virus nuclear antigen 1 IgG measurement	GCST003340	3:28029953
rs2255214-<b>T</b>	5 x 10-8		NR	'-	'-	'-	CD86	Epstein Barr virus nuclear antigen 1 IgG levels or multiple sclerosis	Epstein Barr virus nuclear antigen 1 IgG measurement	GCST003340	3:122051692
rs12722561-<b>C</b>	6 x 10-8		NR	'-	'-	'-	AL137186.1	Epstein Barr virus nuclear antigen 1 IgG levels or multiple sclerosis	Epstein Barr virus nuclear antigen 1 IgG measurement	GCST003340	10:6027930
rs522308-<b>T</b>	2 x 10-15		0.25	2.6	'-	[2.05-3.29]	HLA-DQA1	Neutralising antibody response to interferon beta therapy in multiple sclerosis (presence of antibodies)	antibody measurement	GCST005706	6:32614145
rs2454138-<b>A</b>	5 x 10-19		0.22	'-	0.41 unit increase	[0.31-0.51]	HLA-DRB1	Neutralising antibody response to interferon beta therapy in multiple sclerosis (mean antibody levels)	antibody measurement	GCST005707	6:32602624
rs2454138-<b>A</b>	8 x 10-19		0.22	'-	0.41 unit increase	[0.31-0.51]	HLA-DRB1	Neutralising antibody response to interferon beta therapy in multiple sclerosis (area under the curve for the first two years)	antibody measurement	GCST005708	6:32602624
rs2454138-<b>A</b>	1 x 10-18		0.22	'-	0.41 unit increase	'-	HLA-DRB1	Neutralising antibody response to interferon beta therapy in multiple sclerosis (maximum antibody levels)	antibody measurement	GCST005709	6:32602624
rs2205986-<b>?</b>	2 x 10-8		'-	8.3	'-	[3.6-19.2]	SYT14	Drug-induced liver injury in interferon-beta-treated multiple sclerosis	drug-induced liver injury	GCST006270	1:209942767
rs1335532-<b>A</b>	1 x 10-7		0.87	1.28	'-	[NR]	CD58	Multiple sclerosis	multiple sclerosis	GCST000425	1:116558335
rs6604026-<b>G</b>	3 x 10-6		0.28	1.17	'-	[NR]	RPL5	Multiple sclerosis	multiple sclerosis	GCST000425	1:92838046
rs703842-<b>A</b>	5 x 10-11		0.67	1.23	'-	[NR]	CYP27B1	Multiple sclerosis	multiple sclerosis	GCST000425	12:57768956
rs9271366-<b>G</b>	7 x 10-184		0.15	2.78	'-	[NR]	HLA-DQA1	Multiple sclerosis	multiple sclerosis	GCST000425	6:32619077
rs2104286-<b>A</b>	7 x 10-6		0.73	1.16	'-	[NR]	IL2RA	Multiple sclerosis	multiple sclerosis	GCST000425	10:6057082
rs6074022-<b>G</b>	1 x 10-7		0.25	1.2	'-	[NR]	RPL13P2	Multiple sclerosis	multiple sclerosis	GCST000425	20:46111557
rs8049603-<b>T</b>	1 x 10-6		0.2	1.19	'-	[NR]	AC127459.1	Multiple sclerosis	multiple sclerosis	GCST000425	16:23055939
rs6984045-<b>C</b>	2 x 10-6		0.02	1.59	'-	[NR]	ASAP1	Multiple sclerosis	multiple sclerosis	GCST000425	8:130080167
rs2150702-<b>G</b>	3 x 10-8		0.49	1.16	'-	[NR]	KIAA2026	Multiple sclerosis	multiple sclerosis	GCST001341	9:5893861
rs6718520-<b>A</b>	3 x 10-8		0.48	1.17	'-	[NR]	LINC02580	Multiple sclerosis	multiple sclerosis	GCST001341	2:43098432
rs2300747-<b>A</b>	6 x 10-9		0.91	1.37	'-	[NR]	CD58	Multiple sclerosis	multiple sclerosis	GCST001341	1:116561593
rs2293152-<b>C</b>	4 x 10-8		0.62	1.22	'-	[NR]	STAT3	Multiple sclerosis	multiple sclerosis	GCST001341	17:42329511
rs6074022-<b>C</b>	5 x 10-6		0.27	1.15	'-	[NR]	RPL13P2	Multiple sclerosis	multiple sclerosis	GCST001341	20:46111557
rs2546890-<b>A</b>	8 x 10-8		0.52	1.16	'-	[NR]	AC008691.1	Multiple sclerosis	multiple sclerosis	GCST001341	5:159332892
rs8070463-<b>T</b>	1 x 10-7		0.5	1.15	'-	[NR]	TBKBP1	Multiple sclerosis	multiple sclerosis	GCST001341	17:47691470
rs2681424-<b>T</b>	2 x 10-7		0.4	1.16	'-	[NR]	CD86	Multiple sclerosis	multiple sclerosis	GCST001341	3:122050675
rs1738074-<b>C</b>	4 x 10-7		0.58	1.15	'-	[NR]	TAGAP	Multiple sclerosis	multiple sclerosis	GCST001341	6:159044945
rs1250542-<b>A</b>	4 x 10-7		0.37	1.15	'-	[NR]	ZMIZ1	Multiple sclerosis	multiple sclerosis	GCST001341	10:79274913
rs7191700-<b>C</b>	6 x 10-7		0.67	1.15	'-	[NR]	RMI2	Multiple sclerosis	multiple sclerosis	GCST001341	16:11312946
rs9596270-<b>T</b>	7 x 10-7		0.93	1.35	'-	[NR]	DLEU1	Multiple sclerosis	multiple sclerosis	GCST001341	13:50268304
rs10866713-<b>A</b>	7 x 10-7		0.22	1.17	'-	[NR]	AC008703.1	Multiple sclerosis	multiple sclerosis	GCST001341	5:159491886
rs170934-<b>T</b>	2 x 10-8		0.48	1.17	'-	[NR]	LINC01967	Multiple sclerosis	multiple sclerosis	GCST001341	3:28037594
rs12722489-<b>C</b>	4 x 10-8		0.85	1.23	'-	[NR]	IL2RA	Multiple sclerosis	multiple sclerosis	GCST001341	10:6060049
rs10411936-<b>A</b>	2 x 10-7		0.3	1.16	'-	[NR]	EPS15L1	Multiple sclerosis	multiple sclerosis	GCST001341	19:16437564
rs7592330-<b>A</b>	2 x 10-7		0.56	1.15	'-	[NR]	PLEK	Multiple sclerosis	multiple sclerosis	GCST001341	2:68419651
rs9271640-<b>A</b>	5 x 10-12		NR	1.56	'-	[1.38-1.77]	HLA-DRB1	Oligoclonal band status in multiple sclerosis	oligoclonal band measurement	GCST002758	6:32624423
rs9807334-<b>?</b>	8 x 10-7		NR	1.52	'-	[1.28-1.79]	AC091551.1	Oligoclonal band status in multiple sclerosis	oligoclonal band measurement	GCST002758	18:50997791
rs3957148-<b>A</b>	4 x 10-15		0.28	2.23	'-	[1.82-2.74]	; MTCO3P1 - AL662789.1	Oligoclonal band status in multiple sclerosis	oligoclonal band measurement	GCST002758	6:32624423|6:32445274|6:32714360
rs6457617-<b>A</b>	7 x 10-17		NR	'-	0.127 unit decrease	[NR]	HLA-DQB1	Immunoglobulin G index levels in multiple sclerosis	IgG index	GCST002757	6:32696074
rs11621145-<b>G</b>	4 x 10-37		NR	'-	0.23 unit increase	[NR]	IGHA1	Immunoglobulin G index levels in multiple sclerosis	IgG index	GCST002757	14:105706543
rs3957148-<b>A</b>	8 x 10-14		0.28	'-	'-	'-	; MTCO3P1 - AL662789.1	Immunoglobulin G index levels in multiple sclerosis	IgG index	GCST002757	6:32624423|6:32696074|6:32714360
rs2935183-<b>?</b>	5 x 10-7		NR	'-	'-	'-	NPEPPS	Multiple sclerosis or amyotrophic lateral sclerosis	amyotrophic lateral sclerosis	GCST002274	17:47530206
rs6662618-<b>?</b>	3 x 10-10		NR	'-	'-	[1.0965-1.1754]	RN7SL824P	Multiple sclerosis and type 2 diabetes (pleiotropy)	type II diabetes mellitus	GCST007120	1:92469854
rs11864333-<b>?</b>	8 x 10-6		NR	'-	'-	[1.0444-1.1097]	AC099489.1	Multiple sclerosis and type 2 diabetes (pleiotropy)	type II diabetes mellitus	GCST007120	16:11381719
rs28383224-<b>A</b>	8 x 10-11		0.42	2.66	'-	[1.98-3.56]	HLA-DQA1	Neuromyelitis optica (AQP4-IgG-positive)	AQP4-IgG-positive neuromyelitis optica	GCST006937	6:32615876
rs1150757-<b>A</b>	3 x 10-16		0.1	4.66	'-	[3.22-6.74]	TNXB	Neuromyelitis optica (AQP4-IgG-positive)	AQP4-IgG-positive neuromyelitis optica	GCST006937	6:32061428
HLA-DRB1*03:01-<b>?</b>	4 x 10-16		0.12	4.09	'-	[2.91-5.74]	'-	Neuromyelitis optica (AQP4-IgG-positive)	AQP4-IgG-positive neuromyelitis optica	GCST006937	Mapping not available
HLA-B*08:01-<b>?</b>	6 x 10-16		0.11	4.23	'-	[2.98-5.99]	'-	Neuromyelitis optica (AQP4-IgG-positive)	AQP4-IgG-positive neuromyelitis optica	GCST006937	Mapping not available
HLA-DQB1*02:01-<b>?</b>	4 x 10-15		0.13	3.79	'-	[2.72-5.28]	'-	Neuromyelitis optica (AQP4-IgG-positive)	AQP4-IgG-positive neuromyelitis optica	GCST006937	Mapping not available
HLA-C*07:01-<b>?</b>	5 x 10-13		0.15	3.26	'-	[2.36-4.49]	'-	Neuromyelitis optica (AQP4-IgG-positive)	AQP4-IgG-positive neuromyelitis optica	GCST006937	Mapping not available
HLA-DQA1*05:01-<b>?</b>	1 x 10-11		0.23	2.9	'-	[2.13-3.95]	'-	Neuromyelitis optica (AQP4-IgG-positive)	AQP4-IgG-positive neuromyelitis optica	GCST006937	Mapping not available
rs28383224-<b>A</b>	6 x 10-12		0.42	2.24	'-	[1.78-2.82]	HLA-DQA1	Neuromyelitis optica	neuromyelitis optica	GCST005964	6:32615876
rs1150757-<b>A</b>	7 x 10-12		0.1	2.86	'-	[1.98-4.14]	TNXB	Neuromyelitis optica	neuromyelitis optica	GCST005964	6:32061428
HLA-DRB1*03:01-<b>?</b>	2 x 10-12		0.12	2.71	'-	[2.05-3.57]	'-	Neuromyelitis optica	neuromyelitis optica	GCST005964	Mapping not available
HLA-B*08:01-<b>?</b>	6 x 10-12		0.11	2.72	'-	[2.05-3.63]	'-	Neuromyelitis optica	neuromyelitis optica	GCST005964	Mapping not available
HLA-DQB1*02:01-<b>?</b>	1 x 10-11		0.13	2.58	'-	[1.96-3.40]	'-	Neuromyelitis optica	neuromyelitis optica	GCST005964	Mapping not available
HLA-C*07:01-<b>?</b>	1 x 10-10		0.15	2.38	'-	[1.83-3.10]	'-	Neuromyelitis optica	neuromyelitis optica	GCST005964	Mapping not available
HLA-DQA1*05:01-<b>?</b>	5 x 10-10		0.23	2.2	'-	[1.72-2.82]	'-	Neuromyelitis optica	neuromyelitis optica	GCST005964	Mapping not available
rs3129889-<b>G</b>	1 x 10-206		0.2	2.97	'-	[NR]	HLA-DRA	Multiple sclerosis	multiple sclerosis	GCST001341	6:32445768
rs9260489-<b>T</b>	1 x 10-11		0.45	1.21	'-	[NR]	HLA-A	Multiple sclerosis	multiple sclerosis	GCST001341	6:29952555
rs4364506-<b>?</b>	2 x 10-6		NR	1.1236	'-	[1.08-1.18]	L3MBTL3	Multiple sclerosis	multiple sclerosis	GCST003566	6:130068795
rs2812197-<b>?</b>	3 x 10-10		NR	1.14943	'-	[1.1-1.2]	DLEU1	Multiple sclerosis	multiple sclerosis	GCST003566	13:50243690
rs34286592-<b>T</b>	5 x 10-7		NR	1.16	'-	[1.09-1.23]	AC009133.1	Multiple sclerosis	multiple sclerosis	GCST003566	16:29809159
rs4925166-<b>?</b>	7 x 10-12		NR	1.16279	'-	[1.11-1.22]	TOP3A	Multiple sclerosis	multiple sclerosis	GCST003566	17:18307496
rs2836425-<b>T</b>	2 x 10-7		NR	1.18	'-	[1.11-1.25]	ERG	Multiple sclerosis	multiple sclerosis	GCST003566	21:38466902
rs10797431-<b>?</b>	2 x 10-10		'-	1.19048	'-	'-	AL139246.2	Multiple sclerosis	multiple sclerosis	GCST003566	1:2569783
rs6689470-<b>A</b>	4 x 10-10		'-	1.24	'-	[1.16â€“1.33]	GFI1	Multiple sclerosis	multiple sclerosis	GCST003566	1:92485653
rs2300747-<b>?</b>	2 x 10-12		'-	1.33333	'-	'-	CD58	Multiple sclerosis	multiple sclerosis	GCST003566	1:116561593
rs7535818-<b>?</b>	2 x 10-15		'-	1.31579	'-	'-	AL390957.1	Multiple sclerosis	multiple sclerosis	GCST003566	1:192575969
rs2681424-<b>?</b>	1 x 10-9		'-	1.16279	'-	'-	CD86	Multiple sclerosis	multiple sclerosis	GCST003566	3:122050675
rs6859219-<b>?</b>	8 x 10-9		'-	1.19048	'-	'-	ANKRD55	Multiple sclerosis	multiple sclerosis	GCST003566	5:56142753
rs3104373-<b>T</b>	1 x 10-234		'-	2.9	'-	[2.72â€“3.09]	HLA-DQA1	Multiple sclerosis	multiple sclerosis	GCST003566	6:32632598
rs2182410-<b>?</b>	4 x 10-9		'-	1.19048	'-	'-	RPL32P23	Multiple sclerosis	multiple sclerosis	GCST003566	10:6080706
rs1891621-<b>?</b>	1 x 10-11		'-	1.14943	'-	'-	AL359546.1	Multiple sclerosis	multiple sclerosis	GCST003566	10:31101198
rs1800693-<b>C</b>	3 x 10-8		'-	1.17	'-	[1.11â€“1.23]	TNFRSF1A	Multiple sclerosis	multiple sclerosis	GCST003566	12:6330843
rs6498168-<b>T</b>	1 x 10-9		'-	1.23	'-	[1.17â€“1.29]	CLEC16A	Multiple sclerosis	multiple sclerosis	GCST003566	16:11141273
rs6498160-<b>T</b>	7 x 10-8		0.36	1.27	'-	'-	CLEC16A	Multiple sclerosis	multiple sclerosis	GCST004290	16:11105590
rs60733400-<b>G</b>	1 x 10-6		0.702	1.27	'-	'-	AL139246.3	Multiple sclerosis	multiple sclerosis	GCST004290	1:2585342
rs9657904-<b>T</b>	2 x 10-7		0.832	1.37	'-	'-	CBLB	Multiple sclerosis	multiple sclerosis	GCST004290	3:105867870
rs78077440-<b>G</b>	2 x 10-6		0.716	1.26	'-	'-	AC108105.1	Multiple sclerosis	multiple sclerosis	GCST004290	5:40323665
rs12253981-<b>G</b>	1 x 10-9		0.519	1.31	'-	'-	IL2RA	Multiple sclerosis	multiple sclerosis	GCST004290	10:6050383
rs1323292-<b>?</b>	5 x 10-8		NR	1.11111	'-	'-	AL390957.1	Diffuse large B-cell lymphoma or multiple sclerosis	diffuse large B-cell lymphoma	GCST008722	1:192571891
rs806321-<b>?</b>	5 x 10-8		NR	1.08696	'-	'-	DLEU1	Diffuse large B-cell lymphoma or multiple sclerosis	diffuse large B-cell lymphoma	GCST008722	13:50267187
rs16978630-<b>?</b>	9 x 10-8		NR	1.33333	'-	'-	TNPO2	Diffuse large B-cell lymphoma or multiple sclerosis	diffuse large B-cell lymphoma	GCST008722	19:12702869
rs2425752-<b>?</b>	5 x 10-9		NR	1.0989	'-	'-	NCOA5	Diffuse large B-cell lymphoma or multiple sclerosis	diffuse large B-cell lymphoma	GCST008722	20:46073481
rs140522-<b>?</b>	2 x 10-8		NR	1.08696	'-	'-	ODF3B	Diffuse large B-cell lymphoma or multiple sclerosis	diffuse large B-cell lymphoma	GCST008722	22:50532837
rs7595037-<b>?</b>	9 x 10-8		NR	1.08331	'-	'-	PLEK	Follicular lymphoma or multiple sclerosis	multiple sclerosis	GCST008718	2:68419963
rs2425752-<b>?</b>	1 x 10-7		NR	1.08992	'-	'-	NCOA5	Follicular lymphoma or multiple sclerosis	multiple sclerosis	GCST008718	20:46073481
rs1323292-<b>?</b>	2 x 10-8		NR	1.12271	'-	'-	AL390957.1	Marginal zone lymphoma or multiple sclerosis	marginal zone B-cell lymphoma	GCST008723	1:192571891
rs1107345-<b>?</b>	3 x 10-8		NR	1.10546	'-	'-	IL2RA	Marginal zone lymphoma or multiple sclerosis	marginal zone B-cell lymphoma	GCST008723	10:6045332
rs1250550-<b>?</b>	9 x 10-8		NR	1.09314	'-	'-	ZMIZ1	Marginal zone lymphoma or multiple sclerosis	marginal zone B-cell lymphoma	GCST008723	10:79300560
rs2777899-<b>?</b>	2 x 10-8		NR	1.09325	'-	'-	VMP1	Marginal zone lymphoma or multiple sclerosis	marginal zone B-cell lymphoma	GCST008723	17:59755030
rs8021741-<b>?</b>	2 x 10-8		NR	1.09469	'-	'-	AC007182.1	Marginal zone lymphoma or multiple sclerosis	marginal zone B-cell lymphoma	GCST008723	14:75556057
rs2425752-<b>?</b>	1 x 10-7		NR	1.09577	'-	'-	NCOA5	Marginal zone lymphoma or multiple sclerosis	marginal zone B-cell lymphoma	GCST008723	20:46073481
rs6062314-<b>?</b>	2 x 10-8		NR	1.16158	'-	'-	ZBTB46	Marginal zone lymphoma or multiple sclerosis	marginal zone B-cell lymphoma	GCST008723	20:63778360
rs6793295-<b>?</b>	2 x 10-9		NR	1.1073	'-	'-	LRRC34	Chronic lymphocytic leukemia or multiple sclerosis	chronic lymphocytic leukemia	GCST008721	3:169800667
rs11755724-<b>?</b>	1 x 10-8		NR	1.09135	'-	'-	RREB1	Chronic lymphocytic leukemia or multiple sclerosis	chronic lymphocytic leukemia	GCST008721	6:7118757
rs802734-<b>?</b>	9 x 10-9		NR	1.09349	'-	'-	THEMIS	Chronic lymphocytic leukemia or multiple sclerosis	chronic lymphocytic leukemia	GCST008721	6:127957653
rs806321-<b>?</b>	2 x 10-8		NR	1.08637	'-	'-	DLEU1	Chronic lymphocytic leukemia or multiple sclerosis	chronic lymphocytic leukemia	GCST008721	13:50267187
rs2777899-<b>?</b>	3 x 10-8		NR	1.08578	'-	'-	VMP1	Chronic lymphocytic leukemia or multiple sclerosis	chronic lymphocytic leukemia	GCST008721	17:59755030
rs1292034-<b>?</b>	3 x 10-8		NR	1.08613	'-	'-	RPS6KB1	Chronic lymphocytic leukemia or multiple sclerosis	chronic lymphocytic leukemia	GCST008721	17:59912499
rs140522-<b>?</b>	6 x 10-11		NR	1.1084	'-	'-	ODF3B	Chronic lymphocytic leukemia or multiple sclerosis	chronic lymphocytic leukemia	GCST008721	22:50532837
rs12368653-<b>A</b>	2 x 10-9	(Conditioned on rs7238078)	NR	1.1	'-	[1.09-1.12]	TSPAN31	Multiple sclerosis	multiple sclerosis	GCST001198	12:57739473
rs11154801-<b>A</b>	1 x 10-13		NR	1.13	'-	[1.11-1.15]	AHI1	Multiple sclerosis	multiple sclerosis	GCST001198	6:135418217
rs12456021-<b>A</b>	4 x 10-6		NR	1.1	'-	[1.08-1.12]	ALPK2	Multiple sclerosis	multiple sclerosis	GCST001198	18:58546158
rs12212193-<b>G</b>	4 x 10-8		NR	1.09	'-	[1.08-1.1]	BACH2	Multiple sclerosis	multiple sclerosis	GCST001198	6:90287050
rs2300603-<b>A</b>	2 x 10-8		NR	1.11	'-	[1.09-1.12]	BATF	Multiple sclerosis	multiple sclerosis	GCST001198	14:75539214
rs7522462-<b>G</b>	2 x 10-9		NR	1.11	'-	[1.1-1.13]	INAVA	Multiple sclerosis	multiple sclerosis	GCST001198	1:200912467
rs2293370-<b>G</b>	3 x 10-9		NR	1.13	'-	[1.11-1.15]	TIMMDC1	Multiple sclerosis	multiple sclerosis	GCST001198	3:119501087
rs650258-<b>G</b>	2 x 10-11		NR	1.12	'-	[1.1-1.13]	AP003721.2	Multiple sclerosis	multiple sclerosis	GCST001198	11:61064810
rs1335532-<b>A</b>	3 x 10-16		NR	1.22	'-	[1.19-1.24]	CD58	Multiple sclerosis	multiple sclerosis	GCST001198	1:116558335
rs9282641-<b>G</b>	1 x 10-11		NR	1.21	'-	[1.18-1.24]	CD86	Multiple sclerosis	multiple sclerosis	GCST001198	3:122077921
rs8112449-<b>G</b>	1 x 10-6		NR	1.08	'-	[1.07-1.1]	CDC37	Multiple sclerosis	multiple sclerosis	GCST001198	19:10409388
rs6952809-<b>A</b>	4 x 10-6	(Conditioned on rs1843938)	NR	1.08	'-	[1.06-1.09]	CHST12	Multiple sclerosis	multiple sclerosis	GCST001198	7:2408858
rs7200786-<b>A</b>	9 x 10-17		NR	1.15	'-	[1.13-1.16]	CLEC16A	Multiple sclerosis	multiple sclerosis	GCST001198	16:11083944
rs10466829-<b>A</b>	1 x 10-8		NR	1.09	'-	[1.08-1.11]	CLECL1	Multiple sclerosis	multiple sclerosis	GCST001198	12:9723495
rs630923-<b>C</b>	3 x 10-7		NR	1.12	'-	[1.1-1.14]	Y_RNA	Multiple sclerosis	multiple sclerosis	GCST001198	11:118883644
rs233100-<b>G</b>	1 x 10-6		NR	1.08	'-	[1.07-1.1]	AL078459.1	Multiple sclerosis	multiple sclerosis	GCST001198	1:85306326
rs2303759-<b>C</b>	5 x 10-9		NR	1.11	'-	[1.09-1.13]	DKKL1	Multiple sclerosis	multiple sclerosis	GCST001198	19:49365794
rs11129295-<b>A</b>	1 x 10-9	(Conditioned on rs669607)	NR	1.11	'-	[1.09-1.12]	LINC01980	Multiple sclerosis	multiple sclerosis	GCST001198	3:27747289
rs11810217-<b>A</b>	6 x 10-15		NR	1.15	'-	[1.13-1.16]	EVI5	Multiple sclerosis	multiple sclerosis	GCST001198	1:92682820
rs12048904-<b>A</b>	4 x 10-8		NR	1.09	'-	[1.08-1.11]	EXTL2	Multiple sclerosis	multiple sclerosis	GCST001198	1:100865980
rs2119704-<b>C</b>	2 x 10-10		NR	1.22	'-	[1.19-1.25]	LINC01147	Multiple sclerosis	multiple sclerosis	GCST001198	14:88021345
rs7923837-<b>G</b>	5 x 10-9		NR	1.1	'-	[1.08-1.11]	EXOC6	Multiple sclerosis	multiple sclerosis	GCST001198	10:92722160
rs2546890-<b>A</b>	1 x 10-11		NR	1.11	'-	[1.1-1.13]	AC008691.1	Multiple sclerosis	multiple sclerosis	GCST001198	5:159332892
rs17066096-<b>G</b>	6 x 10-13		NR	1.14	'-	[1.12-1.15]	IL22RA2	Multiple sclerosis	multiple sclerosis	GCST001198	6:137131771
rs6897932-<b>G</b>	2 x 10-8		NR	1.11	'-	[1.09-1.13]	IL7R	Multiple sclerosis	multiple sclerosis	GCST001198	5:35874473
rs13333054-<b>A</b>	1 x 10-8		NR	1.11	'-	[1.1-1.13]	AC092723.4	Multiple sclerosis	multiple sclerosis	GCST001198	16:85977427
rs17594362-<b>A</b>	4 x 10-6		NR	1.11	'-	[1.09-1.13]	VWA8	Multiple sclerosis	multiple sclerosis	GCST001198	13:41565109
rs7238078-<b>A</b>	3 x 10-9		NR	1.12	'-	[1.1-1.14]	AC104365.1	Multiple sclerosis	multiple sclerosis	GCST001198	18:58716960
rs281380-<b>G</b>	2 x 10-6	(Conditioned on rs2303759)	NR	1.08	'-	[1.07-1.09]	MAMSTR	Multiple sclerosis	multiple sclerosis	GCST001198	19:48711213
rs228614-<b>G</b>	1 x 10-7		NR	1.09	'-	[1.07-1.1]	MANBA	Multiple sclerosis	multiple sclerosis	GCST001198	4:102657480
rs2283792-<b>C</b>	5 x 10-9		NR	1.1	'-	[1.08-1.11]	MAPK1	Multiple sclerosis	multiple sclerosis	GCST001198	22:21776836
rs17174870-<b>G</b>	1 x 10-8		NR	1.11	'-	[1.09-1.13]	MERTK	Multiple sclerosis	multiple sclerosis	GCST001198	2:111907624
rs4648356-<b>C</b>	1 x 10-14		NR	1.14	'-	[1.12-1.16]	TTC34	Multiple sclerosis	multiple sclerosis	GCST001198	1:2792599
rs9321490-<b>G</b>	2 x 10-6	(Conditioned on rs11154801)	NR	1.1	'-	[1.08-1.11]	MYB	Multiple sclerosis	multiple sclerosis	GCST001198	6:135173737
rs4410871-<b>G</b>	8 x 10-9		NR	1.11	'-	[1.09-1.12]	PVT1	Multiple sclerosis	multiple sclerosis	GCST001198	8:127802783
rs12466022-<b>C</b>	6 x 10-10		NR	1.11	'-	[1.1-1.13]	AC010883.2	Multiple sclerosis	multiple sclerosis	GCST001198	2:43131922
rs669607-<b>C</b>	2 x 10-15		NR	1.13	'-	[1.12-1.15]	LINC01967	Multiple sclerosis	multiple sclerosis	GCST001198	3:28029953
rs13192841-<b>A</b>	1 x 10-8	(Conditioned on rs17066096)	NR	1.1	'-	[1.09-1.12]	BTF3L4P3	Multiple sclerosis	multiple sclerosis	GCST001198	6:137646077
rs2425752-<b>A</b>	5 x 10-10		NR	1.11	'-	[1.1-1.13]	NCOA5	Multiple sclerosis	multiple sclerosis	GCST001198	20:46073481
rs1062158-<b>A</b>	2 x 10-6		NR	1.08	'-	[1.07-1.1]	NDFIP1	Multiple sclerosis	multiple sclerosis	GCST001198	5:142143435
rs140522-<b>A</b>	2 x 10-8		NR	1.1	'-	[1.09-1.12]	ODF3B	Multiple sclerosis	multiple sclerosis	GCST001198	22:50532837
rs1520333-<b>G</b>	2 x 10-7		NR	1.1	'-	[1.08-1.11]	PKIA-AS1	Multiple sclerosis	multiple sclerosis	GCST001198	8:78488803
rs9821630-<b>G</b>	4 x 10-6		NR	1.08	'-	[1.07-1.1]	PLCL2	Multiple sclerosis	multiple sclerosis	GCST001198	3:16929446
rs7595037-<b>A</b>	5 x 10-11		NR	1.11	'-	[1.1-1.12]	PLEK	Multiple sclerosis	multiple sclerosis	GCST001198	2:68419963
rs4613763-<b>G</b>	3 x 10-16		NR	1.2	'-	[1.18-1.22]	AC108105.1	Multiple sclerosis	multiple sclerosis	GCST001198	5:40392626
rs7255066-<b>G</b>	1 x 10-6		NR	1.09	'-	[1.07-1.11]	AC243964.3	Multiple sclerosis	multiple sclerosis	GCST001198	19:44642803
rs2019960-<b>G</b>	5 x 10-9	(Conditioned on rs4410871)	NR	1.12	'-	[1.1-1.13]	PVT1	Multiple sclerosis	multiple sclerosis	GCST001198	8:128180025
rs4075958-<b>A</b>	5 x 10-7		NR	1.09	'-	[1.08-1.11]	LMAN2	Multiple sclerosis	multiple sclerosis	GCST001198	5:177357511
rs180515-<b>G</b>	9 x 10-8		NR	1.09	'-	[1.08-1.11]	RPS6KB1	Multiple sclerosis	multiple sclerosis	GCST001198	17:59946914
rs11755724-<b>A</b>	3 x 10-6		NR	1.08	'-	[1.06-1.09]	RREB1	Multiple sclerosis	multiple sclerosis	GCST001198	6:7118757
rs11581062-<b>G</b>	3 x 10-10		NR	1.12	'-	[1.1-1.13]	HNRNPA1P68	Multiple sclerosis	multiple sclerosis	GCST001198	1:100941963
rs2744148-<b>G</b>	8 x 10-8		NR	1.12	'-	[1.1-1.14]	SSTR5-AS1	Multiple sclerosis	multiple sclerosis	GCST001198	16:1023552
rs9891119-<b>C</b>	2 x 10-10		NR	1.11	'-	[1.09-1.12]	STAT3	Multiple sclerosis	multiple sclerosis	GCST001198	17:42355962
rs290986-<b>A</b>	9 x 10-7		NR	1.1	'-	[1.08-1.12]	SYK	Multiple sclerosis	multiple sclerosis	GCST001198	9:90801254
rs1738074-<b>G</b>	7 x 10-15		NR	1.13	'-	[1.12-1.15]	TAGAP	Multiple sclerosis	multiple sclerosis	GCST001198	6:159044945
rs1800693-<b>G</b>	4 x 10-14		NR	1.12	'-	[1.11-1.14]	TNFRSF1A	Multiple sclerosis	multiple sclerosis	GCST001198	12:6330843
rs1077667-<b>G</b>	9 x 10-14		NR	1.16	'-	[1.14-1.18]	TNFSF14	Multiple sclerosis	multiple sclerosis	GCST001198	19:6668961
rs4902647-<b>G</b>	9 x 10-12		NR	1.11	'-	[1.1-1.13]	AL132986.1	Multiple sclerosis	multiple sclerosis	GCST001198	14:68787474
rs1250550-<b>A</b>	6 x 10-9		NR	1.1	'-	[1.09-1.12]	ZMIZ1	Multiple sclerosis	multiple sclerosis	GCST001198	10:79300560
rs354033-<b>G</b>	5 x 10-9		NR	1.11	'-	[1.1-1.13]	ZNF767P	Multiple sclerosis	multiple sclerosis	GCST001198	7:149592373
rs2248359-<b>G</b>	3 x 10-11		NR	1.12	'-	[1.1-1.13]	CYP24A1	Multiple sclerosis	multiple sclerosis	GCST001198	20:54174979
rs806321-<b>A</b>	5 x 10-7		NR	1.08	'-	[1.07-1.1]	DLEU1	Multiple sclerosis	multiple sclerosis	GCST001198	13:50267187
rs3761959-<b>G</b>	3 x 10-6		NR	1.08	'-	[1.06-1.09]	FCRL3	Multiple sclerosis	multiple sclerosis	GCST001198	1:157699488
rs2243123-<b>G</b>	7 x 10-6		NR	1.08	'-	[1.06-1.1]	IL12A	Multiple sclerosis	multiple sclerosis	GCST001198	3:159991864
rs7090512-<b>G</b>	5 x 10-20	(Conditioned on rs3118470)	NR	1.19	'-	[1.17-1.21]	RPL32P23	Multiple sclerosis	multiple sclerosis	GCST001198	10:6068866
rs386965-<b>G</b>	4 x 10-6		NR	1.09	'-	[1.07-1.11]	AC009159.3	Multiple sclerosis	multiple sclerosis	GCST001198	16:79618644
rs4792814-<b>G</b>	3 x 10-6		NR	1.08	'-	[1.06-1.09]	MAP3K14	Multiple sclerosis	multiple sclerosis	GCST001198	17:45325639
rs874628-<b>A</b>	1 x 10-8		NR	1.11	'-	[1.09-1.12]	MPV17L2	Multiple sclerosis	multiple sclerosis	GCST001198	19:18193890
rs10936599-<b>G</b>	7 x 10-7		NR	1.1	'-	[1.08-1.11]	MYNN	Multiple sclerosis	multiple sclerosis	GCST001198	3:169774313
rs4409785-<b>G</b>	6 x 10-7		NR	1.1	'-	[1.09-1.12]	AP000820.2	Multiple sclerosis	multiple sclerosis	GCST001198	11:95578258
rs771767-<b>A</b>	9 x 10-9		NR	1.1	'-	[1.09-1.12]	LINC02085	Multiple sclerosis	multiple sclerosis	GCST001198	3:102029794
rs802734-<b>A</b>	6 x 10-9		NR	1.1	'-	[1.09-1.12]	THEMIS	Multiple sclerosis	multiple sclerosis	GCST001198	6:127957653
rs1323292-<b>A</b>	2 x 10-8		NR	1.12	'-	[1.1-1.14]	AL390957.1	Multiple sclerosis	multiple sclerosis	GCST001198	1:192571891
rs307896-<b>G</b>	5 x 10-7		NR	1.09	'-	[1.08-1.11]	SAE1	Multiple sclerosis	multiple sclerosis	GCST001198	19:47158236
rs10201872-<b>A</b>	2 x 10-10		NR	1.14	'-	[1.12-1.16]	SP140	Multiple sclerosis	multiple sclerosis	GCST001198	2:230242009
rs756699-<b>A</b>	6 x 10-7		NR	1.12	'-	[1.1-1.14]	AC008608.1	Multiple sclerosis	multiple sclerosis	GCST001198	5:134110884
rs12048904-<b>A</b>	4 x 10-8	(Conditioned on rs11581062)	NR	1.09	'-	[1.08-1.11]	EXTL2	Multiple sclerosis	multiple sclerosis	GCST001198	1:100865980
rs4285028-<b>A</b>	2 x 10-8	(Conditioned on rs9282641)	NR	1.1	'-	[1.09-1.12]	SLC15A2	Multiple sclerosis	multiple sclerosis	GCST001198	3:121941817
rs4308217-<b>C</b>	6 x 10-8	(Conditioned on rs4285028rs9282641)	NR	1.1	'-	[1.08-1.11]	CD86	Multiple sclerosis	multiple sclerosis	GCST001198	3:122074340
rs3118470-<b>G</b>	3 x 10-11		NR	1.12	'-	[1.1-1.13]	IL2RA	Multiple sclerosis	multiple sclerosis	GCST001198	10:6059750
DRB*15:01-<b>?</b>	1 x 10-132		NR	3.08	'-	NR	'-	Multiple sclerosis	multiple sclerosis	GCST001198	Mapping not available
DRB*13:03-<b>?</b>	1 x 10-11		NR	2.43	'-	NR	'-	Multiple sclerosis	multiple sclerosis	GCST001198	Mapping not available
DRB*03:01-<b>?</b>	4 x 10-10		NR	1.26	'-	NR	'-	Multiple sclerosis	multiple sclerosis	GCST001198	Mapping not available
A*02:01-<b>?</b>	9 x 10-23		NR	1.37	'-	NR	'-	Multiple sclerosis	multiple sclerosis	GCST001198	Mapping not available
DRB*08:01-<b>?</b>	2 x 10-7		NR	1.18	'-	NR	'-	Multiple sclerosis	multiple sclerosis	GCST001198	Mapping not available
rs6062314-<b>A</b>	1 x 10-7		NR	1.16	'-	[1.14-1.19]	ZBTB46	Multiple sclerosis	multiple sclerosis	GCST001198	20:63778360
rs793108-<b>A</b>	3 x 10-6		NR	1.08	'-	[1.06-1.09]	AL359546.1	Multiple sclerosis	multiple sclerosis	GCST001198	10:31126177
rs3007421-<b>A</b>	5 x 10-10		0.13	1.11	'-	'-	PLEKHG5	Multiple sclerosis	multiple sclerosis	GCST005531	1:6470129
rs12087340-<b>A</b>	1 x 10-20		0.09	1.21	'-	'-	AL078459.1	Multiple sclerosis	multiple sclerosis	GCST005531	1:85281310
rs11587876-<b>A</b>	4 x 10-9		0.81	1.09	'-	'-	DDAH1	Multiple sclerosis	multiple sclerosis	GCST005531	1:85449500
rs666930-<b>G</b>	6 x 10-12		0.53	1.08	'-	'-	PHGDH	Multiple sclerosis	multiple sclerosis	GCST005531	1:119716347
rs2050568-<b>G</b>	2 x 10-10		0.54	1.08	'-	'-	FCRL1	Multiple sclerosis	multiple sclerosis	GCST005531	1:157800451
rs35967351-<b>A</b>	4 x 10-11		0.68	1.09	'-	'-	SLAMF7	Multiple sclerosis	multiple sclerosis	GCST005531	1:160742014
rs4665719-<b>G</b>	3 x 10-9		0.25	1.08	'-	'-	CENPO	Multiple sclerosis	multiple sclerosis	GCST005531	2:24794991
rs842639-<b>A</b>	2 x 10-14		0.67	1.1	'-	'-	LINC01185	Multiple sclerosis	multiple sclerosis	GCST005531	2:60868110
rs9967792-<b>G</b>	4 x 10-12		0.64	1.09	'-	'-	STAT4	Multiple sclerosis	multiple sclerosis	GCST005531	2:191109709
rs11719975-<b>C</b>	1 x 10-8		0.28	1.08	'-	'-	SATB1-AS1	Multiple sclerosis	multiple sclerosis	GCST005531	3:18744093
rs4679081-<b>G</b>	2 x 10-9		0.55	1.07	'-	'-	GLB1	Multiple sclerosis	multiple sclerosis	GCST005531	3:32971991
rs9828629-<b>G</b>	2 x 10-10		0.64	1.08	'-	'-	AC097634.4	Multiple sclerosis	multiple sclerosis	GCST005531	3:71481195
rs2726518-<b>C</b>	4 x 10-8		0.58	1.07	'-	'-	TET2	Multiple sclerosis	multiple sclerosis	GCST005531	4:105252042
rs756699-<b>A</b>	9 x 10-11		0.88	1.12	'-	'-	AC008608.1	Multiple sclerosis	multiple sclerosis	GCST005531	5:134110884
rs1036207-<b>C</b>	4 x 10-9		0.62	1.07	'-	'-	NDFIP1	Multiple sclerosis	multiple sclerosis	GCST005531	5:142119476
rs4976646-<b>G</b>	4 x 10-18		0.36	1.12	'-	'-	RGS14	Multiple sclerosis	multiple sclerosis	GCST005531	5:177361569
rs17119-<b>A</b>	1 x 10-10		0.8	1.1	'-	'-	AL138720.1	Multiple sclerosis	multiple sclerosis	GCST005531	6:14719265
rs941816-<b>G</b>	4 x 10-10		0.2	1.11	'-	'-	PXT1	Multiple sclerosis	multiple sclerosis	GCST005531	6:36407527
rs1843938-<b>A</b>	1 x 10-10		0.44	1.08	'-	'-	AC024028.1	Multiple sclerosis	multiple sclerosis	GCST005531	7:3073400
rs706015-<b>C</b>	1 x 10-10		0.18	1.1	'-	'-	SKAP2	Multiple sclerosis	multiple sclerosis	GCST005531	7:26975369
rs917116-<b>C</b>	3 x 10-10		0.21	1.09	'-	'-	JAZF1	Multiple sclerosis	multiple sclerosis	GCST005531	7:28133120
rs60600003-<b>C</b>	6 x 10-14		0.1	1.15	'-	'-	ELMO1	Multiple sclerosis	multiple sclerosis	GCST005531	7:37342861
rs201847125-<b>G</b>	1 x 10-11		0.7	1.1	'-	'-	AC020743.3	Multiple sclerosis	multiple sclerosis	GCST005531	7:50285971
rs2456449-<b>G</b>	2 x 10-9		0.37	1.08	'-	'-	PCAT1	Multiple sclerosis	multiple sclerosis	GCST005531	8:127180736
rs793108-<b>A</b>	6 x 10-12		0.51	1.08	'-	'-	AL359546.1	Multiple sclerosis	multiple sclerosis	GCST005531	10:31126177
rs2688608-<b>A</b>	4 x 10-8		0.56	1.07	'-	'-	CAMK2G	Multiple sclerosis	multiple sclerosis	GCST005531	10:73898591
rs7120737-<b>G</b>	1 x 10-9		0.15	1.1	'-	'-	AGBL2	Multiple sclerosis	multiple sclerosis	GCST005531	11:47680843
rs694739-<b>A</b>	2 x 10-9		0.62	1.07	'-	'-	CCDC88B	Multiple sclerosis	multiple sclerosis	GCST005531	11:64329761
rs9736016-<b>T</b>	3 x 10-15		0.63	1.1	'-	'-	CXCR5	Multiple sclerosis	multiple sclerosis	GCST005531	11:118854185
rs12296430-<b>C</b>	7 x 10-14		0.21	1.12	'-	'-	AC005840.2	Multiple sclerosis	multiple sclerosis	GCST005531	12:6394334
rs4772201-<b>A</b>	1 x 10-10		0.83	1.1	'-	'-	AL136961.1	Multiple sclerosis	multiple sclerosis	GCST005531	13:99434005
rs12148050-<b>A</b>	5 x 10-13		0.36	1.09	'-	'-	TRAF3	Multiple sclerosis	multiple sclerosis	GCST005531	14:102797451
rs59772922-<b>A</b>	1 x 10-8		0.83	1.09	'-	'-	CTSH	Multiple sclerosis	multiple sclerosis	GCST005531	15:78915124
rs8042861-<b>A</b>	2 x 10-9		0.45	1.07	'-	'-	IQGAP1	Multiple sclerosis	multiple sclerosis	GCST005531	15:90434101
rs6498184-<b>G</b>	7 x 10-18		0.82	1.15	'-	'-	AC009121.3	Multiple sclerosis	multiple sclerosis	GCST005531	16:11342133
rs7204270-<b>G</b>	2 x 10-11		0.49	1.09	'-	'-	CORO1A	Multiple sclerosis	multiple sclerosis	GCST005531	16:30145642
rs1886700-<b>A</b>	1 x 10-8		0.14	1.1	'-	'-	CDH3	Multiple sclerosis	multiple sclerosis	GCST005531	16:68652002
rs12149527-<b>A</b>	3 x 10-11		0.47	1.08	'-	'-	WWOX	Multiple sclerosis	multiple sclerosis	GCST005531	16:79076699
rs7196953-<b>A</b>	1 x 10-10		0.3	1.09	'-	'-	AC009159.3	Multiple sclerosis	multiple sclerosis	GCST005531	16:79615497
rs12946510-<b>A</b>	3 x 10-9		0.48	1.07	'-	'-	GRB7	Multiple sclerosis	multiple sclerosis	GCST005531	17:39756124
rs4794058-<b>A</b>	1 x 10-13		0.52	1.09	'-	'-	NPEPPS	Multiple sclerosis	multiple sclerosis	GCST005531	17:47519732
rs2288904-<b>G</b>	2 x 10-11		0.78	1.1	'-	'-	SLC44A2	Multiple sclerosis	multiple sclerosis	GCST005531	19:10631494
rs1870071-<b>G</b>	2 x 10-15		0.3	1.1	'-	'-	EPS15L1	Multiple sclerosis	multiple sclerosis	GCST005531	19:16394295
rs17785991-<b>A</b>	4 x 10-8		0.34	1.07	'-	'-	SLC9A8	Multiple sclerosis	multiple sclerosis	GCST005531	20:49822224
rs2256814-<b>A</b>	4 x 10-9		0.21	1.09	'-	'-	SLC2A4RG	Multiple sclerosis	multiple sclerosis	GCST005531	20:63742630
rs7769192-<b>G</b>	3 x 10-9	(conditioned on rs67297943)	0.54	1.08	'-	'-	AL356234.2	Multiple sclerosis	multiple sclerosis	GCST005531	6:137641518
rs533646-<b>G</b>	8 x 10-11	(conditioned on rs9736016)	0.68	1.09	'-	'-	TREHP1	Multiple sclerosis	multiple sclerosis	GCST005531	11:118696037
rs4780346-<b>A</b>	4 x 10-10	(conditioned on rs12927355)	0.25	1.09	'-	'-	CLEC16A	Multiple sclerosis	multiple sclerosis	GCST005531	16:11194949
rs3748817-<b>A</b>	1 x 10-26		0.65	1.14	'-	'-	MMEL1	Multiple sclerosis	multiple sclerosis	GCST005531	1:2594226
rs41286801-<b>A</b>	1 x 10-26		0.16	1.19	'-	'-	EVI5	Multiple sclerosis	multiple sclerosis	GCST005531	1:92509907
rs7552544-<b>A</b>	2 x 10-16		0.43	1.1	'-	'-	EXTL2	Multiple sclerosis	multiple sclerosis	GCST005531	1:100775337
rs6677309-<b>A</b>	5 x 10-42		0.88	1.29	'-	'-	CD58	Multiple sclerosis	multiple sclerosis	GCST005531	1:116537544
rs1359062-<b>C</b>	5 x 10-20		0.83	1.15	'-	'-	AL390957.1	Multiple sclerosis	multiple sclerosis	GCST005531	1:192572342
rs55838263-<b>A</b>	4 x 10-19		0.71	1.13	'-	'-	INAVA	Multiple sclerosis	multiple sclerosis	GCST005531	1:200905600
rs2163226-<b>A</b>	2 x 10-16		0.73	1.12	'-	'-	AC010883.3	Multiple sclerosis	multiple sclerosis	GCST005531	2:43134117
rs7595717-<b>A</b>	1 x 10-13		0.27	1.1	'-	'-	CNRIP1	Multiple sclerosis	multiple sclerosis	GCST005531	2:68360345
rs9989735-<b>C</b>	4 x 10-23		0.19	1.16	'-	'-	SP140	Multiple sclerosis	multiple sclerosis	GCST005531	2:230250739
rs2371108-<b>A</b>	2 x 10-15		0.39	1.1	'-	'-	LINC02084	Multiple sclerosis	multiple sclerosis	GCST005531	3:27715527
rs1813375-<b>A</b>	2 x 10-32		0.49	1.15	'-	'-	LINC01967	Multiple sclerosis	multiple sclerosis	GCST005531	3:28037080
rs1131265-<b>C</b>	1 x 10-23		0.81	1.17	'-	'-	TIMMDC1	Multiple sclerosis	multiple sclerosis	GCST005531	3:119503609
rs1920296-<b>C</b>	7 x 10-22		0.64	1.12	'-	'-	IQCB1	Multiple sclerosis	multiple sclerosis	GCST005531	3:121824730
rs2255214-<b>C</b>	1 x 10-24		0.52	1.13	'-	'-	CD86	Multiple sclerosis	multiple sclerosis	GCST005531	3:122051692
rs1014486-<b>G</b>	1 x 10-18		0.44	1.11	'-	'-	IL12A-AS1	Multiple sclerosis	multiple sclerosis	GCST005531	3:159973324
rs7665090-<b>G</b>	1 x 10-8		0.53	1.09	'-	'-	NFKB1	Multiple sclerosis	multiple sclerosis	GCST005531	4:102630446
rs6881706-<b>C</b>	4 x 10-17		0.73	1.12	'-	'-	IL7R	Multiple sclerosis	multiple sclerosis	GCST005531	5:35879054
rs6880778-<b>G</b>	8 x 10-20		0.61	1.12	'-	'-	AC108105.1	Multiple sclerosis	multiple sclerosis	GCST005531	5:40398994
rs71624119-<b>G</b>	3 x 10-13		0.76	1.11	'-	'-	ANKRD55	Multiple sclerosis	multiple sclerosis	GCST005531	5:56144903
rs72928038-<b>A</b>	2 x 10-15		0.19	1.14	'-	'-	BACH2	Multiple sclerosis	multiple sclerosis	GCST005531	6:90267049
rs11154801-<b>A</b>	2 x 10-20		0.37	1.12	'-	'-	AHI1	Multiple sclerosis	multiple sclerosis	GCST005531	6:135418217
rs17066096-<b>G</b>	2 x 10-23		0.25	1.14	'-	'-	IL22RA2	Multiple sclerosis	multiple sclerosis	GCST005531	6:137131771
rs67297943-<b>A</b>	6 x 10-13		0.8	1.11	'-	'-	AL591468.2	Multiple sclerosis	multiple sclerosis	GCST005531	6:137923679
rs212405-<b>T</b>	8 x 10-21		0.64	1.12	'-	'-	AL035530.2	Multiple sclerosis	multiple sclerosis	GCST005531	6:159049527
rs1021156-<b>A</b>	9 x 10-17		0.26	1.11	'-	'-	AC068700.2	Multiple sclerosis	multiple sclerosis	GCST005531	8:78663569
rs4410871-<b>G</b>	4 x 10-16		0.72	1.11	'-	'-	PVT1	Multiple sclerosis	multiple sclerosis	GCST005531	8:127802783
rs759648-<b>C</b>	5 x 10-10		0.31	1.08	'-	'-	PVT1	Multiple sclerosis	multiple sclerosis	GCST005531	8:128146699
rs2104286-<b>A</b>	2 x 10-47		0.73	1.22	'-	'-	IL2RA	Multiple sclerosis	multiple sclerosis	GCST005531	10:6057082
rs1782645-<b>A</b>	3 x 10-15		0.41	1.1	'-	'-	ZMIZ1	Multiple sclerosis	multiple sclerosis	GCST005531	10:79288854
rs7923837-<b>G</b>	4 x 10-17		0.62	1.11	'-	'-	EXOC6	Multiple sclerosis	multiple sclerosis	GCST005531	10:92722160
rs34383631-<b>A</b>	4 x 10-23		0.39	1.13	'-	'-	AP003721.2	Multiple sclerosis	multiple sclerosis	GCST005531	11:61025858
rs1800693-<b>G</b>	7 x 10-28		0.41	1.14	'-	'-	TNFRSF1A	Multiple sclerosis	multiple sclerosis	GCST005531	12:6330843
rs11052877-<b>G</b>	6 x 10-13		0.38	1.09	'-	'-	CD69	Multiple sclerosis	multiple sclerosis	GCST005531	12:9753094
rs201202118-<b>A</b>	9 x 10-22		0.67	1.13	'-	'-	TSFM	Multiple sclerosis	multiple sclerosis	GCST005531	12:57788279
rs7132277-<b>A</b>	2 x 10-13		0.19	1.12	'-	'-	PITPNM2	Multiple sclerosis	multiple sclerosis	GCST005531	12:123108835
rs2236262-<b>A</b>	3 x 10-12		0.5	1.08	'-	'-	ZFP36L1	Multiple sclerosis	multiple sclerosis	GCST005531	14:68794755
rs74796499-<b>C</b>	2 x 10-20		0.95	1.32	'-	'-	GALC	Multiple sclerosis	multiple sclerosis	GCST005531	14:87965984
rs12927355-<b>G</b>	6 x 10-46		0.69	1.2	'-	'-	CLEC16A	Multiple sclerosis	multiple sclerosis	GCST005531	16:11100914
rs35929052-<b>G</b>	6 x 10-12		0.88	1.15	'-	'-	AC092723.5	Multiple sclerosis	multiple sclerosis	GCST005531	16:85960878
rs4796791-<b>A</b>	4 x 10-20		0.36	1.12	'-	'-	STAT3	Multiple sclerosis	multiple sclerosis	GCST005531	17:42378745
rs8070345-<b>A</b>	2 x 10-23		0.46	1.12	'-	'-	VMP1	Multiple sclerosis	multiple sclerosis	GCST005531	17:59739396
rs1077667-<b>G</b>	2 x 10-24		0.79	1.16	'-	'-	TNFSF14	Multiple sclerosis	multiple sclerosis	GCST005531	19:6668961
rs34536443-<b>C</b>	2 x 10-14		0.96	1.29	'-	'-	TYK2	Multiple sclerosis	multiple sclerosis	GCST005531	19:10352442
rs11554159-<b>G</b>	2 x 10-24		0.74	1.15	'-	'-	AC007192.1	Multiple sclerosis	multiple sclerosis	GCST005531	19:18175134
rs8107548-<b>G</b>	6 x 10-15		0.26	1.11	'-	'-	DKKL1	Multiple sclerosis	multiple sclerosis	GCST005531	19:49367386
rs4810485-<b>A</b>	8 x 10-16		0.25	1.11	'-	'-	CD40	Multiple sclerosis	multiple sclerosis	GCST005531	20:46119308
rs2248359-<b>G</b>	2 x 10-13		0.62	1.09	'-	'-	CYP24A1	Multiple sclerosis	multiple sclerosis	GCST005531	20:54174979
rs2283792-<b>C</b>	6 x 10-16		0.53	1.1	'-	'-	MAPK1	Multiple sclerosis	multiple sclerosis	GCST005531	22:21776836
rs523604-<b>A</b>	6 x 10-15	(conditioned on rs9736016 and rs533646)	0.54	1.1	'-	'-	CXCR5	Multiple sclerosis	multiple sclerosis	GCST005531	11:118885029
rs5756391-<b>A</b>	1 x 10-6		0.39	1.06	'-	[1.03-1.08]	CSF2RB	Multiple sclerosis	multiple sclerosis	GCST005531	22:36902302
rs2073167-<b>A</b>	1 x 10-6		0.52	1.06	'-	[1.03-1.08]	TEF	Multiple sclerosis	multiple sclerosis	GCST005531	22:41395532
rs4755450-<b>G</b>	7 x 10-6		0.66	1.06	'-	[1.03-1.08]	PRR5L	Multiple sclerosis	multiple sclerosis	GCST005531	11:36342025
rs175126-<b>G</b>	2 x 10-7		0.46	1.06	'-	[1.04-1.09]	AP003721.2	Multiple sclerosis	multiple sclerosis	GCST005531	11:61066152
rs3809006-<b>G</b>	4 x 10-7		0.49	1.06	'-	[1.04-1.09]	ETS1	Multiple sclerosis	multiple sclerosis	GCST005531	11:128540941
rs731089-<b>A</b>	1 x 10-6		0.69	1.06	'-	[1.04-1.09]	TOMM22P3	Multiple sclerosis	multiple sclerosis	GCST005531	13:32923897
rs7993214-<b>G</b>	2 x 10-6		0.65	1.06	'-	[1.03-1.09]	COG6	Multiple sclerosis	multiple sclerosis	GCST005531	13:39776775
rs806349-<b>A</b>	8 x 10-7		0.48	1.06	'-	[1.04-1.08]	DLEU1	Multiple sclerosis	multiple sclerosis	GCST005531	13:50285854
rs4903324-<b>A</b>	2 x 10-7		0.2	1.08	'-	[1.05-1.11]	JDP2	Multiple sclerosis	multiple sclerosis	GCST005531	14:75495168
rs4924273-<b>G</b>	1 x 10-6		0.26	1.07	'-	[1.04-1.09]	RASGRP1	Multiple sclerosis	multiple sclerosis	GCST005531	15:38554537
rs223889-<b>A</b>	2 x 10-6		0.29	1.06	'-	[1.04-1.09]	CCL22	Multiple sclerosis	multiple sclerosis	GCST005531	16:57358329
rs7260516-<b>A</b>	3 x 10-6		0.36	1.06	'-	[1.03-1.08]	FPR1	Multiple sclerosis	multiple sclerosis	GCST005531	19:51784199
rs17371986-<b>A</b>	5 x 10-6		0.79	1.07	'-	[1.04-1.10]	VANGL2	Multiple sclerosis	multiple sclerosis	GCST005531	1:160432469
rs113116201-<b>G</b>	1 x 10-6		0.02	1.29	'-	[1.16-1.43]	MIR181A1HG	Multiple sclerosis	multiple sclerosis	GCST005531	1:198861813
rs1534422-<b>G</b>	3 x 10-7		0.46	1.06	'-	[1.04-1.09]	MIR3681HG	Multiple sclerosis	multiple sclerosis	GCST005531	2:12500615
rs6716355-<b>C</b>	2 x 10-6		0.31	1.06	'-	[1.04-1.09]	LINC01934	Multiple sclerosis	multiple sclerosis	GCST005531	2:181370365
rs6435203-<b>A</b>	1 x 10-7		0.73	1.07	'-	[1.04-1.10]	CD28	Multiple sclerosis	multiple sclerosis	GCST005531	2:203746472
rs9846396-<b>G</b>	8 x 10-8		0.57	1.07	'-	[1.04-1.09]	ZBTB38	Multiple sclerosis	multiple sclerosis	GCST005531	3:141422126
rs522127-<b>C</b>	5 x 10-7		0.43	1.07	'-	[1.04-1.09]	IL12A-AS1	Multiple sclerosis	multiple sclerosis	GCST005531	3:160016881
rs66756607-<b>G</b>	2 x 10-7		0.44	1.06	'-	[1.04-1.09]	LPP	Multiple sclerosis	multiple sclerosis	GCST005531	3:188365131
rs189139-<b>A</b>	1 x 10-6		0.33	1.07	'-	[1.04-1.10]	SH3BP2	Multiple sclerosis	multiple sclerosis	GCST005531	4:2831000
rs727098-<b>G</b>	7 x 10-7		0.25	1.07	'-	[1.04-1.10]	AL592429.2	Multiple sclerosis	multiple sclerosis	GCST005531	6:139590185
rs9355260-<b>A</b>	6 x 10-7		0.18	1.08	'-	[1.05-1.11]	AL356417.1	Multiple sclerosis	multiple sclerosis	GCST005531	6:159103590
rs75637965-<b>C</b>	9 x 10-6		0.13	1.08	'-	[1.04-1.11]	FAM167A	Multiple sclerosis	multiple sclerosis	GCST005531	8:11458083
rs13260060-<b>A</b>	7 x 10-7		0.1	1.1	'-	[1.06-1.14]	NCOA2	Multiple sclerosis	multiple sclerosis	GCST005531	8:70306125
rs6072343-<b>A</b>	7 x 10-8		0.15	1.09	'-	[1.06-1.13]	ADI1P1	Multiple sclerosis	multiple sclerosis	GCST005531	20:41339548
rs9808753-<b>G</b>	1 x 10-7		0.14	1.09	'-	[1.06-1.13]	IFNGR2	Multiple sclerosis	multiple sclerosis	GCST005531	21:33415005
rs62626325-<b>G</b>	9 x 10-6		0.83	1.1	'-	[1.05-1.15]	RPL32P23	Multiple sclerosis	multiple sclerosis	GCST005531	10:6079322
rs3004212-<b>G</b>	3 x 10-7		0.73	1.07	'-	[1.04-1.10]	CSGALNACT2	Multiple sclerosis	multiple sclerosis	GCST005531	10:43147362

## Sheet: P<1.00E-05
Variant and risk allele	P-value	P-value annotation	RAF	OR	Beta	CI	Mapped gene	Reported trait	Trait(s)	Study accession	Location
rs3780792-<b>G</b>	1 x 10-6		NR	1.6	'-	[1.32-1.92]	VAV2	Multiple sclerosis	multiple sclerosis	GCST000716	9:133970221
rs3745672-<b>?</b>	1 x 10-6		NR	7.39	'-	[3.32-16.47]	ZNF433	Multiple sclerosis	multiple sclerosis	GCST000716	19:12035555
rs13279485-<b>?</b>	1 x 10-6	(Cluxel size)	'-	'-	'-	'-	AC019257.8	Multiple sclerosis	multiple sclerosis	GCST001860	8:1935186
rs7924357-<b>?</b>	1 x 10-6	(Cluxel size)	'-	'-	'-	'-	WTAPP1	Multiple sclerosis	multiple sclerosis	GCST001860	11:102757321
rs2920001-<b>?</b>	1 x 10-6	(Cluxel minimum distance)	'-	'-	'-	'-	DSC1	Multiple sclerosis	multiple sclerosis	GCST001860	18:31209762
rs4939490-<b>?</b>	1 x 10-9		NR	1.3	'-	[1.19-1.42]	CD6	Multiple sclerosis	multiple sclerosis	GCST000949	11:61026179
rs12025416-<b>?</b>	1 x 10-7		NR	1.45	'-	[1.25-1.69]	AL390066.1	Multiple sclerosis	multiple sclerosis	GCST000949	1:116495665
rs771767-<b>?</b>	1 x 10-8		NR	'-	'-	[1.0713-1.1401]	LINC02085	Multiple sclerosis and C-reactive protein levels (pleiotropy)	C-reactive protein measurement	GCST007121	3:102029794
rs1398607-<b>?</b>	1 x 10-8		NR	'-	'-	[1.0794-1.1687]	LINC02085	Multiple sclerosis and triglyceride levels (pleiotropy)	triglyceride measurement	GCST007122	3:102036894
rs307896-<b>?</b>	1 x 10-6		NR	'-	'-	[1.0574-1.1396]	SAE1	Multiple sclerosis and triglyceride levels (pleiotropy)	triglyceride measurement	GCST007122	19:47158236
rs3761959-<b>?</b>	1 x 10-6		NR	'-	'-	[0.8596-0.9422]	FCRL3	Multiple sclerosis and LDL levels (pleiotropy)	low density lipoprotein cholesterol measurement	GCST007123	1:157699488
rs290986-<b>?</b>	1 x 10-6		NR	'-	'-	[1.0641-1.1436]	SYK	Multiple sclerosis and HDL levels (pleiotropy)	high density lipoprotein cholesterol measurement	GCST007124	9:90801254
rs2523393-<b>A</b>	1 x 10-17		0.59	1.28	'-	[1.18-1.39]	HLA-F-AS1	Multiple sclerosis	multiple sclerosis	GCST000424	6:29737882
rs882300-<b>C</b>	1 x 10-7		0.61	1.19	'-	[1.09-1.30]	HNRNPKP2	Multiple sclerosis	multiple sclerosis	GCST000424	2:136218685
rs9523762-<b>?</b>	1 x 10-6		0.35	1.36	'-	[NR]	GPC5	Multiple sclerosis	multiple sclerosis	GCST000269	13:92679633
rs3129871-<b>?</b>	1 x 10-16	(OCB positive vs. controls)	NR	1.98	'-	[1.68-2.32]	TSBP1-AS1	Multiple sclerosis (OCB status)	oligoclonal band measurement	GCST001892	6:32438565
rs2040406-<b>G</b>	1 x 10-20		0.26	2.05	'-	[NR]	HLA-DQA1	Multiple sclerosis	multiple sclerosis	GCST000680	6:32635230
rs9292777-<b>T</b>	1 x 10-9		NR	1.19	'-	[1.12-1.25]	AC093277.1	Multiple sclerosis	multiple sclerosis	GCST001505	5:40437846
rs2454138-<b>A</b>	1 x 10-18		0.22	'-	0.41 unit increase	'-	HLA-DRB1	Neutralising antibody response to interferon beta therapy in multiple sclerosis (maximum antibody levels)	antibody measurement	GCST005709	6:32602624
rs1335532-<b>A</b>	1 x 10-7		0.87	1.28	'-	[NR]	CD58	Multiple sclerosis	multiple sclerosis	GCST000425	1:116558335
rs6074022-<b>G</b>	1 x 10-7		0.25	1.2	'-	[NR]	RPL13P2	Multiple sclerosis	multiple sclerosis	GCST000425	20:46111557
rs8049603-<b>T</b>	1 x 10-6		0.2	1.19	'-	[NR]	AC127459.1	Multiple sclerosis	multiple sclerosis	GCST000425	16:23055939
rs8070463-<b>T</b>	1 x 10-7		0.5	1.15	'-	[NR]	TBKBP1	Multiple sclerosis	multiple sclerosis	GCST001341	17:47691470
HLA-DQA1*05:01-<b>?</b>	1 x 10-11		0.23	2.9	'-	[2.13-3.95]	'-	Neuromyelitis optica (AQP4-IgG-positive)	AQP4-IgG-positive neuromyelitis optica	GCST006937	Mapping not available
HLA-DQB1*02:01-<b>?</b>	1 x 10-11		0.13	2.58	'-	[1.96-3.40]	'-	Neuromyelitis optica	neuromyelitis optica	GCST005964	Mapping not available
HLA-C*07:01-<b>?</b>	1 x 10-10		0.15	2.38	'-	[1.83-3.10]	'-	Neuromyelitis optica	neuromyelitis optica	GCST005964	Mapping not available
rs3129889-<b>G</b>	1 x 10-206		0.2	2.97	'-	[NR]	HLA-DRA	Multiple sclerosis	multiple sclerosis	GCST001341	6:32445768
rs9260489-<b>T</b>	1 x 10-11		0.45	1.21	'-	[NR]	HLA-A	Multiple sclerosis	multiple sclerosis	GCST001341	6:29952555
rs2681424-<b>?</b>	1 x 10-9		'-	1.16279	'-	'-	CD86	Multiple sclerosis	multiple sclerosis	GCST003566	3:122050675
rs3104373-<b>T</b>	1 x 10-234		'-	2.9	'-	[2.72â€“3.09]	HLA-DQA1	Multiple sclerosis	multiple sclerosis	GCST003566	6:32632598
rs1891621-<b>?</b>	1 x 10-11		'-	1.14943	'-	'-	AL359546.1	Multiple sclerosis	multiple sclerosis	GCST003566	10:31101198
rs6498168-<b>T</b>	1 x 10-9		'-	1.23	'-	[1.17â€“1.29]	CLEC16A	Multiple sclerosis	multiple sclerosis	GCST003566	16:11141273
rs60733400-<b>G</b>	1 x 10-6		0.702	1.27	'-	'-	AL139246.3	Multiple sclerosis	multiple sclerosis	GCST004290	1:2585342
rs12253981-<b>G</b>	1 x 10-9		0.519	1.31	'-	'-	IL2RA	Multiple sclerosis	multiple sclerosis	GCST004290	10:6050383
rs2425752-<b>?</b>	1 x 10-7		NR	1.08992	'-	'-	NCOA5	Follicular lymphoma or multiple sclerosis	multiple sclerosis	GCST008718	20:46073481
rs2425752-<b>?</b>	1 x 10-7		NR	1.09577	'-	'-	NCOA5	Marginal zone lymphoma or multiple sclerosis	marginal zone B-cell lymphoma	GCST008723	20:46073481
rs11755724-<b>?</b>	1 x 10-8		NR	1.09135	'-	'-	RREB1	Chronic lymphocytic leukemia or multiple sclerosis	chronic lymphocytic leukemia	GCST008721	6:7118757
rs11154801-<b>A</b>	1 x 10-13		NR	1.13	'-	[1.11-1.15]	AHI1	Multiple sclerosis	multiple sclerosis	GCST001198	6:135418217
rs9282641-<b>G</b>	1 x 10-11		NR	1.21	'-	[1.18-1.24]	CD86	Multiple sclerosis	multiple sclerosis	GCST001198	3:122077921
rs8112449-<b>G</b>	1 x 10-6		NR	1.08	'-	[1.07-1.1]	CDC37	Multiple sclerosis	multiple sclerosis	GCST001198	19:10409388
rs10466829-<b>A</b>	1 x 10-8		NR	1.09	'-	[1.08-1.11]	CLECL1	Multiple sclerosis	multiple sclerosis	GCST001198	12:9723495
rs233100-<b>G</b>	1 x 10-6		NR	1.08	'-	[1.07-1.1]	AL078459.1	Multiple sclerosis	multiple sclerosis	GCST001198	1:85306326
rs11129295-<b>A</b>	1 x 10-9	(Conditioned on rs669607)	NR	1.11	'-	[1.09-1.12]	LINC01980	Multiple sclerosis	multiple sclerosis	GCST001198	3:27747289
rs2546890-<b>A</b>	1 x 10-11		NR	1.11	'-	[1.1-1.13]	AC008691.1	Multiple sclerosis	multiple sclerosis	GCST001198	5:159332892
rs13333054-<b>A</b>	1 x 10-8		NR	1.11	'-	[1.1-1.13]	AC092723.4	Multiple sclerosis	multiple sclerosis	GCST001198	16:85977427
rs228614-<b>G</b>	1 x 10-7		NR	1.09	'-	[1.07-1.1]	MANBA	Multiple sclerosis	multiple sclerosis	GCST001198	4:102657480
rs17174870-<b>G</b>	1 x 10-8		NR	1.11	'-	[1.09-1.13]	MERTK	Multiple sclerosis	multiple sclerosis	GCST001198	2:111907624
rs4648356-<b>C</b>	1 x 10-14		NR	1.14	'-	[1.12-1.16]	TTC34	Multiple sclerosis	multiple sclerosis	GCST001198	1:2792599
rs13192841-<b>A</b>	1 x 10-8	(Conditioned on rs17066096)	NR	1.1	'-	[1.09-1.12]	BTF3L4P3	Multiple sclerosis	multiple sclerosis	GCST001198	6:137646077
rs7255066-<b>G</b>	1 x 10-6		NR	1.09	'-	[1.07-1.11]	AC243964.3	Multiple sclerosis	multiple sclerosis	GCST001198	19:44642803
rs874628-<b>A</b>	1 x 10-8		NR	1.11	'-	[1.09-1.12]	MPV17L2	Multiple sclerosis	multiple sclerosis	GCST001198	19:18193890
DRB*15:01-<b>?</b>	1 x 10-132		NR	3.08	'-	NR	'-	Multiple sclerosis	multiple sclerosis	GCST001198	Mapping not available
DRB*13:03-<b>?</b>	1 x 10-11		NR	2.43	'-	NR	'-	Multiple sclerosis	multiple sclerosis	GCST001198	Mapping not available
rs6062314-<b>A</b>	1 x 10-7		NR	1.16	'-	[1.14-1.19]	ZBTB46	Multiple sclerosis	multiple sclerosis	GCST001198	20:63778360
rs12087340-<b>A</b>	1 x 10-20		0.09	1.21	'-	'-	AL078459.1	Multiple sclerosis	multiple sclerosis	GCST005531	1:85281310
rs11719975-<b>C</b>	1 x 10-8		0.28	1.08	'-	'-	SATB1-AS1	Multiple sclerosis	multiple sclerosis	GCST005531	3:18744093
rs17119-<b>A</b>	1 x 10-10		0.8	1.1	'-	'-	AL138720.1	Multiple sclerosis	multiple sclerosis	GCST005531	6:14719265
rs1843938-<b>A</b>	1 x 10-10		0.44	1.08	'-	'-	AC024028.1	Multiple sclerosis	multiple sclerosis	GCST005531	7:3073400
rs706015-<b>C</b>	1 x 10-10		0.18	1.1	'-	'-	SKAP2	Multiple sclerosis	multiple sclerosis	GCST005531	7:26975369
rs201847125-<b>G</b>	1 x 10-11		0.7	1.1	'-	'-	AC020743.3	Multiple sclerosis	multiple sclerosis	GCST005531	7:50285971
rs7120737-<b>G</b>	1 x 10-9		0.15	1.1	'-	'-	AGBL2	Multiple sclerosis	multiple sclerosis	GCST005531	11:47680843
rs4772201-<b>A</b>	1 x 10-10		0.83	1.1	'-	'-	AL136961.1	Multiple sclerosis	multiple sclerosis	GCST005531	13:99434005
rs59772922-<b>A</b>	1 x 10-8		0.83	1.09	'-	'-	CTSH	Multiple sclerosis	multiple sclerosis	GCST005531	15:78915124
rs1886700-<b>A</b>	1 x 10-8		0.14	1.1	'-	'-	CDH3	Multiple sclerosis	multiple sclerosis	GCST005531	16:68652002
rs7196953-<b>A</b>	1 x 10-10		0.3	1.09	'-	'-	AC009159.3	Multiple sclerosis	multiple sclerosis	GCST005531	16:79615497
rs4794058-<b>A</b>	1 x 10-13		0.52	1.09	'-	'-	NPEPPS	Multiple sclerosis	multiple sclerosis	GCST005531	17:47519732
rs3748817-<b>A</b>	1 x 10-26		0.65	1.14	'-	'-	MMEL1	Multiple sclerosis	multiple sclerosis	GCST005531	1:2594226
rs41286801-<b>A</b>	1 x 10-26		0.16	1.19	'-	'-	EVI5	Multiple sclerosis	multiple sclerosis	GCST005531	1:92509907
rs7595717-<b>A</b>	1 x 10-13		0.27	1.1	'-	'-	CNRIP1	Multiple sclerosis	multiple sclerosis	GCST005531	2:68360345
rs1131265-<b>C</b>	1 x 10-23		0.81	1.17	'-	'-	TIMMDC1	Multiple sclerosis	multiple sclerosis	GCST005531	3:119503609
rs2255214-<b>C</b>	1 x 10-24		0.52	1.13	'-	'-	CD86	Multiple sclerosis	multiple sclerosis	GCST005531	3:122051692
rs1014486-<b>G</b>	1 x 10-18		0.44	1.11	'-	'-	IL12A-AS1	Multiple sclerosis	multiple sclerosis	GCST005531	3:159973324
rs7665090-<b>G</b>	1 x 10-8		0.53	1.09	'-	'-	NFKB1	Multiple sclerosis	multiple sclerosis	GCST005531	4:102630446
rs5756391-<b>A</b>	1 x 10-6		0.39	1.06	'-	[1.03-1.08]	CSF2RB	Multiple sclerosis	multiple sclerosis	GCST005531	22:36902302
rs2073167-<b>A</b>	1 x 10-6		0.52	1.06	'-	[1.03-1.08]	TEF	Multiple sclerosis	multiple sclerosis	GCST005531	22:41395532
rs731089-<b>A</b>	1 x 10-6		0.69	1.06	'-	[1.04-1.09]	TOMM22P3	Multiple sclerosis	multiple sclerosis	GCST005531	13:32923897
rs4924273-<b>G</b>	1 x 10-6		0.26	1.07	'-	[1.04-1.09]	RASGRP1	Multiple sclerosis	multiple sclerosis	GCST005531	15:38554537
rs113116201-<b>G</b>	1 x 10-6		0.02	1.29	'-	[1.16-1.43]	MIR181A1HG	Multiple sclerosis	multiple sclerosis	GCST005531	1:198861813
rs6435203-<b>A</b>	1 x 10-7		0.73	1.07	'-	[1.04-1.10]	CD28	Multiple sclerosis	multiple sclerosis	GCST005531	2:203746472
rs189139-<b>A</b>	1 x 10-6		0.33	1.07	'-	[1.04-1.10]	SH3BP2	Multiple sclerosis	multiple sclerosis	GCST005531	4:2831000
rs9808753-<b>G</b>	1 x 10-7		0.14	1.09	'-	[1.06-1.13]	IFNGR2	Multiple sclerosis	multiple sclerosis	GCST005531	21:33415005

## Sheet: Non-coding
Variant and risk allele	P-value	P-value annotation	RAF	OR	Beta	CI	Mapped gene	Reported trait	Trait(s)	Study accession	Location
rs771767-<b>?</b>	1 x 10-8		NR	'-	'-	[1.0713-1.1401]	, LINC02085	Multiple sclerosis and C-reactive protein levels (pleiotropy)	, C-reactive protein measurement	GCST007121	3:102029794
rs1398607-<b>?</b>	1 x 10-8		NR	'-	'-	[1.0794-1.1687]	, LINC02085	Multiple sclerosis and triglyceride levels (pleiotropy)	, triglyceride measurement	GCST007122	3:102036894
rs11129295-<b>A</b>	1 x 10-9	(Conditioned on rs669607)	NR	1.11	'-	[1.09-1.12]	, LINC01980	Multiple sclerosis	multiple sclerosis	GCST001198	3:27747289
rs13279485-<b>?</b>	1 x 10-6	(Cluxel size)	'-	'-	'-	'-	AC019257.8	Multiple sclerosis	multiple sclerosis	GCST001860	8:1935186
rs9292777-<b>T</b>	1 x 10-9		NR	1.19	'-	[1.12-1.25]	AC093277.1	Multiple sclerosis	multiple sclerosis	GCST001505	5:40437846
rs8049603-<b>T</b>	1 x 10-6		0.2	1.19	'-	[NR]	AC127459.1	Multiple sclerosis	multiple sclerosis	GCST000425	16:23055939
rs2546890-<b>A</b>	1 x 10-11		NR	1.11	'-	[1.1-1.13]	AC008691.1	Multiple sclerosis	multiple sclerosis	GCST001198	5:159332892
rs13333054-<b>A</b>	1 x 10-8		NR	1.11	'-	[1.1-1.13]	AC092723.4	Multiple sclerosis	multiple sclerosis	GCST001198	16:85977427
rs7255066-<b>G</b>	1 x 10-6		NR	1.09	'-	[1.07-1.11]	AC243964.3	Multiple sclerosis	multiple sclerosis	GCST001198	19:44642803
rs1843938-<b>A</b>	1 x 10-10		0.44	1.08	'-	'-	AC024028.1	Multiple sclerosis	multiple sclerosis	GCST005531	7:3073400
rs201847125-<b>G</b>	1 x 10-11		0.7	1.1	'-	'-	AC020743.3	Multiple sclerosis	multiple sclerosis	GCST005531	7:50285971
rs7196953-<b>A</b>	1 x 10-10		0.3	1.09	'-	'-	AC009159.3	Multiple sclerosis	multiple sclerosis	GCST005531	16:79615497
rs12025416-<b>?</b>	1 x 10-7		NR	1.45	'-	[1.25-1.69]	AL390066.1	Multiple sclerosis	multiple sclerosis	GCST000949	1:116495665
rs1891621-<b>?</b>	1 x 10-11		'-	1.14943	'-	'-	AL359546.1	Multiple sclerosis	multiple sclerosis	GCST003566	10:31101198
rs60733400-<b>G</b>	1 x 10-6		0.702	1.27	'-	'-	AL139246.3	Multiple sclerosis	multiple sclerosis	GCST004290	1:2585342
rs233100-<b>G</b>	1 x 10-6		NR	1.08	'-	[1.07-1.1]	AL078459.1	Multiple sclerosis	multiple sclerosis	GCST001198	1:85306326
rs12087340-<b>A</b>	1 x 10-20		0.09	1.21	'-	'-	AL078459.1	Multiple sclerosis	multiple sclerosis	GCST005531	1:85281310
rs17119-<b>A</b>	1 x 10-10		0.8	1.1	'-	'-	AL138720.1	Multiple sclerosis	multiple sclerosis	GCST005531	6:14719265
rs4772201-<b>A</b>	1 x 10-10		0.83	1.1	'-	'-	AL136961.1	Multiple sclerosis	multiple sclerosis	GCST005531	13:99434005

## Sheet: Coding
Variant and risk allele	P-value	P-value annotation	RAF	OR	Beta	CI	Mapped gene	Reported trait	Trait(s)	Study accession	Location
rs3780792-<b>G</b>	1 x 10-6		NR	1.6	'-	[1.32-1.92]	VAV2	Multiple sclerosis	multiple sclerosis	GCST000716	9:133970221
rs3745672-<b>?</b>	1 x 10-6		NR	7.39	'-	[3.32-16.47]	ZNF433	Multiple sclerosis	multiple sclerosis	GCST000716	19:12035555
rs7924357-<b>?</b>	1 x 10-6	(Cluxel size)	'-	'-	'-	'-	WTAPP1	Multiple sclerosis	multiple sclerosis	GCST001860	11:102757321
rs2920001-<b>?</b>	1 x 10-6	(Cluxel minimum distance)	'-	'-	'-	'-	DSC1	Multiple sclerosis	multiple sclerosis	GCST001860	18:31209762
rs4939490-<b>?</b>	1 x 10-9		NR	1.3	'-	[1.19-1.42]	CD6	Multiple sclerosis	multiple sclerosis	GCST000949	11:61026179
rs307896-<b>?</b>	1 x 10-6		NR	'-	'-	[1.0574-1.1396]	SAE1	Multiple sclerosis and triglyceride levels (pleiotropy)	triglyceride measurement	GCST007122	19:47158236
rs3761959-<b>?</b>	1 x 10-6		NR	'-	'-	[0.8596-0.9422]	FCRL3	Multiple sclerosis and LDL levels (pleiotropy)	low density lipoprotein cholesterol measurement	GCST007123	1:157699488
rs290986-<b>?</b>	1 x 10-6		NR	'-	'-	[1.0641-1.1436]	SYK	Multiple sclerosis and HDL levels (pleiotropy)	high density lipoprotein cholesterol measurement	GCST007124	9:90801254
rs2523393-<b>A</b>	1 x 10-17		0.59	1.28	'-	[1.18-1.39]	HLA-F-AS1	Multiple sclerosis	multiple sclerosis	GCST000424	6:29737882
rs882300-<b>C</b>	1 x 10-7		0.61	1.19	'-	[1.09-1.30]	HNRNPKP2	Multiple sclerosis	multiple sclerosis	GCST000424	2:136218685
rs9523762-<b>?</b>	1 x 10-6		0.35	1.36	'-	[NR]	GPC5	Multiple sclerosis	multiple sclerosis	GCST000269	13:92679633
rs3129871-<b>?</b>	1 x 10-16	(OCB positive vs. controls)	NR	1.98	'-	[1.68-2.32]	TSBP1-AS1	Multiple sclerosis (OCB status)	oligoclonal band measurement	GCST001892	6:32438565
rs2040406-<b>G</b>	1 x 10-20		0.26	2.05	'-	[NR]	HLA-DQA1	Multiple sclerosis	multiple sclerosis	GCST000680	6:32635230
rs2454138-<b>A</b>	1 x 10-18		0.22	'-	0.41 unit increase	'-	HLA-DRB1	Neutralising antibody response to interferon beta therapy in multiple sclerosis (maximum antibody levels)	antibody measurement	GCST005709	6:32602624
rs1335532-<b>A</b>	1 x 10-7		0.87	1.28	'-	[NR]	CD58	Multiple sclerosis	multiple sclerosis	GCST000425	1:116558335
rs6074022-<b>G</b>	1 x 10-7		0.25	1.2	'-	[NR]	RPL13P2	Multiple sclerosis	multiple sclerosis	GCST000425	20:46111557
rs8070463-<b>T</b>	1 x 10-7		0.5	1.15	'-	[NR]	TBKBP1	Multiple sclerosis	multiple sclerosis	GCST001341	17:47691470
rs3129889-<b>G</b>	1 x 10-206		0.2	2.97	'-	[NR]	HLA-DRA	Multiple sclerosis	multiple sclerosis	GCST001341	6:32445768
rs9260489-<b>T</b>	1 x 10-11		0.45	1.21	'-	[NR]	HLA-A	Multiple sclerosis	multiple sclerosis	GCST001341	6:29952555
rs2681424-<b>?</b>	1 x 10-9		'-	1.16279	'-	'-	CD86	Multiple sclerosis	multiple sclerosis	GCST003566	3:122050675
rs3104373-<b>T</b>	1 x 10-234		'-	2.9	'-	[2.72â€“3.09]	HLA-DQA1	Multiple sclerosis	multiple sclerosis	GCST003566	6:32632598
rs6498168-<b>T</b>	1 x 10-9		'-	1.23	'-	[1.17â€“1.29]	CLEC16A	Multiple sclerosis	multiple sclerosis	GCST003566	16:11141273
rs12253981-<b>G</b>	1 x 10-9		0.519	1.31	'-	'-	IL2RA	Multiple sclerosis	multiple sclerosis	GCST004290	10:6050383
rs2425752-<b>?</b>	1 x 10-7		NR	1.08992	'-	'-	NCOA5	Follicular lymphoma or multiple sclerosis	multiple sclerosis	GCST008718	20:46073481
rs2425752-<b>?</b>	1 x 10-7		NR	1.09577	'-	'-	NCOA5	Marginal zone lymphoma or multiple sclerosis	marginal zone B-cell lymphoma	GCST008723	20:46073481
rs11755724-<b>?</b>	1 x 10-8		NR	1.09135	'-	'-	RREB1	Chronic lymphocytic leukemia or multiple sclerosis	chronic lymphocytic leukemia	GCST008721	6:7118757
rs11154801-<b>A</b>	1 x 10-13		NR	1.13	'-	[1.11-1.15]	AHI1	Multiple sclerosis	multiple sclerosis	GCST001198	6:135418217
rs9282641-<b>G</b>	1 x 10-11		NR	1.21	'-	[1.18-1.24]	CD86	Multiple sclerosis	multiple sclerosis	GCST001198	3:122077921
rs8112449-<b>G</b>	1 x 10-6		NR	1.08	'-	[1.07-1.1]	CDC37	Multiple sclerosis	multiple sclerosis	GCST001198	19:10409388
rs10466829-<b>A</b>	1 x 10-8		NR	1.09	'-	[1.08-1.11]	CLECL1	Multiple sclerosis	multiple sclerosis	GCST001198	12:9723495
rs228614-<b>G</b>	1 x 10-7		NR	1.09	'-	[1.07-1.1]	MANBA	Multiple sclerosis	multiple sclerosis	GCST001198	4:102657480
rs17174870-<b>G</b>	1 x 10-8		NR	1.11	'-	[1.09-1.13]	MERTK	Multiple sclerosis	multiple sclerosis	GCST001198	2:111907624
rs4648356-<b>C</b>	1 x 10-14		NR	1.14	'-	[1.12-1.16]	TTC34	Multiple sclerosis	multiple sclerosis	GCST001198	1:2792599
rs13192841-<b>A</b>	1 x 10-8	(Conditioned on rs17066096)	NR	1.1	'-	[1.09-1.12]	BTF3L4P3	Multiple sclerosis	multiple sclerosis	GCST001198	6:137646077
rs874628-<b>A</b>	1 x 10-8		NR	1.11	'-	[1.09-1.12]	MPV17L2	Multiple sclerosis	multiple sclerosis	GCST001198	19:18193890
rs6062314-<b>A</b>	1 x 10-7		NR	1.16	'-	[1.14-1.19]	ZBTB46	Multiple sclerosis	multiple sclerosis	GCST001198	20:63778360
rs11719975-<b>C</b>	1 x 10-8		0.28	1.08	'-	'-	SATB1-AS1	Multiple sclerosis	multiple sclerosis	GCST005531	3:18744093
rs706015-<b>C</b>	1 x 10-10		0.18	1.1	'-	'-	SKAP2	Multiple sclerosis	multiple sclerosis	GCST005531	7:26975369
rs7120737-<b>G</b>	1 x 10-9		0.15	1.1	'-	'-	AGBL2	Multiple sclerosis	multiple sclerosis	GCST005531	11:47680843
rs59772922-<b>A</b>	1 x 10-8		0.83	1.09	'-	'-	CTSH	Multiple sclerosis	multiple sclerosis	GCST005531	15:78915124
rs1886700-<b>A</b>	1 x 10-8		0.14	1.1	'-	'-	CDH3	Multiple sclerosis	multiple sclerosis	GCST005531	16:68652002
rs4794058-<b>A</b>	1 x 10-13		0.52	1.09	'-	'-	NPEPPS	Multiple sclerosis	multiple sclerosis	GCST005531	17:47519732
rs3748817-<b>A</b>	1 x 10-26		0.65	1.14	'-	'-	MMEL1	Multiple sclerosis	multiple sclerosis	GCST005531	1:2594226
rs41286801-<b>A</b>	1 x 10-26		0.16	1.19	'-	'-	EVI5	Multiple sclerosis	multiple sclerosis	GCST005531	1:92509907
rs7595717-<b>A</b>	1 x 10-13		0.27	1.1	'-	'-	CNRIP1	Multiple sclerosis	multiple sclerosis	GCST005531	2:68360345
rs1131265-<b>C</b>	1 x 10-23		0.81	1.17	'-	'-	TIMMDC1	Multiple sclerosis	multiple sclerosis	GCST005531	3:119503609
rs2255214-<b>C</b>	1 x 10-24		0.52	1.13	'-	'-	CD86	Multiple sclerosis	multiple sclerosis	GCST005531	3:122051692
rs1014486-<b>G</b>	1 x 10-18		0.44	1.11	'-	'-	IL12A-AS1	Multiple sclerosis	multiple sclerosis	GCST005531	3:159973324
rs7665090-<b>G</b>	1 x 10-8		0.53	1.09	'-	'-	NFKB1	Multiple sclerosis	multiple sclerosis	GCST005531	4:102630446
rs5756391-<b>A</b>	1 x 10-6		0.39	1.06	'-	[1.03-1.08]	CSF2RB	Multiple sclerosis	multiple sclerosis	GCST005531	22:36902302
rs2073167-<b>A</b>	1 x 10-6		0.52	1.06	'-	[1.03-1.08]	TEF	Multiple sclerosis	multiple sclerosis	GCST005531	22:41395532
rs731089-<b>A</b>	1 x 10-6		0.69	1.06	'-	[1.04-1.09]	TOMM22P3	Multiple sclerosis	multiple sclerosis	GCST005531	13:32923897
rs4924273-<b>G</b>	1 x 10-6		0.26	1.07	'-	[1.04-1.09]	RASGRP1	Multiple sclerosis	multiple sclerosis	GCST005531	15:38554537
rs113116201-<b>G</b>	1 x 10-6		0.02	1.29	'-	[1.16-1.43]	MIR181A1HG	Multiple sclerosis	multiple sclerosis	GCST005531	1:198861813
rs6435203-<b>A</b>	1 x 10-7		0.73	1.07	'-	[1.04-1.10]	CD28	Multiple sclerosis	multiple sclerosis	GCST005531	2:203746472
rs189139-<b>A</b>	1 x 10-6		0.33	1.07	'-	[1.04-1.10]	SH3BP2	Multiple sclerosis	multiple sclerosis	GCST005531	4:2831000
rs9808753-<b>G</b>	1 x 10-7		0.14	1.09	'-	[1.06-1.13]	IFNGR2	Multiple sclerosis	multiple sclerosis	GCST005531	21:33415005

## Sheet: HaploregTool
chr	pos_hg38	r2	D'	is_query_snp	rsID	ref	alt	AFR	AMR	ASN	EUR	GERP_cons	SiPhy_cons	Chromatin_States	Chromatin_States_Imputed	Chromatin_Marks	DNAse	Proteins	eQTL	gwas	grasp	Motifs	GENCODE_id	GENCODE_name	GENCODE_direction	GENCODE_distance	RefSeq_id	RefSeq_name	RefSeq_direction	RefSeq_distance	dbSNP_functional_annotation	query_snp_rsid
2	134311223	0	0	0	rs4953911	T	A	0.25	0.59	0.55	0.66	0	0	E030,7_Enh;E031,6_EnhG;E032,7_Enh;E033,7_Enh;E034,7_Enh;E037,7_Enh;E040,7_Enh;E041,7_Enh;E042,7_Enh;E043,7_Enh;E045,7_Enh;E046,7_Enh;E116,6_EnhG;E122,7_Enh	E030,22_PromP;E033,17_EnhW2;E037,17_EnhW2;E038,17_EnhW2;E039,17_EnhW2;E040,12_TxEnhW;E041,12_TxEnhW;E042,10_TxEnh5;E043,17_EnhW2;E044,17_EnhW2;E045,17_EnhW2;E047,17_EnhW2;E048,17_EnhW2;E062,17_EnhW2;E116,17_EnhW2;E122,14_EnhA2	E005,H3K9ac_Pro;E062,H3K9ac_Pro;E067,H3K9ac_Pro;E083,H3K9ac_Pro;E013,H3K4me1_Enh;E017,H3K4me1_Enh;E030,H3K4me1_Enh;E031,H3K4me1_Enh;E032,H3K4me1_Enh;E033,H3K4me1_Enh;E034,H3K4me1_Enh;E036,H3K4me1_Enh;E037,H3K4me1_Enh;E038,H3K4me1_Enh;E039,H3K4me1_Enh;E040,H3K4me1_Enh;E041,H3K4me1_Enh;E042,H3K4me1_Enh;E043,H3K4me1_Enh;E045,H3K4me1_Enh;E046,H3K4me1_Enh;E047,H3K4me1_Enh;E048,H3K4me1_Enh;E051,H3K4me1…	E122	HUVEC,CFOS,UCD,None;HUVEC,GATA2,UCD,None	.	20117844,Multiple sclerosis (severity),2E-7	21886157,Serum concentration of 2-aminobutyrate,2.10E-04	Mrg1::Hoxa9_1	ENSG00000152127.4	MGAT5	0	0	NM_002410	MGAT5	0	0	INT	rs4953911
7	76346269	0	0	0	rs7779014	C	T	0.31	0.31	0.45	0.29	0	0	E003,6_EnhG;E019,6_EnhG;E023,6_EnhG;E038,6_EnhG;E040,6_EnhG;E041,6_EnhG;E055,6_EnhG;E063,6_EnhG;E071,6_EnhG;E072,6_EnhG;E074,6_EnhG;E075,7_Enh;E077,6_EnhG;E080,6_EnhG;E084,6_EnhG;E085,6_EnhG;E089,6_EnhG;E090,6_EnhG;E091,6_EnhG;E094,6_EnhG;E095,6_EnhG;E096,6_EnhG;E100,6_EnhG;E102,6_EnhG;E105,6_EnhG;E106,6_EnhG;E107,3_TxFlnk;E108,6_EnhG;E110,7_Enh;E113,6_EnhG;E114,6_EnhG;E118,6_EnhG;E120,6_EnhG;E12…	E017,10_TxEnh5;E023,10_TxEnh5;E027,10_TxEnh5;E037,12_TxEnhW;E038,12_TxEnhW;E039,10_TxEnh5;E040,10_TxEnh5;E041,10_TxEnh5;E047,10_TxEnh5;E048,12_TxEnhW;E050,10_TxEnh5;E053,10_TxEnh5;E055,10_TxEnh5;E056,10_TxEnh5;E063,9_TxReg;E065,10_TxEnh5;E066,10_TxEnh5;E067,10_TxEnh5;E068,10_TxEnh5;E069,10_TxEnh5;E070,10_TxEnh5;E071,10_TxEnh5;E072,10_TxEnh5;E073,10_TxEnh5;E074,10_TxEnh5;E075,10_TxEnh5;E076,10_TxE…	E003,H3K4me1_Enh;E005,H3K4me1_Enh;E006,H3K4me1_Enh;E012,H3K4me1_Enh;E013,H3K4me1_Enh;E017,H3K4me1_Enh;E018,H3K4me1_Enh;E019,H3K4me1_Enh;E020,H3K4me1_Enh;E022,H3K4me1_Enh;E023,H3K4me1_Enh;E024,H3K4me1_Enh;E027,H3K4me1_Enh;E030,H3K4me1_Enh;E034,H3K4me1_Enh;E036,H3K4me1_Enh;E037,H3K4me1_Enh;E038,H3K4me1_Enh;E039,H3K4me1_Enh;E040,H3K4me1_Enh;E041,H3K4me1_Enh;E042,H3K4me1_Enh;E043,H3K4me1_Enh;E044,H3K…	E033;E046;E084;E085;E089;E090;E091;E092;E094;E100;E109;E121;E127	GM12891,POL2,HudsonAlpha,None;GM12891,POL24H8,HudsonAlpha,None;GM12892,POL24H8,HudsonAlpha,None;GM12892,POL24H8,HudsonAlpha,None;K562,POL2,HudsonAlpha,None;K562,POL24H8,HudsonAlpha,None;NHEK,POL2B,Broad,None	GTEx2015_v6,Adipose_Subcutaneous,SRCRB4D,4.90409638046034e-06;GTEx2015_v6,Skin_Sun_Exposed_Lower_leg,AC004980.8,6.14998980929672e-06;GTEx2015_v6,Skin_Sun_Exposed_Lower_leg,AC004980.9,7.08136071078886e-06;Lappalainen2013,Lymphoblastoid_YRI_exonlevel,ENSG00000146707.9_76239303_76239532,6.08797785732493e-07;Lappalainen2013,Lymphoblastoid_YRI_exonlevel,ENSG00000146707.9_76240771_76240944,8.3082419023…	21654844,Multiple sclerosis,8E-6	17873874,Gene expression of SRCRB4D in CEU-CHB-JPT lymphoblastoid cell lines,1.85353E-07	Nkx3_3	ENSG00000170027.5	YWHAG	0	0	NM_012479	YWHAG	0	0	INT	rs7779014
7	76348912	0	0	0	rs17149161	C	A	0.31	0.31	0.45	0.29	0	0	E023,6_EnhG;E025,6_EnhG;E042,6_EnhG;E063,6_EnhG;E095,6_EnhG;E107,6_EnhG;E108,6_EnhG;E122,6_EnhG	E023,10_TxEnh5;E049,12_TxEnhW;E063,12_TxEnhW;E066,10_TxEnh5;E072,12_TxEnhW;E105,12_TxEnhW;E107,10_TxEnh5;E108,10_TxEnh5	E003,H3K4me1_Enh;E006,H3K4me1_Enh;E013,H3K4me1_Enh;E017,H3K4me1_Enh;E023,H3K4me1_Enh;E025,H3K4me1_Enh;E027,H3K4me1_Enh;E028,H3K4me1_Enh;E029,H3K4me1_Enh;E032,H3K4me1_Enh;E034,H3K4me1_Enh;E037,H3K4me1_Enh;E038,H3K4me1_Enh;E039,H3K4me1_Enh;E041,H3K4me1_Enh;E042,H3K4me1_Enh;E043,H3K4me1_Enh;E044,H3K4me1_Enh;E047,H3K4me1_Enh;E048,H3K4me1_Enh;E049,H3K4me1_Enh;E050,H3K4me1_Enh;E052,H3K4me1_Enh;E055,H3K…	E127	MCF10A-Er-Src,STAT3,Harvard(Weissman),TAM_1uM_36hr;MCF10A-Er-Src,STAT3,Stanford,EtOH_0.01pct_12hr	GTEx2015_v6,Adipose_Subcutaneous,SRCRB4D,4.89782459909323e-06;GTEx2015_v6,Skin_Sun_Exposed_Lower_leg,AC004980.8,6.12360498500966e-06;GTEx2015_v6,Skin_Sun_Exposed_Lower_leg,AC004980.9,6.98625166756735e-06;Lappalainen2013,Lymphoblastoid_YRI_exonlevel,ENSG00000146707.9_76239303_76239532,5.45407897389662e-07;Lappalainen2013,Lymphoblastoid_YRI_exonlevel,ENSG00000146707.9_76240771_76240944,8.6259870341…	21654844,Multiple sclerosis,6E-6	17873874,Gene expression of SRCRB4D in CEU-CHB-JPT lymphoblastoid cell lines,1.85353E-07;18193047,Differential splicing of ZP3 in lymphoblastoid cell lines,3.94E-02	PLZF;TATA_known5	ENSG00000170027.5	YWHAG	0	0	NM_012479	YWHAG	0	0	INT	rs17149161
4	153232848	0	0	0	rs12644284	A	G	0.03	0.18	0.1	0.25	0	0	E001,7_Enh;E006,7_Enh;E009,7_Enh;E010,7_Enh;E011,7_Enh;E014,7_Enh;E015,7_Enh;E016,7_Enh;E017,7_Enh;E018,7_Enh;E019,7_Enh;E021,7_Enh;E027,7_Enh;E028,7_Enh;E033,7_Enh;E053,7_Enh;E054,7_Enh;E055,7_Enh;E056,7_Enh;E057,7_Enh;E058,7_Enh;E059,7_Enh;E061,7_Enh;E066,7_Enh;E067,7_Enh;E068,7_Enh;E069,7_Enh;E070,7_Enh;E071,7_Enh;E072,7_Enh;E073,7_Enh;E074,7_Enh;E076,7_Enh;E080,7_Enh;E081,7_Enh;E083,7_Enh;E08…	E001,17_EnhW2;E002,17_EnhW2;E003,17_EnhW2;E004,17_EnhW2;E005,17_EnhW2;E006,17_EnhW2;E007,17_EnhW2;E008,17_EnhW2;E009,12_TxEnhW;E010,17_EnhW2;E011,17_EnhW2;E012,17_EnhW2;E013,17_EnhW2;E014,16_EnhW1;E015,17_EnhW2;E016,17_EnhW2;E017,17_EnhW2;E018,17_EnhW2;E019,14_EnhA2;E020,17_EnhW2;E022,17_EnhW2;E024,16_EnhW1;E025,17_EnhW2;E027,12_TxEnhW;E028,17_EnhW2;E033,17_EnhW2;E038,17_EnhW2;E052,17_EnhW2;E053,…	E001,H3K4me1_Enh;E003,H3K4me1_Enh;E004,H3K4me1_Enh;E006,H3K4me1_Enh;E007,H3K4me1_Enh;E008,H3K4me1_Enh;E009,H3K4me1_Enh;E010,H3K4me1_Enh;E011,H3K4me1_Enh;E012,H3K4me1_Enh;E013,H3K4me1_Enh;E014,H3K4me1_Enh;E015,H3K4me1_Enh;E016,H3K4me1_Enh;E017,H3K4me1_Enh;E018,H3K4me1_Enh;E019,H3K4me1_Enh;E020,H3K4me1_Enh;E021,H3K4me1_Enh;E022,H3K4me1_Enh;E023,H3K4me1_Enh;E024,H3K4me1_Enh;E025,H3K4me1_Enh;E026,H3K…	E003;E004;E005;E006;E021;E022;E055;E056;E080;E083;E084;E094;E109;E117;E121;E123;E126	A549,CTCF,HudsonAlpha,EtOH_0.02pct;AG04449,CTCF,UW,None;AG09319,CTCF,UW,None;AG10803,CTCF,UW,None;AoAF,CTCF,UW,None;BJ,CTCF,UW,None;Caco-2,CTCF,UW,None;Fibrobl,CTCF,UT-A,None;GM06990,CTCF,UW,None;GM12864,CTCF,UW,None;GM12872,CTCF,UW,None;GM12873,CTCF,UW,None;GM12874,CTCF,UW,None;GM12875,CTCF,UW,None;GM12878,CTCF,Broad,None;GM12878,CTCF,Stanford,None;GM12878,CTCF,UT-A,None;GM12878,CTCF,UW,None;GM1…	GTEx2015_v6,Adipose_Subcutaneous,TRIM2,2.83457768011921e-06;GTEx2015_v6,Artery_Tibial,TRIM2,1.75400084337663e-06;GTEx2015_v6,Nerve_Tibial,TRIM2,6.37288890294907e-09	21654844,Multiple sclerosis,4E-6	.	HDAC2_disc5;NRSF_known3;PPAR_1;TAL1_disc1	ENSG00000109654.10	TRIM2	0	0	NM_001130067	TRIM2	0	0	INT	rs12644284
7	76321913	0	0	0	rs7789940	A	G	0.31	0.31	0.45	0.29	0	0	E023,6_EnhG;E025,6_EnhG;E063,7_Enh;E100,7_Enh;E107,7_Enh;E108,7_Enh;E126,7_Enh	E023,10_TxEnh5;E025,10_TxEnh5;E026,10_TxEnh5;E027,18_EnhAc;E049,10_TxEnh5;E052,10_TxEnh5;E063,10_TxEnh5;E066,18_EnhAc;E072,10_TxEnh5;E077,18_EnhAc;E080,10_TxEnh5;E083,10_TxEnh5;E087,18_EnhAc;E090,10_TxEnh5;E095,18_EnhAc;E100,18_EnhAc;E101,18_EnhAc;E102,18_EnhAc;E103,18_EnhAc;E105,18_EnhAc;E107,10_TxEnh5;E108,10_TxEnh5;E111,18_EnhAc;E120,10_TxEnh5;E121,10_TxEnh5;E126,11_TxEnh3;E129,10_TxEnh5	E003,H3K27ac_Enh;E006,H3K27ac_Enh;E007,H3K27ac_Enh;E008,H3K27ac_Enh;E012,H3K27ac_Enh;E013,H3K27ac_Enh;E014,H3K27ac_Enh;E016,H3K27ac_Enh;E020,H3K27ac_Enh;E026,H3K27ac_Enh;E034,H3K27ac_Enh;E041,H3K27ac_Enh;E043,H3K27ac_Enh;E048,H3K27ac_Enh;E049,H3K27ac_Enh;E050,H3K27ac_Enh;E055,H3K27ac_Enh;E056,H3K27ac_Enh;E061,H3K27ac_Enh;E063,H3K27ac_Enh;E065,H3K27ac_Enh;E067,H3K27ac_Enh;E069,H3K27ac_Enh;E071,H3K…	E021	.	GTEx2015_v6,Adipose_Subcutaneous,SRCRB4D,4.90922193295688e-06;GTEx2015_v6,Skin_Sun_Exposed_Lower_leg,AC004980.8,6.17215434557011e-06;GTEx2015_v6,Skin_Sun_Exposed_Lower_leg,AC004980.9,7.16816287539225e-06;GTEx2015_v6,Thyroid,UPK3B,1.28357427668598e-05;Lappalainen2013,Lymphoblastoid_YRI_exonlevel,ENSG00000146707.9_76239303_76239532,5.98081934916975e-07;Lappalainen2013,Lymphoblastoid_YRI_exonlevel,E…	21654844,Multiple sclerosis,6E-6	.	Nkx2_6	ENSG00000170027.5	YWHAG	3	4885	NM_012479	YWHAG	3	4876	.	rs7789940
7	76323980	0	0	0	rs758944	C	A	0.31	0.31	0.45	0.29	0	0	E023,6_EnhG;E025,6_EnhG;E049,7_Enh;E052,6_EnhG;E055,6_EnhG;E100,7_Enh;E107,7_Enh;E108,7_Enh;E120,6_EnhG;E126,7_Enh	E006,12_TxEnhW;E023,10_TxEnh5;E025,10_TxEnh5;E026,12_TxEnhW;E027,10_TxEnh5;E036,10_TxEnh5;E049,10_TxEnh5;E052,10_TxEnh5;E063,10_TxEnh5;E065,10_TxEnh5;E066,10_TxEnh5;E067,10_TxEnh5;E073,10_TxEnh5;E076,10_TxEnh5;E077,10_TxEnh5;E078,10_TxEnh5;E080,10_TxEnh5;E083,10_TxEnh5;E087,10_TxEnh5;E095,10_TxEnh5;E096,10_TxEnh5;E097,10_TxEnh5;E100,10_TxEnh5;E101,10_TxEnh5;E103,10_TxEnh5;E104,10_TxEnh5;E105,10_T…	E006,H3K27ac_Enh;E007,H3K27ac_Enh;E008,H3K27ac_Enh;E012,H3K27ac_Enh;E013,H3K27ac_Enh;E016,H3K27ac_Enh;E020,H3K27ac_Enh;E026,H3K27ac_Enh;E041,H3K27ac_Enh;E048,H3K27ac_Enh;E049,H3K27ac_Enh;E050,H3K27ac_Enh;E055,H3K27ac_Enh;E056,H3K27ac_Enh;E061,H3K27ac_Enh;E063,H3K27ac_Enh;E065,H3K27ac_Enh;E066,H3K27ac_Enh;E067,H3K27ac_Enh;E068,H3K27ac_Enh;E069,H3K27ac_Enh;E071,H3K27ac_Enh;E072,H3K27ac_Enh;E073,H3K…		.	GTEx2015_v6,Adipose_Subcutaneous,SRCRB4D,4.90922193295688e-06;GTEx2015_v6,Skin_Sun_Exposed_Lower_leg,AC004980.8,6.17215434557011e-06;GTEx2015_v6,Skin_Sun_Exposed_Lower_leg,AC004980.9,7.16816287539225e-06;GTEx2015_v6,Thyroid,UPK3B,1.28357427668598e-05;Lappalainen2013,Lymphoblastoid_YRI_exonlevel,ENSG00000146707.9_76239303_76239532,5.86097080959633e-07;Lappalainen2013,Lymphoblastoid_YRI_exonlevel,E…	21654844,Multiple sclerosis,8E-6	17873874,Gene expression of SRCRB4D in CEU-CHB-JPT lymphoblastoid cell lines,2.18776E-07;20502693,Gene expression of ZP3 in peripheral blood monocytes,7.96E-15;21829388,Gene expression of DTX2 in blood,5.0E-08;21829388,Gene expression of ZP3///POMZP3 in blood,3.6E-08	SIX5_disc1;Sox_18;Znf143_disc2	ENSG00000170027.5	YWHAG	3	2818	NM_012479	YWHAG	3	2809	.	rs758944
6	105164345	0	0	0	rs11962089	A	G	0.36	0.1	0.03	0.12	0	0	E001,7_Enh;E009,7_Enh;E010,7_Enh;E014,7_Enh;E017,7_Enh;E018,7_Enh;E020,7_Enh;E025,7_Enh;E028,7_Enh;E049,7_Enh;E052,2_TssAFlnk;E055,7_Enh;E059,7_Enh;E061,7_Enh;E069,7_Enh;E071,7_Enh;E072,7_Enh;E074,7_Enh;E083,7_Enh;E087,7_Enh;E107,1_TssA;E108,2_TssAFlnk;E114,7_Enh;E119,7_Enh;E120,7_Enh;E121,2_TssAFlnk;E126,7_Enh;E127,7_Enh;E129,7_Enh	E006,19_DNase;E009,17_EnhW2;E010,14_EnhA2;E013,19_DNase;E017,19_DNase;E023,17_EnhW2;E025,16_EnhW1;E026,14_EnhA2;E027,19_DNase;E028,14_EnhA2;E049,14_EnhA2;E052,13_EnhA1;E053,18_EnhAc;E054,18_EnhAc;E055,19_DNase;E057,17_EnhW2;E058,19_DNase;E059,15_EnhAF;E061,14_EnhA2;E063,18_EnhAc;E065,18_EnhAc;E067,14_EnhA2;E068,14_EnhA2;E069,14_EnhA2;E070,18_EnhAc;E071,13_EnhA1;E072,14_EnhA2;E073,17_EnhW2;E074,14…	E001,H3K4me1_Enh;E002,H3K4me1_Enh;E003,H3K4me1_Enh;E009,H3K4me1_Enh;E010,H3K4me1_Enh;E011,H3K4me1_Enh;E013,H3K4me1_Enh;E014,H3K4me1_Enh;E017,H3K4me1_Enh;E018,H3K4me1_Enh;E020,H3K4me1_Enh;E023,H3K4me1_Enh;E025,H3K4me1_Enh;E026,H3K4me1_Enh;E028,H3K4me1_Enh;E049,H3K4me1_Enh;E052,H3K4me1_Enh;E053,H3K4me1_Enh;E054,H3K4me1_Enh;E055,H3K4me1_Enh;E059,H3K4me1_Enh;E061,H3K4me1_Enh;E067,H3K4me1_Enh;E068,H3K…	E059;E083;E089;E090;E100;E120;E121	.	GTEx2015_v6,Artery_Aorta,BVES,3.16035386712166e-08;GTEx2015_v6,Artery_Tibial,BVES,6.60410973330895e-09;GTEx2015_v6,Cells_Transformed_fibroblasts,POPDC3,5.69583957918582e-14;GTEx2015_v6,Esophagus_Muscularis,BVES,1.98933781121509e-07;GTEx2015_v6,Muscle_Skeletal,POPDC3,8.99839634764218e-09	21654844,Multiple sclerosis,8E-6	.	HNF4_known4;RXRA_known3;TCF12_disc6;TEF-1_2	ENSG00000203808.6	BVES-AS1	0	0	NM_022361	POPDC3	0	0	INT	rs11962089
10	6060049	0	0	0	rs12722489	C	T	0.01	0.08	0.13	0.14	0	0	E032,7_Enh;E034,2_TssAFlnk;E035,7_Enh;E037,2_TssAFlnk;E038,7_Enh;E039,7_Enh;E040,7_Enh;E041,3_TxFlnk;E042,3_TxFlnk;E043,2_TssAFlnk;E044,3_TxFlnk;E045,2_TssAFlnk;E048,7_Enh;E050,7_Enh;E051,2_TssAFlnk;E077,1_TssA;E104,7_Enh;E107,7_Enh;E116,7_Enh	E030,17_EnhW2;E031,22_PromP;E032,11_TxEnh3;E033,11_TxEnh3;E034,11_TxEnh3;E035,22_PromP;E036,17_EnhW2;E037,4_PromD2;E038,11_TxEnh3;E039,11_TxEnh3;E040,13_EnhA1;E041,9_TxReg;E042,9_TxReg;E043,13_EnhA1;E044,9_TxReg;E045,9_TxReg;E046,11_TxEnh3;E047,11_TxEnh3;E048,11_TxEnh3;E050,14_EnhA2;E051,14_EnhA2;E062,11_TxEnh3;E077,22_PromP;E093,22_PromP;E112,22_PromP;E115,22_PromP;E116,11_TxEnh3	E032,H3K27ac_Enh;E034,H3K27ac_Enh;E037,H3K27ac_Enh;E039,H3K27ac_Enh;E040,H3K27ac_Enh;E041,H3K27ac_Enh;E042,H3K27ac_Enh;E043,H3K27ac_Enh;E044,H3K27ac_Enh;E045,H3K27ac_Enh;E073,H3K27ac_Enh;E075,H3K27ac_Enh;E106,H3K27ac_Enh;E113,H3K27ac_Enh;E116,H3K27ac_Enh;E032,H3K4me1_Enh;E034,H3K4me1_Enh;E035,H3K4me1_Enh;E036,H3K4me1_Enh;E037,H3K4me1_Enh;E038,H3K4me1_Enh;E039,H3K4me1_Enh;E040,H3K4me1_Enh;E041,H3K…	E032	.	.	17660530,Multiple sclerosis,3E-8;21102463,Crohn's disease,3E-9;22190364,Multiple sclerosis,4E-8	20502693,Gene expression of EME1 in peripheral blood monocytes,6.46E-06	ERalpha-a_known4	ENSG00000134460.10	IL2RA	0	0	NM_000417	IL2RA	0	0	INT	rs12722489
1	92838046	0	0	0	rs6604026	T	C	0.31	0.27	0.01	0.29	0	0	E011,3_TxFlnk;E017,6_EnhG;E023,6_EnhG;E025,6_EnhG;E026,6_EnhG;E027,6_EnhG;E028,6_EnhG;E033,6_EnhG;E037,6_EnhG;E038,6_EnhG;E039,6_EnhG;E040,6_EnhG;E041,3_TxFlnk;E042,6_EnhG;E043,6_EnhG;E044,6_EnhG;E047,6_EnhG;E048,6_EnhG;E049,6_EnhG;E050,6_EnhG;E052,6_EnhG;E055,3_TxFlnk;E058,6_EnhG;E061,6_EnhG;E062,6_EnhG;E066,6_EnhG;E067,7_Enh;E069,6_EnhG;E073,6_EnhG;E074,6_EnhG;E076,6_EnhG;E077,6_EnhG;E078,6_Enh…	E011,10_TxEnh5;E023,9_TxReg;E025,9_TxReg;E026,10_TxEnh5;E027,12_TxEnhW;E028,10_TxEnh5;E033,10_TxEnh5;E034,10_TxEnh5;E035,10_TxEnh5;E037,9_TxReg;E038,10_TxEnh5;E039,9_TxReg;E040,9_TxReg;E041,9_TxReg;E042,9_TxReg;E043,9_TxReg;E044,9_TxReg;E045,9_TxReg;E047,10_TxEnh5;E048,10_TxEnh5;E049,9_TxReg;E050,10_TxEnh5;E052,10_TxEnh5;E055,10_TxEnh5;E056,12_TxEnhW;E058,12_TxEnhW;E062,10_TxEnh5;E063,10_TxEnh5;E…	E001,H3K4me1_Enh;E010,H3K4me1_Enh;E011,H3K4me1_Enh;E012,H3K4me1_Enh;E013,H3K4me1_Enh;E015,H3K4me1_Enh;E016,H3K4me1_Enh;E017,H3K4me1_Enh;E018,H3K4me1_Enh;E020,H3K4me1_Enh;E023,H3K4me1_Enh;E024,H3K4me1_Enh;E025,H3K4me1_Enh;E026,H3K4me1_Enh;E027,H3K4me1_Enh;E028,H3K4me1_Enh;E032,H3K4me1_Enh;E033,H3K4me1_Enh;E034,H3K4me1_Enh;E036,H3K4me1_Enh;E037,H3K4me1_Enh;E038,H3K4me1_Enh;E039,H3K4me1_Enh;E040,H3K…	E033;E034;E127	.	GTEx2015_v6,Artery_Tibial,FAM69A,2.78490396941631e-10;GTEx2015_v6,Cells_Transformed_fibroblasts,EVI5,1.33228591946463e-05;GTEx2015_v6,Cells_Transformed_fibroblasts,FAM69A,4.51413696794737e-07;GTEx2015_v6,Nerve_Tibial,EVI5,1.86475549117217e-06;GTEx2015_v6,Nerve_Tibial,FAM69A,6.21168655952404e-07	17660530,Multiple sclerosis,8E-6;19525955,Multiple sclerosis,3E-6	19222302,Differential exon level expression of RPL5 [probe 2346908] in brain cortex,1.15E-06;19222302,Differential exon level expression of RPL5 [probe 2346908] in peripheral blood mononuclear cells,2.31E-09;19222302,Gene expression of RPL5 [probe 2346863] in peripheral blood mononuclear cells,7.77E-04;21886157,Serum ratio of (bradykinin des-arg(9))/(gamma-glutamylglutamate),3.30E-05;21949713,Gen…	RXRA_known5	ENSG00000251795.1	SNORA66	0	0	NM_000969	RPL5	0	0	INT	rs6604026
9	119222275	0	0	0	rs10984447	A	G	0.08	0.24	0.11	0.23	0	0			E028,H3K4me3_Pro;E073,H3K4me1_Enh;E075,H3K4me1_Enh		.	.	17660530,Multiple sclerosis,8E-6	.	.	ENSG00000078725.7	DBC1	0	0	NM_014618	DBC1	0	0	INT	rs10984447
6	32445274	0	0	0	rs3135388	A	G	0.96	0.94	0.99	0.87	0	0	E032,6_EnhG	E032,12_TxEnhW	E032,H3K27ac_Enh;E050,H3K27ac_Enh;E124,H3K27ac_Enh;E032,H3K4me1_Enh;E113,H3K4me1_Enh;E032,H3K4me3_Pro;E046,H3K4me3_Pro;E050,H3K4me3_Pro;E116,H3K4me3_Pro	E032;E033	GM12878,POL2,Stanford,None;GM12878,POL2,Stanford,None;GM12878,POL24H8,HudsonAlpha,None;GM12878,SIN3AK20,HudsonAlpha,None;GM12878,ZBTB33,HudsonAlpha,None;GM12891,POL2,HudsonAlpha,None;GM12891,POL24H8,HudsonAlpha,None;GM12892,POL2,HudsonAlpha,None;GM12892,POL2,HudsonAlpha,None;GM12892,POL24H8,HudsonAlpha,None;GM12892,POL24H8,HudsonAlpha,None	Fairfax2014,Monocytes_IFN,ADI1,2.99E-09;Fairfax2014,Monocytes_IFN,DHX30,4.68E-15;Fairfax2014,Monocytes_IFN,FIG4,3.87E-09;Fairfax2014,Monocytes_IFN,GMIP,5.19E-11;Fairfax2014,Monocytes_IFN,LOC387703,6.84E-13;Fairfax2014,Monocytes_IFN,LOC441728,2.25E-11;Fairfax2014,Monocytes_IFN,NEURL1B,2.84E-09;Fairfax2014,Monocytes_IFN,RAB5A,6.64E-27;Fairfax2014,Monocytes_IFN,SH3BGRL3,8.82E-09;Fairfax2014,Monocyte…
16	11155472	0	0	0	rs6498169	G	A	0.79	0.54	0.45	0.63	0	0	E005,7_Enh;E013,7_Enh;E017,7_Enh;E028,7_Enh;E052,7_Enh;E055,7_Enh;E056,7_Enh;E057,7_Enh;E058,7_Enh;E080,7_Enh;E095,7_Enh;E099,7_Enh;E105,7_Enh;E107,7_Enh;E113,6_EnhG;E117,7_Enh;E123,7_Enh;E125,7_Enh;E127,7_Enh;E128,7_Enh;E129,7_Enh	E005,14_EnhA2;E006,17_EnhW2;E011,19_DNase;E013,19_DNase;E017,14_EnhA2;E023,19_DNase;E025,19_DNase;E026,19_DNase;E027,17_EnhW2;E028,19_DNase;E048,19_DNase;E049,19_DNase;E052,19_DNase;E055,16_EnhW1;E056,17_EnhW2;E057,17_EnhW2;E078,19_DNase;E080,14_EnhA2;E088,19_DNase;E091,17_EnhW2;E099,14_EnhA2;E104,17_EnhW2;E105,19_DNase;E114,19_DNase;E115,19_DNase;E117,14_EnhA2;E119,19_DNase;E120,19_DNase;E121,19…	E005,H3K27ac_Enh;E013,H3K27ac_Enh;E048,H3K27ac_Enh;E056,H3K27ac_Enh;E080,H3K27ac_Enh;E099,H3K27ac_Enh;E104,H3K27ac_Enh;E105,H3K27ac_Enh;E109,H3K27ac_Enh;E115,H3K27ac_Enh;E128,H3K27ac_Enh;E129,H3K27ac_Enh;E005,H3K4me1_Enh;E006,H3K4me1_Enh;E013,H3K4me1_Enh;E017,H3K4me1_Enh;E024,H3K4me1_Enh;E025,H3K4me1_Enh;E027,H3K4me1_Enh;E028,H3K4me1_Enh;E034,H3K4me1_Enh;E036,H3K4me1_Enh;E046,H3K4me1_Enh;E047,H3K…	E005;E006;E017;E117;E123;E125;E128	HUVEC,GATA2,UCD,None;K562,GATA2,UChicago,None;SH-SY5Y,GATA2,UCD,None	Westra2013,Whole_Blood,C16orf75,6.100756881402532E-7;Westra2013,Whole_Blood,DEXI,1.4507162610103116E-28	17660530,Multiple sclerosis,4E-6	20502693,Gene expression of DEXI in peripheral blood monocytes,2.10E-14	HES1	ENSG00000038532.10	CLEC16A	0	0	NM_015226	CLEC16A	0	0	INT	rs6498169
5	35874473	0	0	0	rs6897932	C	T	0.07	0.2	0.18	0.28	1	0	E033,6_EnhG;E034,6_EnhG;E037,6_EnhG;E038,6_EnhG;E039,6_EnhG;E040,6_EnhG;E041,6_EnhG;E042,6_EnhG;E043,6_EnhG;E047,6_EnhG;E048,6_EnhG;E112,6_EnhG;E115,6_EnhG	E033,11_TxEnh3;E037,10_TxEnh5;E038,10_TxEnh5;E039,10_TxEnh5;E040,10_TxEnh5;E041,10_TxEnh5;E042,11_TxEnh3;E043,10_TxEnh5;E044,11_TxEnh3;E045,11_TxEnh3;E047,11_TxEnh3;E048,11_TxEnh3;E062,11_TxEnh3;E112,11_TxEnh3;E115,13_EnhA1	E002,H3K4me3_Pro;E041,H3K4me3_Pro;E112,H3K4me3_Pro;E033,H3K4me1_Enh;E034,H3K4me1_Enh;E037,H3K4me1_Enh;E038,H3K4me1_Enh;E039,H3K4me1_Enh;E040,H3K4me1_Enh;E041,H3K4me1_Enh;E042,H3K4me1_Enh;E043,H3K4me1_Enh;E045,H3K4me1_Enh;E047,H3K4me1_Enh;E048,H3K4me1_Enh;E077,H3K4me1_Enh;E093,H3K4me1_Enh;E101,H3K4me1_Enh;E109,H3K4me1_Enh;E112,H3K4me1_Enh;E115,H3K4me1_Enh;E034,H3K27ac_Enh;E039,H3K27ac_Enh;E040,H3K…		.	GTEx2015_v6,Lung,LMBRD2,4.492449590536e-06	17554260,Type 1 diabetes,8E-6;17660530,Multiple sclerosis,3E-7;19525953,Multiple sclerosis,2E-6;21833088,Multiple sclerosis,2E-8	21572414,3-Aminoisobutyrate concentration,1.4E-02	CDP_7;Maf_known3;Maf_known4;Pou2f2_known1	ENSG00000168685.10	IL7R	0	0	NM_002185	IL7R	0	0	NSM	rs6897932
1	10293054	0	0	0	rs10492972	T	C	0.32	0.4	0.37	0.34	0	0			E010,H3K4me1_Enh;E027,H3K4me1_Enh;E030,H3K4me1_Enh;E053,H3K4me1_Enh;E054,H3K4me1_Enh;E066,H3K4me1_Enh;E067,H3K4me1_Enh;E068,H3K4me1_Enh;E069,H3K4me1_Enh;E071,H3K4me1_Enh;E072,H3K4me1_Enh;E073,H3K4me1_Enh;E074,H3K4me1_Enh;E114,H3K4me1_Enh;E011,H3K27ac_Enh;E012,H3K27ac_Enh;E049,H3K27ac_Enh;E061,H3K27ac_Enh;E063,H3K27ac_Enh;E066,H3K27ac_Enh;E067,H3K27ac_Enh;E068,H3K27ac_Enh;E069,H3K27ac_Enh;E071,H3K…		.	GTEx2015_v6,Cells_Transformed_fibroblasts,PGD,7.03107539881481e-19;GTEx2015_v6,Lung,KIF1B,3.67021103265498e-07;GTEx2015_v6,Muscle_Skeletal,KIF1B,1.46788420173521e-06;GTEx2015_v6,Muscle_Skeletal,PGD,5.66132460345495e-09;GTEx2015_v6,Nerve_Tibial,KIF1B,4.38017144842331e-09;GTEx2015_v6,Thyroid,KIF1B,7.84348644367091e-16;Westra2013,Whole_Blood,KIF1B,3.888931524863938E-17	18997785,Multiple sclerosis,3E-10	17982457,Gene expression of KIF1B in brain cortex,1.42E-22;19361613,Gene expression of KIF1B probe [GI_41393558-I] in brain cortex with no Alzheimer's interaction,1.65E-66;20502693,Gene expression of KIF1B in peripheral blood monocytes,4.23E-07;20502693,Gene expression of PEX14 in peripheral blood monocytes,1.72E-06;21829388,Gene expression of PGD in blood,2.3E-04	AP-1_disc6	ENSG00000054523.12	KIF1B	0	0	NM_183416	KIF1B	0	0	INT	rs10492972
1	24347376	0	0	0	rs6691722	A	G	0.71	0.6	0.5	0.52	0	0	E012,7_Enh;E099,7_Enh		E005,H3K27ac_Enh;E059,H3K27ac_Enh;E073,H3K27ac_Enh;E005,H3K4me1_Enh;E006,H3K4me1_Enh;E011,H3K4me1_Enh;E012,H3K4me1_Enh;E015,H3K4me1_Enh;E079,H3K4me1_Enh;E084,H3K4me1_Enh;E089,H3K4me1_Enh;E092,H3K4me1_Enh;E093,H3K4me1_Enh;E099,H3K4me1_Enh;E006,H3K4me3_Pro;E008,H3K4me3_Pro;E113,H3K4me3_Pro;E007,H3K9ac_Pro;E117,H3K9ac_Pro		K562,TBP,Stanford,None	Lappalainen2013,Lymphoblastoid_EUR_exonlevel,ENSG00000001460.12_24718051_24718169,6.76226973591053e-06;Westra2013,Whole_Blood,NPAL3,1.9761457786477447E-13;Westra2013,Whole_Blood,RCAN3,2.4986330262940815E-4	.	.	Foxm1;HNF6	ENSG00000158055.11	GRHL3	0	0	NM_001195010	GRHL3	0	0	INT	rs6691722
4	19045994	0	0	0	rs16898029	C	T	0.34	0.09	0.01	0.08	0	0			E011,H3K4me1_Enh;E013,H3K27ac_Enh		.	.	.	20502693,Gene expression of RMND5A in peripheral blood monocytes,3.20E-06	.	ENSG00000248238.1	RP11-3J1.1	3	126340	NM_001166139	LCORL	5	1024133	.	rs16898029
18	39355576	0	0	0	rs12957214	A	C	0.25	0.17	0.34	0.2	0	0			E012,H3K27ac_Enh;E108,H3K9ac_Pro		.	.	.	.	Irf_disc1;NF-Y_disc1;NF-Y_known2;TATA_disc6	ENSG00000175886.8	AC011139.1	5	19900	NR_024391	LOC647946	0	0	INT	rs12957214
1	116561593	0	0	0	rs2300747	A	G	0.29	0.24	0.61	0.14	0	0	E029,7_Enh;E030,7_Enh;E036,7_Enh;E037,7_Enh;E040,7_Enh;E041,7_Enh;E042,2_TssAFlnk;E044,7_Enh;E050,7_Enh;E051,7_Enh;E066,7_Enh;E116,2_TssAFlnk;E123,7_Enh;E124,7_Enh	E030,10_TxEnh5;E031,12_TxEnhW;E032,10_TxEnh5;E033,12_TxEnhW;E035,12_TxEnhW;E036,12_TxEnhW;E037,10_TxEnh5;E038,12_TxEnhW;E039,12_TxEnhW;E040,10_TxEnh5;E041,10_TxEnh5;E042,10_TxEnh5;E043,12_TxEnhW;E044,10_TxEnh5;E045,12_TxEnhW;E047,12_TxEnhW;E048,12_TxEnhW;E050,10_TxEnh5;E116,9_TxReg;E124,12_TxEnhW	E029,H3K4me1_Enh;E030,H3K4me1_Enh;E032,H3K4me1_Enh;E035,H3K4me1_Enh;E036,H3K4me1_Enh;E037,H3K4me1_Enh;E038,H3K4me1_Enh;E040,H3K4me1_Enh;E041,H3K4me1_Enh;E042,H3K4me1_Enh;E043,H3K4me1_Enh;E044,H3K4me1_Enh;E045,H3K4me1_Enh;E047,H3K4me1_Enh;E048,H3K4me1_Enh;E050,H3K4me1_Enh;E051,H3K4me1_Enh;E066,H3K4me1_Enh;E075,H3K4me1_Enh;E077,H3K4me1_Enh;E078,H3K4me1_Enh;E084,H3K4me1_Enh;E101,H3K4me1_Enh;E102,H3K…		.	GTEx2015_v6,Esophagus_Mucosa,CD58,5.15310657258731e-07;Lappalainen2013,Lymphoblastoid_EUR_exonlevel,ENSG00000116815.11_117057157_117057444,2.07976067494826e-06;Lappalainen2013,Lymphoblastoid_EUR_exonlevel,ENSG00000116815.11_117064409_117064605,7.97968157647866e-07;Lappalainen2013,Lymphoblastoid_EUR_exonlevel,ENSG00000116815.11_117078587_117078850,2.2813857276907e-06;Lappalainen2013,Lymphoblastoid…	19525953,Multiple sclerosis,3E-10;22190364,Multiple sclerosis,6E-9	21829388,Gene expression of MFSD6 in blood,7.3E-06	AIRE_1;Maf_known4;Pou3f2_1;RORalpha1_1;RORalpha1_2;RORalpha1_3;SIX5_disc3;SP2_disc2	ENSG00000116815.11	CD58	0	0	NM_001144822	CD58	0	0	INT	rs2300747
6	29737882	0	0	0	rs2523393	A	G	0.31	0.43	0.39	0.44	0	0	E017,6_EnhG;E025,7_Enh;E030,7_Enh;E061,6_EnhG;E083,7_Enh;E095,7_Enh;E104,7_Enh;E105,7_Enh;E119,6_EnhG;E126,6_EnhG	E025,15_EnhAF;E059,11_TxEnh3;E083,18_EnhAc;E095,19_DNase;E104,19_DNase;E105,15_EnhAF	E006,H3K4me1_Enh;E017,H3K4me1_Enh;E023,H3K4me1_Enh;E025,H3K4me1_Enh;E027,H3K4me1_Enh;E028,H3K4me1_Enh;E030,H3K4me1_Enh;E048,H3K4me1_Enh;E059,H3K4me1_Enh;E061,H3K4me1_Enh;E079,H3K4me1_Enh;E083,H3K4me1_Enh;E095,H3K4me1_Enh;E103,H3K4me1_Enh;E104,H3K4me1_Enh;E105,H3K4me1_Enh;E107,H3K4me1_Enh;E119,H3K4me1_Enh;E128,H3K4me1_Enh;E025,H3K9ac_Pro;E038,H3K9ac_Pro;E049,H3K9ac_Pro;E076,H3K9ac_Pro;E107,H3K9ac_…		.	GTEx2015_v6,Adipose_Subcutaneous,HCG4P5,3.08528410375451e-20;GTEx2015_v6,Adipose_Subcutaneous,HLA-A,2.43044527302634e-12;GTEx2015_v6,Adipose_Subcutaneous,HLA-J,2.57768433375163e-14;GTEx2015_v6,Adipose_Subcutaneous,IFITM4P,1.73898004068355e-08;GTEx2015_v6,Adipose_Subcutaneous,ZFP57,1.37354537046958e-11;GTEx2015_v6,Adipose_Visceral_Omentum,HCG4P5,1.42694824549233e-12;GTEx2015_v6,Adipose_Visceral_Om…	19525953,Multiple sclerosis,1E-17	20485568,Methylation levels at chr6:29799144-29799194 [hg18 coord probe cg14402472] in Frontal cortex,2.44E-10;20485568,Methylation levels at chr6:29799147-29799197 [hg18 coord probe cg24703717] in Frontal cortex,1.39E-10;20485568,Methylation levels at chr6:30051380-30051430 [hg18 coord probe cg23244913] in Caudal pons,1.72E-09;20485568,Methylation levels at chr6:30051380-30051430 [hg18 coord pro…	CCNT2_disc1;RXRA_known4	ENSG00000204642.8	HLA-F	0	0	NR_026972	HLA-F-AS1	0	0	INT	rs2523393
3	159981157	0	0	0	rs4680534	T	C	0.48	0.33	0.18	0.36	0	0			E076,H3K27ac_Enh		.	.	19525953,Multiple sclerosis,6E-6	.	Foxa_known1;Foxf1;Foxp1;Irx;Pou1f1_2;Pou2f2_known2;Smad_2	ENSG00000244040.1	CTD-2049J23.2	0	0	NM_000882	IL12A	5	7676	.	rs4680534
10	6057082	0	0	0	rs2104286	T	C	0.03	0.13	0.12	0.22	0	0	E007,7_Enh;E012,7_Enh;E031,7_Enh;E032,7_Enh;E037,7_Enh;E041,3_TxFlnk;E042,3_TxFlnk;E043,7_Enh;E044,3_TxFlnk;E063,7_Enh;E080,12_EnhBiv;E095,7_Enh;E096,7_Enh;E107,7_Enh;E116,7_Enh	E002,17_EnhW2;E019,17_EnhW2;E022,17_EnhW2;E031,19_DNase;E032,14_EnhA2;E033,17_EnhW2;E034,11_TxEnh3;E037,11_TxEnh3;E038,11_TxEnh3;E039,11_TxEnh3;E040,11_TxEnh3;E041,9_TxReg;E042,9_TxReg;E043,11_TxEnh3;E044,9_TxReg;E045,9_TxReg;E047,16_EnhW1;E048,11_TxEnh3;E063,15_EnhAF;E066,17_EnhW2;E073,17_EnhW2;E078,17_EnhW2;E095,17_EnhW2;E096,17_EnhW2;E100,17_EnhW2;E107,17_EnhW2;E108,17_EnhW2;E109,17_EnhW2;E113…	E002,H3K4me1_Enh;E003,H3K4me1_Enh;E006,H3K4me1_Enh;E007,H3K4me1_Enh;E012,H3K4me1_Enh;E014,H3K4me1_Enh;E015,H3K4me1_Enh;E019,H3K4me1_Enh;E022,H3K4me1_Enh;E024,H3K4me1_Enh;E031,H3K4me1_Enh;E032,H3K4me1_Enh;E034,H3K4me1_Enh;E036,H3K4me1_Enh;E037,H3K4me1_Enh;E038,H3K4me1_Enh;E039,H3K4me1_Enh;E040,H3K4me1_Enh;E041,H3K4me1_Enh;E042,H3K4me1_Enh;E043,H3K4me1_Enh;E044,H3K4me1_Enh;E045,H3K4me1_Enh;E048,H3K…	E032;E116	.	.	19525953,Multiple sclerosis,9E-8;19525955,Multiple sclerosis,7E-6;24449572,Rheumatoid arthritis,1E-6	.	CEBPB_known2	ENSG00000134460.10	IL2RA	0	0	NM_000417	IL2RA	0	0	INT	rs2104286
12	6333477	0	0	0	rs4149584	C	G,T	0.0041	0.01	0.0017	0.02	1	0	E006,6_EnhG;E013,6_EnhG;E017,6_EnhG;E022,6_EnhG;E023,6_EnhG;E025,3_TxFlnk;E026,6_EnhG;E027,6_EnhG;E028,6_EnhG;E029,6_EnhG;E030,3_TxFlnk;E031,12_EnhBiv;E033,6_EnhG;E034,6_EnhG;E035,6_EnhG;E036,6_EnhG;E037,6_EnhG;E038,6_EnhG;E039,6_EnhG;E040,6_EnhG;E041,6_EnhG;E042,6_EnhG;E043,6_EnhG;E044,6_EnhG;E046,6_EnhG;E047,7_Enh;E048,6_EnhG;E049,6_EnhG;E050,6_EnhG;E051,6_EnhG;E052,3_TxFlnk;E055,3_TxFlnk;E056,…	E001,10_TxEnh5;E005,10_TxEnh5;E006,9_TxReg;E013,9_TxReg;E017,9_TxReg;E022,10_TxEnh5;E023,9_TxReg;E025,9_TxReg;E026,9_TxReg;E027,10_TxEnh5;E028,9_TxReg;E029,9_TxReg;E030,9_TxReg;E031,9_TxReg;E032,10_TxEnh5;E033,10_TxEnh5;E034,9_TxReg;E035,9_TxReg;E036,9_TxReg;E037,9_TxReg;E038,9_TxReg;E039,9_TxReg;E040,10_TxEnh5;E041,9_TxReg;E042,9_TxReg;E043,9_TxReg;E044,9_TxReg;E045,10_TxEnh5;E046,9_TxReg;E047,9…	E001,H3K9ac_Pro;E004,H3K9ac_Pro;E005,H3K9ac_Pro;E006,H3K9ac_Pro;E007,H3K9ac_Pro;E008,H3K9ac_Pro;E014,H3K9ac_Pro;E016,H3K9ac_Pro;E017,H3K9ac_Pro;E018,H3K9ac_Pro;E023,H3K9ac_Pro;E025,H3K9ac_Pro;E026,H3K9ac_Pro;E027,H3K9ac_Pro;E049,H3K9ac_Pro;E052,H3K9ac_Pro;E062,H3K9ac_Pro;E063,H3K9ac_Pro;E066,H3K9ac_Pro;E068,H3K9ac_Pro;E069,H3K9ac_Pro;E072,H3K9ac_Pro;E073,H3K9ac_Pro;E074,H3K9ac_Pro;E075,H3K9ac_Pro…	E006;E017;E028;E046;E057;E100;E125	.	.	19525953,Multiple sclerosis,5E-6	.	.	ENSG00000067182.3	TNFRSF1A	0	0	NM_001065	TNFRSF1A	0	0	NSM	rs4149584
2	136218685	0	0	0	rs882300	T	C	0.75	0.76	0.83	0.61	0	0	E011,7_Enh;E080,7_Enh;E083,7_Enh;E085,7_Enh;E092,7_Enh;E117,7_Enh	E091,17_EnhW2	E004,H3K4me1_Enh;E011,H3K4me1_Enh;E012,H3K4me1_Enh;E013,H3K4me1_Enh;E031,H3K4me1_Enh;E032,H3K4me1_Enh;E047,H3K4me1_Enh;E076,H3K4me1_Enh;E078,H3K4me1_Enh;E080,H3K4me1_Enh;E083,H3K4me1_Enh;E085,H3K4me1_Enh;E091,H3K4me1_Enh;E092,H3K4me1_Enh;E101,H3K4me1_Enh;E117,H3K4me1_Enh;E121,H3K4me1_Enh;E011,H3K4me3_Pro;E080,H3K27ac_Enh;E091,H3K27ac_Enh;E117,H3K27ac_Enh;E117,H3K9ac_Pro		.	Westra2013,Whole_Blood,CXCR4,0.0011827821118777962	17903306,Electrocardiographic traits,3E-7;19525953,Multiple sclerosis,1E-7	21829388,Gene expression of [probe 1450286 centered at chr5:59919874] in blood,6.1E-06;21886157,Serum ratio of (1-myristoylglycerophosphocholine)/(1-palmitoylglycerol (1-monopalmitin)),2.40E-06;23474282,Gene expression of LCT in normal prepouch ileum,1.02571E-05	Foxm1;GATA_disc4;Pitx3;YY1_known6;p300_disc5	ENSG00000121966.6	CXCR4	5	100519	NM_003467	CXCR4	5	100529	.	rs882300
16	11072831	0	0	0	rs11865121	C	A	0.62	0.29	0.18	0.33	0	0	E026,7_Enh;E037,7_Enh;E041,6_EnhG;E048,7_Enh;E049,7_Enh;E050,7_Enh;E051,7_Enh;E055,7_Enh;E088,7_Enh;E090,6_EnhG;E093,7_Enh;E112,6_EnhG;E115,2_TssAFlnk;E123,7_Enh;E126,7_Enh;E129,7_Enh	E023,17_EnhW2;E025,17_EnhW2;E026,17_EnhW2;E031,11_TxEnh3;E033,17_EnhW2;E035,17_EnhW2;E036,17_EnhW2;E037,17_EnhW2;E038,17_EnhW2;E039,17_EnhW2;E040,17_EnhW2;E041,17_EnhW2;E042,17_EnhW2;E044,17_EnhW2;E045,17_EnhW2;E048,17_EnhW2;E050,17_EnhW2;E051,17_EnhW2;E052,17_EnhW2;E056,17_EnhW2;E062,17_EnhW2;E093,14_EnhA2;E112,17_EnhW2;E115,13_EnhA1;E116,17_EnhW2;E121,17_EnhW2;E123,15_EnhAF;E125,17_EnhW2;E128,1…	E001,H3K4me1_Enh;E003,H3K4me1_Enh;E005,H3K4me1_Enh;E010,H3K4me1_Enh;E017,H3K4me1_Enh;E019,H3K4me1_Enh;E023,H3K4me1_Enh;E024,H3K4me1_Enh;E025,H3K4me1_Enh;E026,H3K4me1_Enh;E027,H3K4me1_Enh;E032,H3K4me1_Enh;E034,H3K4me1_Enh;E037,H3K4me1_Enh;E038,H3K4me1_Enh;E039,H3K4me1_Enh;E040,H3K4me1_Enh;E041,H3K4me1_Enh;E043,H3K4me1_Enh;E044,H3K4me1_Enh;E045,H3K4me1_Enh;E048,H3K4me1_Enh;E049,H3K4me1_Enh;E050,H3K…	E006;E088;E123	K562,TAL1,Stanford,None;PBDE,GATA1,UCD,None	GTEx2015_v6,Cells_Transformed_fibroblasts,RP11-876N24.4,1.05435949953399e-05;Westra2013,Whole_Blood,DEXI,5.563445064763365E-51	19525953,Multiple sclerosis,2E-7	21829388,Gene expression of DEXI in blood,1.8E-11;21829388,Gene expression of [probe 4920711 centered at chr15:79761289] in blood,4.4E-06	Bcl6b;Mef2_known6;NF-I_1	ENSG00000038532.10	CLEC16A	0	0	NM_015226	CLEC16A	0	0	INT	rs11865121
16	85984057	0	0	0	rs17445836	G	A	0.04	0.12	0.07	0.24	0	0	E005,7_Enh;E029,7_Enh;E030,7_Enh;E031,7_Enh;E032,7_Enh;E033,12_EnhBiv;E035,7_Enh;E036,7_Enh;E046,7_Enh;E050,12_EnhBiv;E051,12_EnhBiv;E062,7_Enh;E075,7_Enh;E077,7_Enh;E080,12_EnhBiv;E084,7_Enh;E085,7_Enh;E089,12_EnhBiv;E090,12_EnhBiv;E091,7_Enh;E092,12_EnhBiv;E093,12_EnhBiv;E101,7_Enh;E102,7_Enh;E106,7_Enh;E108,12_EnhBiv;E111,12_EnhBiv;E113,7_Enh;E116,2_TssAFlnk;E124,2_TssAFlnk	E029,2_PromU;E030,13_EnhA1;E031,23_PromBiv;E032,14_EnhA2;E033,16_EnhW1;E034,16_EnhW1;E035,23_PromBiv;E036,23_PromBiv;E037,22_PromP;E038,22_PromP;E039,22_PromP;E040,22_PromP;E041,22_PromP;E043,22_PromP;E044,16_EnhW1;E045,22_PromP;E046,14_EnhA2;E047,16_EnhW1;E048,22_PromP;E050,23_PromBiv;E051,13_EnhA1;E053,22_PromP;E062,14_EnhA2;E063,23_PromBiv;E066,17_EnhW2;E070,23_PromBiv;E071,16_EnhW1;E075,14_En…	E005,H3K4me1_Enh;E012,H3K4me1_Enh;E029,H3K4me1_Enh;E030,H3K4me1_Enh;E031,H3K4me1_Enh;E032,H3K4me1_Enh;E034,H3K4me1_Enh;E035,H3K4me1_Enh;E036,H3K4me1_Enh;E041,H3K4me1_Enh;E043,H3K4me1_Enh;E046,H3K4me1_Enh;E047,H3K4me1_Enh;E048,H3K4me1_Enh;E050,H3K4me1_Enh;E051,H3K4me1_Enh;E062,H3K4me1_Enh;E063,H3K4me1_Enh;E066,H3K4me1_Enh;E068,H3K4me1_Enh;E071,H3K4me1_Enh;E075,H3K4me1_Enh;E076,H3K4me1_Enh;E077,H3K…		.	Lappalainen2013,Lymphoblastoid_EUR_exonlevel,ENSG00000140968.5_85953715_85953830,3.50837174842757e-06	19525953,Multiple sclerosis,4E-9	21829388,Gene expression of [probe 3440520 centered at chr10:26902127] in blood,1.3E-06;21829388,Gene expression of [probe 5690370 centered at chr5:137714804] in blood,8.6E-06;21829388,Gene expression of [probe 6180021 centered at chr17:26732559] in blood,5.2E-06	AP-4_2;CTCF_disc5;CTCF_disc9;ELF1_disc3;ERalpha-a_disc3;HEN1_1;HEN1_2;NRSF_disc9	ENSG00000140968.5	IRF8	3	61465	NM_002163	IRF8	3	61451	.	rs17445836
11	60993140	0	0	0	rs17824933	C	G	0.02	0.14	0.02	0.23	1	0	E007,7_Enh;E010,12_EnhBiv;E012,7_Enh;E033,6_EnhG;E034,6_EnhG;E037,7_Enh;E038,6_EnhG;E039,6_EnhG;E040,7_Enh;E041,3_TxFlnk;E042,3_TxFlnk;E043,6_EnhG;E044,6_EnhG;E045,6_EnhG;E046,7_Enh;E047,6_EnhG;E048,3_TxFlnk;E050,7_Enh;E051,7_Enh;E053,7_Enh;E054,7_Enh;E062,6_EnhG;E068,7_Enh;E072,7_Enh;E073,7_Enh;E080,12_EnhBiv;E088,7_Enh;E089,12_EnhBiv;E090,12_EnhBiv;E092,7_Enh;E093,6_EnhG;E097,7_Enh;E098,7_Enh;E…	E007,17_EnhW2;E009,17_EnhW2;E011,17_EnhW2;E012,23_PromBiv;E019,19_DNase;E029,17_EnhW2;E030,17_EnhW2;E031,17_EnhW2;E032,11_TxEnh3;E033,11_TxEnh3;E034,9_TxReg;E035,17_EnhW2;E036,17_EnhW2;E037,13_EnhA1;E038,11_TxEnh3;E039,9_TxReg;E040,9_TxReg;E041,9_TxReg;E042,9_TxReg;E043,11_TxEnh3;E044,11_TxEnh3;E045,9_TxReg;E046,11_TxEnh3;E047,11_TxEnh3;E048,13_EnhA1;E050,17_EnhW2;E051,17_EnhW2;E053,17_EnhW2;E054…	E004,H3K9ac_Pro;E027,H3K9ac_Pro;E038,H3K9ac_Pro;E047,H3K9ac_Pro;E075,H3K9ac_Pro;E077,H3K9ac_Pro;E110,H3K9ac_Pro;E007,H3K4me1_Enh;E010,H3K4me1_Enh;E011,H3K4me1_Enh;E012,H3K4me1_Enh;E013,H3K4me1_Enh;E033,H3K4me1_Enh;E034,H3K4me1_Enh;E037,H3K4me1_Enh;E038,H3K4me1_Enh;E039,H3K4me1_Enh;E040,H3K4me1_Enh;E041,H3K4me1_Enh;E042,H3K4me1_Enh;E043,H3K4me1_Enh;E044,H3K4me1_Enh;E045,H3K4me1_Enh;E046,H3K4me1_En…	E050;E081;E082;E086;E088;E090;E092;E094;E097;E123	K562,TAL1,Stanford,None	Westra2013,Whole_Blood,CD5,1.0323869387572351E-16;Westra2013,Whole_Blood,CD6,1.9331398726946523E-37	19525953,Multiple sclerosis,4E-9	21829388,Gene expression of CD5 in blood,1.2E-08;21829388,Gene expression of CD6 in blood,3.6E-16;21829388,Gene expression of MED15///AC007050.18 in blood,2.9E-06	Mef2_known6	ENSG00000013725.10	CD6	0	0	NM_006725	CD6	0	0	INT	rs17824933
5	40424324	0	0	0	rs6896969	A	C	0.63	0.48	0.15	0.58	0	0			E002,H3K4me3_Pro;E011,H3K4me3_Pro		.	GTEx2015_v6,Nerve_Tibial,RPL37,9.72275970889049e-06	19525953,Multiple sclerosis,2E-7	.	HNF1_5;HNF1_7;Mef2_known1;Mef2_known4;TATA_known1	ENSG00000265615.1	AC108105.1	3	103908	NM_000958	PTGER4	5	255604	.	rs6896969
12	123172178	0	0	0	rs1790100	G	T	0.17	0.72	1	0.77	0	0			E050,H3K27ac_Enh;E124,H3K27ac_Enh;E068,H3K9ac_Pro	E120	.	GTEx2015_v6,Adipose_Subcutaneous,CDK2AP1,9.34449665210078e-17;GTEx2015_v6,Adipose_Subcutaneous,RP11-282O18.3,6.3408768948089e-15;GTEx2015_v6,Adipose_Visceral_Omentum,CDK2AP1,8.67644734193718e-08;GTEx2015_v6,Adipose_Visceral_Omentum,RP11-282O18.3,3.84589304561191e-08;GTEx2015_v6,Artery_Aorta,C12orf65,6.64037830752053e-07;GTEx2015_v6,Artery_Aorta,CDK2AP1,2.11405930108754e-10;GTEx2015_v6,Artery_Aort…	19525953,Multiple sclerosis,7E-7	21572414,2-Hydroxyisobutyrate concentration,2.0E-02	Foxa_disc1;Foxa_known3;Foxc1_1;Foxj1_2;Foxj2_1;HDAC2_disc2;HNF1_5;TCF12_disc2;p300_disc3	ENSG00000051825.9	MPHOSPH9	0	0	NM_022782	MPHOSPH9	0	0	INT	rs1790100
10	79276250	0	0	0	rs1250540	A	G	0.13	0.3	0.47	0.32	0	0	E005,6_EnhG;E006,6_EnhG;E017,6_EnhG;E023,7_Enh;E027,7_Enh;E028,7_Enh;E030,7_Enh;E036,6_EnhG;E049,7_Enh;E053,6_EnhG;E054,6_EnhG;E055,6_EnhG;E056,6_EnhG;E059,6_EnhG;E061,7_Enh;E067,7_Enh;E068,7_Enh;E069,7_Enh;E070,7_Enh;E071,7_Enh;E072,7_Enh;E073,7_Enh;E074,7_Enh;E078,6_EnhG;E079,6_EnhG;E081,7_Enh;E083,7_Enh;E089,6_EnhG;E090,6_EnhG;E091,6_EnhG;E095,7_Enh;E104,7_Enh;E105,7_Enh;E107,6_EnhG;E108,7_Enh…	E005,10_TxEnh5;E006,10_TxEnh5;E017,10_TxEnh5;E023,10_TxEnh5;E025,10_TxEnh5;E026,10_TxEnh5;E027,10_TxEnh5;E028,12_TxEnhW;E049,10_TxEnh5;E052,10_TxEnh5;E053,10_TxEnh5;E054,10_TxEnh5;E055,10_TxEnh5;E056,9_TxReg;E057,17_EnhW2;E058,17_EnhW2;E059,10_TxEnh5;E061,9_TxReg;E063,10_TxEnh5;E067,10_TxEnh5;E068,9_TxReg;E069,9_TxReg;E070,10_TxEnh5;E071,9_TxReg;E072,10_TxEnh5;E073,9_TxReg;E074,9_TxReg;E076,10_Tx…	E002,H3K9ac_Pro;E005,H3K9ac_Pro;E006,H3K9ac_Pro;E007,H3K9ac_Pro;E015,H3K9ac_Pro;E017,H3K9ac_Pro;E023,H3K9ac_Pro;E025,H3K9ac_Pro;E027,H3K9ac_Pro;E049,H3K9ac_Pro;E052,H3K9ac_Pro;E063,H3K9ac_Pro;E067,H3K9ac_Pro;E068,H3K9ac_Pro;E069,H3K9ac_Pro;E072,H3K9ac_Pro;E073,H3K9ac_Pro;E074,H3K9ac_Pro;E075,H3K9ac_Pro;E076,H3K9ac_Pro;E083,H3K9ac_Pro;E087,H3K9ac_Pro;E088,H3K9ac_Pro;E101,H3K9ac_Pro;E102,H3K9ac_Pro…	E083;E091;E100	.	.	19525953,Multiple sclerosis,2E-6	.	PTF1-beta	ENSG00000108175.12	ZMIZ1	0	0	NM_020338	ZMIZ1	0	0	INT	rs1250540
12	6330843	0	0	0	rs1800693	T	C	0.35	0.32	0.14	0.43	0	1	E017,6_EnhG;E023,6_EnhG;E025,6_EnhG;E027,6_EnhG;E028,6_EnhG;E029,6_EnhG;E031,7_Enh;E032,7_Enh;E034,6_EnhG;E036,6_EnhG;E046,6_EnhG;E047,6_EnhG;E055,6_EnhG;E057,6_EnhG;E058,6_EnhG;E063,6_EnhG;E066,6_EnhG;E077,6_EnhG;E084,6_EnhG;E085,6_EnhG;E097,6_EnhG;E101,6_EnhG;E108,6_EnhG;E113,6_EnhG;E114,6_EnhG;E116,6_EnhG;E119,6_EnhG;E124,6_EnhG;E126,6_EnhG;E127,6_EnhG;E128,6_EnhG	E017,10_TxEnh5;E023,10_TxEnh5;E025,10_TxEnh5;E026,10_TxEnh5;E027,10_TxEnh5;E028,10_TxEnh5;E029,10_TxEnh5;E030,10_TxEnh5;E031,10_TxEnh5;E032,10_TxEnh5;E035,10_TxEnh5;E036,10_TxEnh5;E038,10_TxEnh5;E046,10_TxEnh5;E047,10_TxEnh5;E048,10_TxEnh5;E049,10_TxEnh5;E050,10_TxEnh5;E051,10_TxEnh5;E052,10_TxEnh5;E055,10_TxEnh5;E056,10_TxEnh5;E057,10_TxEnh5;E058,10_TxEnh5;E063,9_TxReg;E066,10_TxEnh5;E076,10_TxE…	E003,H3K27ac_Enh;E004,H3K27ac_Enh;E006,H3K27ac_Enh;E011,H3K27ac_Enh;E013,H3K27ac_Enh;E017,H3K27ac_Enh;E020,H3K27ac_Enh;E022,H3K27ac_Enh;E026,H3K27ac_Enh;E029,H3K27ac_Enh;E034,H3K27ac_Enh;E038,H3K27ac_Enh;E039,H3K27ac_Enh;E040,H3K27ac_Enh;E041,H3K27ac_Enh;E042,H3K27ac_Enh;E043,H3K27ac_Enh;E044,H3K27ac_Enh;E045,H3K27ac_Enh;E046,H3K27ac_Enh;E047,H3K27ac_Enh;E048,H3K27ac_Enh;E049,H3K27ac_Enh;E050,H3K…		.	Lappalainen2013,Lymphoblastoid_EUR_exonlevel,ENSG00000067182.3_6440406_6441159,3.22351452241064e-21;Lappalainen2013,Lymphoblastoid_YRI_exonlevel,ENSG00000067182.3_6440406_6441159,1.68539921893117e-06;Westra2013,Whole_Blood,LTBR,1.890987140461967E-24;Westra2013,Whole_Blood,TNFRSF1A,2.294646654994182E-24	19525953,Multiple sclerosis,2E-11;21399635,Primary biliary cirrhosis,2E-9;21833088,Multiple sclerosis,4E-14	21829388,Gene expression of LTBR in blood,3.0E-08;21829388,Gene expression of NCAPD2 in blood,3.4E-03;21829388,Gene expression of PLEKHG6///TNFRSF1A in blood,2.3E-09	ERalpha-a_disc3;ERalpha-a_known2	ENSG00000067182.3	TNFRSF1A	0	0	NM_001065	TNFRSF1A	0	0	INT	rs1800693
6	32433440	0	0	0	rs3135338	C	T	0.47	0.67	0.72	0.65	0	0			E066,H3K9ac_Pro;E119,H3K9ac_Pro		MCF-7,CTCF,UT-A,vehicle	Fairfax2014,Monocytes_IFN,ZNF672,8.50E-07;Fairfax2014,Monocytes_LPS2,ZNF672,1.13E-09;Fairfax2014,Monocytes_Naive,ZNF672,8.15E-09
17	42362183	0	0	0	rs744166	A	G	0.68	0.31	0.38	0.43	0	0	E001,7_Enh;E002,7_Enh;E003,7_Enh;E004,7_Enh;E005,7_Enh;E006,7_Enh;E008,7_Enh;E009,7_Enh;E010,7_Enh;E012,7_Enh;E014,7_Enh;E015,7_Enh;E016,7_Enh;E017,6_EnhG;E018,7_Enh;E019,7_Enh;E020,7_Enh;E021,7_Enh;E022,7_Enh;E023,7_Enh;E024,7_Enh;E025,7_Enh;E026,7_Enh;E027,6_EnhG;E028,7_Enh;E030,6_EnhG;E032,7_Enh;E033,7_Enh;E034,7_Enh;E036,6_EnhG;E037,7_Enh;E038,7_Enh;E039,7_Enh;E040,7_Enh;E041,6_EnhG;E042,7_En…	E001,10_TxEnh5;E002,12_TxEnhW;E003,10_TxEnh5;E004,12_TxEnhW;E005,12_TxEnhW;E006,12_TxEnhW;E007,12_TxEnhW;E008,12_TxEnhW;E009,10_TxEnh5;E010,10_TxEnh5;E011,12_TxEnhW;E012,12_TxEnhW;E013,12_TxEnhW;E014,10_TxEnh5;E015,10_TxEnh5;E016,12_TxEnhW;E017,10_TxEnh5;E018,10_TxEnh5;E019,10_TxEnh5;E020,10_TxEnh5;E021,12_TxEnhW;E022,12_TxEnhW;E023,10_TxEnh5;E024,12_TxEnhW;E025,10_TxEnh5;E026,10_TxEnh5;E027,10_T…	E001,H3K4me1_Enh;E002,H3K4me1_Enh;E003,H3K4me1_Enh;E004,H3K4me1_Enh;E005,H3K4me1_Enh;E006,H3K4me1_Enh;E007,H3K4me1_Enh;E008,H3K4me1_Enh;E009,H3K4me1_Enh;E010,H3K4me1_Enh;E012,H3K4me1_Enh;E013,H3K4me1_Enh;E014,H3K4me1_Enh;E015,H3K4me1_Enh;E016,H3K4me1_Enh;E017,H3K4me1_Enh;E018,H3K4me1_Enh;E019,H3K4me1_Enh;E020,H3K4me1_Enh;E021,H3K4me1_Enh;E022,H3K4me1_Enh;E023,H3K4me1_Enh;E024,H3K4me1_Enh;E025,H3K…	E059;E098;E100;E117	A549,USF1,HudsonAlpha,EtOH_0.02pct;HeLa-S3,MAX,Stanford,None;HeLa-S3,MXI1,Stanford,None	GTEx2015_v6,Muscle_Skeletal,STAT3,2.6255493187024e-11;Grundberg2011,Osteoblasts_untreated,ATP6V0A1,7.50E-05;Westra2013,Whole_Blood,STAT3,2.1584063369185238E-20;Westra2013,Whole_Blood,STAT3,4.093937246660977E-19;Westra2013,Whole_Blood,STAT3,9.128923198643357E-17;Westra2013,Whole_Blood,STAT5A,9.31627339644258E-4	18587394,Crohn's disease,7E-12;20159113,Multiple sclerosis,3E-10	20351726,Gene expression of PSME3 [probe 209852_x_at] in prefrontal cortex,0.00285;20351726,Gene expression of TUBG2 [probe 203894_at] in prefrontal cortex,0.0000537;21283786,Gene expression of ATP6V0A1 [probe ILMN_138088] in untreated osteoblasts,7.50E-05;21572414,4-Hydroxyphenylacetate:Methylamine,9.1E-06;21602305,STAT3 gene expression in liver tissue,6.89E-05;21829388,Gene expression of C12orf…	PLZF	ENSG00000168610.9	STAT3	0	0	NM_139276	STAT3	0	0	INT	rs744166
12	41572059	0	0	0	rs1458175	A	C	0.64	0.7	0.84	0.57	0	0					.	.	19010793,Multiple sclerosis,2E-6	.	Pax-4_3;ZEB1_known4	ENSG00000165966.10	PDZRN4	0	0	NM_001164595	PDZRN4	0	0	INT	rs1458175
3	140821876	0	0	0	rs908821	A	G	0.3	0.35	0.45	0.25	0	0	E007,7_Enh;E011,7_Enh;E012,7_Enh;E118,7_Enh;E121,7_Enh	E120,18_EnhAc;E121,18_EnhAc	E004,H3K27ac_Enh;E011,H3K27ac_Enh;E013,H3K27ac_Enh;E089,H3K27ac_Enh;E090,H3K27ac_Enh;E121,H3K27ac_Enh;E004,H3K4me1_Enh;E007,H3K4me1_Enh;E011,H3K4me1_Enh;E012,H3K4me1_Enh;E013,H3K4me1_Enh;E016,H3K4me1_Enh;E024,H3K4me1_Enh;E050,H3K4me1_Enh;E084,H3K4me1_Enh;E090,H3K4me1_Enh;E093,H3K4me1_Enh;E118,H3K4me1_Enh;E121,H3K4me1_Enh;E011,H3K4me3_Pro;E121,H3K4me3_Pro;E121,H3K9ac_Pro		.	.	19010793,Multiple sclerosis,3E-6	.	BCL_disc4;CAC-binding-protein;Irf_disc3;Irf_known9;Nanog_disc2;PRDM1_known1;PU.1_disc2;PU.1_disc3;Pax-5_disc3;RXRA_disc4;STAT_disc7;p300_disc5	ENSG00000261826.1	RP11-691G17.1	3	43198	NM_018155	SLC25A36	5	119942	.	rs908821
4	181478542	0	0	0	rs7672826	G	A	0.5	0.35	0.31	0.31	0	0	E001,7_Enh;E014,7_Enh;E015,7_Enh;E016,7_Enh;E018,7_Enh;E019,7_Enh;E020,7_Enh;E021,7_Enh	E001,17_EnhW2;E002,17_EnhW2;E003,17_EnhW2;E004,17_EnhW2;E008,17_EnhW2;E010,17_EnhW2;E011,17_EnhW2;E012,17_EnhW2;E014,14_EnhA2;E015,16_EnhW1;E016,15_EnhAF;E018,15_EnhAF;E019,14_EnhA2;E020,14_EnhA2;E024,17_EnhW2	E001,H3K4me1_Enh;E002,H3K4me1_Enh;E003,H3K4me1_Enh;E004,H3K4me1_Enh;E008,H3K4me1_Enh;E009,H3K4me1_Enh;E012,H3K4me1_Enh;E014,H3K4me1_Enh;E015,H3K4me1_Enh;E016,H3K4me1_Enh;E018,H3K4me1_Enh;E019,H3K4me1_Enh;E020,H3K4me1_Enh;E021,H3K4me1_Enh;E024,H3K4me1_Enh;E025,H3K4me1_Enh;E052,H3K4me1_Enh;E125,H3K4me1_Enh;E003,H3K27ac_Enh;E004,H3K27ac_Enh;E014,H3K27ac_Enh;E015,H3K27ac_Enh;E016,H3K27ac_Enh;E020,H3K…		.	.	19010793,Multiple sclerosis,8E-6	20502693,Gene expression of PTPRN2 in peripheral blood monocytes,1.36E-06	DMRT7;Irf_known3	ENSG00000249460.1	RP11-665C14.2	5	213512	NR_033918	NCRNA00290	5	319392	.	rs7672826
13	92679633	0	0	0	rs9523762	G	A	0.35	0.52	0.55	0.37	1	1	E087,2_TssAFlnk		E002,H3K4me3_Pro;E011,H3K4me3_Pro;E087,H3K4me3_Pro;E011,H3K4me1_Enh;E087,H3K4me1_Enh		.	.	19010793,Multiple sclerosis,1E-6	.	Hmx_2;Isl2;Ncx_2;Nr2f2;Sox_15	ENSG00000179399.9	GPC5	0	0	NM_004466	GPC5	0	0	INT	rs9523762
8	3970616	0	0	0	rs1529316	C	T	0.61	0.52	0.81	0.52	0	0			E014,H3K4me1_Enh;E020,H3K4me1_Enh;E061,H3K4me1_Enh;E118,H3K4me1_Enh;E020,H3K9ac_Pro		.	.	19010793,Multiple sclerosis,2E-6	.	HDAC2_disc5;HMG-IY_1;HMG-IY_2;NF-kappaB_known3;NF-kappaB_known5;Nkx2_1;Nkx2_11;Nkx2_2	ENSG00000183117.11	CSMD1	0	0	NM_033225	CSMD1	0	0	INT	rs1529316
9	17938353	0	0	0	rs1755289	T	C	0.29	0.64	0.63	0.64	1	1		E099,19_DNase;E114,19_DNase	E006,H3K9ac_Pro;E090,H3K27ac_Enh;E092,H3K4me3_Pro	E005;E090;E091;E117	HeLa-S3,CEBPB,Stanford,None	.	19010793,Multiple sclerosis,3E-6	.	Pou2f2_known8	ENSG00000107295.8	SH3GL2	3	141223	NM_003026	SH3GL2	3	141228	.	rs1755289
20	1225242	0	0	0	rs397020	T	C	0.83	0.53	0.28	0.52	0	0	E001,1_TssA;E008,1_TssA;E013,1_TssA;E014,1_TssA;E015,11_BivFlnk;E016,11_BivFlnk;E018,11_BivFlnk;E019,10_TssBiv;E020,10_TssBiv;E027,1_TssA;E033,1_TssA;E039,1_TssA;E043,7_Enh;E047,7_Enh;E053,10_TssBiv;E054,7_Enh;E069,1_TssA;E072,7_Enh;E080,12_EnhBiv;E084,7_Enh;E087,1_TssA;E098,7_Enh;E114,1_TssA;E118,10_TssBiv;E123,2_TssAFlnk;E127,1_TssA	E001,23_PromBiv;E002,23_PromBiv;E003,23_PromBiv;E004,22_PromP;E007,22_PromP;E008,23_PromBiv;E009,23_PromBiv;E010,23_PromBiv;E011,23_PromBiv;E012,23_PromBiv;E013,23_PromBiv;E014,23_PromBiv;E015,23_PromBiv;E016,2_PromU;E017,22_PromP;E018,2_PromU;E019,23_PromBiv;E020,23_PromBiv;E021,22_PromP;E022,22_PromP;E023,22_PromP;E024,22_PromP;E025,22_PromP;E027,22_PromP;E028,22_PromP;E033,22_PromP;E034,16_Enh…	E001,H3K4me1_Enh;E009,H3K4me1_Enh;E012,H3K4me1_Enh;E014,H3K4me1_Enh;E015,H3K4me1_Enh;E016,H3K4me1_Enh;E018,H3K4me1_Enh;E023,H3K4me1_Enh;E027,H3K4me1_Enh;E028,H3K4me1_Enh;E034,H3K4me1_Enh;E035,H3K4me1_Enh;E037,H3K4me1_Enh;E039,H3K4me1_Enh;E040,H3K4me1_Enh;E041,H3K4me1_Enh;E042,H3K4me1_Enh;E043,H3K4me1_Enh;E044,H3K4me1_Enh;E045,H3K4me1_Enh;E047,H3K4me1_Enh;E048,H3K4me1_Enh;E050,H3K4me1_Enh;E054,H3K…	E085	.	Westra2013,Whole_Blood,NSFL1C,0.002056148374497671	19010793,Multiple sclerosis,8E-7	21829388,Gene expression of [probe 650554 centered at chr20:1364589] in blood,1.2E-03	SIX5_disc2;Znf143_disc1	ENSG00000244588.1	RAD21L1	5	813	NM_001136566	RAD21L1	5	876	.	rs397020
2	9109909	0	0	0	rs1109670	C	A	0.26	0.3	0.3	0.27	0	0	E006,7_Enh;E058,7_Enh;E089,7_Enh;E099,7_Enh		E006,H3K4me1_Enh;E007,H3K4me1_Enh;E013,H3K4me1_Enh;E055,H3K4me1_Enh;E057,H3K4me1_Enh;E058,H3K4me1_Enh;E059,H3K4me1_Enh;E069,H3K4me1_Enh;E070,H3K4me1_Enh;E075,H3K4me1_Enh;E079,H3K4me1_Enh;E084,H3K4me1_Enh;E089,H3K4me1_Enh;E090,H3K4me1_Enh;E092,H3K4me1_Enh;E096,H3K4me1_Enh;E099,H3K4me1_Enh;E102,H3K4me1_Enh;E110,H3K4me1_Enh;E111,H3K4me1_Enh;E114,H3K4me1_Enh;E119,H3K4me1_Enh;E011,H3K27ac_Enh;E013,H3K…		.	.	19010793,Multiple sclerosis,9E-6	.	NF-AT	ENSG00000261104.1	RP11-734K21.5	3	43	NM_003887	ASAP2	5	96854	.	rs1109670
2	118638115	0	0	0	rs651477	T	C	0.23	0.29	0.19	0.26	0	0	E001,7_Enh		E001,H3K4me1_Enh;E002,H3K4me3_Pro;E005,H3K27ac_Enh		.	.	19010793,Multiple sclerosis,7E-6	21886157,Serum ratio of (scyllo-inositol)/(taurodeoxycholate),5.20E-05	Mef2_disc2	ENSG00000258910.2	RP11-19E11.1	3	195584	NM_001426	EN1	3	204054	.	rs651477
3	148038899	0	0	0	rs1841770	G	T	0.88	0.63	0.83	0.55	0	0			E013,H3K27ac_Enh;E053,H3K4me1_Enh		.	.	19010793,Multiple sclerosis,8E-6	21886157,Serum ratio of (glycodeoxycholate)/(thymol sulfate),7.70E-04	Pou2f2_known5;XBP-1_2	ENSG00000239922.1	RP11-71N10.1	3	32143	NM_003412	ZIC1	3	622179	.	rs1841770
2	132989057	0	0	0	rs1437898	A	C	0.4	0.53	0.63	0.65	0	0					.	.	19010793,Multiple sclerosis (age of onset),8E-6	.	Evi-1_4;p300_disc10	ENSG00000176771.11	NCKAP5	0	0	NM_207481	NCKAP5	0	0	INT	rs1437898
18	57085083	0	0	0	rs1557351	T	C	0.31	0.34	0.42	0.22	0	0	E001,7_Enh;E003,7_Enh;E004,7_Enh;E007,7_Enh;E008,7_Enh;E013,7_Enh;E014,7_Enh;E015,7_Enh;E016,7_Enh;E018,7_Enh;E020,7_Enh;E029,7_Enh;E032,12_EnhBiv;E036,7_Enh;E037,7_Enh;E038,7_Enh;E044,2_TssAFlnk;E046,12_EnhBiv;E047,7_Enh;E050,12_EnhBiv;E051,12_EnhBiv;E053,12_EnhBiv;E061,7_Enh;E070,7_Enh;E082,12_EnhBiv;E113,7_Enh;E116,2_TssAFlnk;E117,7_Enh;E124,2_TssAFlnk	E001,16_EnhW1;E002,17_EnhW2;E003,17_EnhW2;E004,17_EnhW2;E005,17_EnhW2;E007,17_EnhW2;E008,17_EnhW2;E009,19_DNase;E011,17_EnhW2;E012,17_EnhW2;E013,16_EnhW1;E014,17_EnhW2;E015,17_EnhW2;E016,17_EnhW2;E018,17_EnhW2;E019,17_EnhW2;E020,17_EnhW2;E021,17_EnhW2;E022,17_EnhW2;E024,17_EnhW2;E028,17_EnhW2;E029,14_EnhA2;E030,16_EnhW1;E031,16_EnhW1;E032,14_EnhA2;E033,16_EnhW1;E034,16_EnhW1;E035,16_EnhW1;E036,16…	E001,H3K4me1_Enh;E002,H3K4me1_Enh;E003,H3K4me1_Enh;E004,H3K4me1_Enh;E007,H3K4me1_Enh;E008,H3K4me1_Enh;E009,H3K4me1_Enh;E012,H3K4me1_Enh;E013,H3K4me1_Enh;E014,H3K4me1_Enh;E015,H3K4me1_Enh;E016,H3K4me1_Enh;E018,H3K4me1_Enh;E020,H3K4me1_Enh;E021,H3K4me1_Enh;E029,H3K4me1_Enh;E032,H3K4me1_Enh;E034,H3K4me1_Enh;E036,H3K4me1_Enh;E037,H3K4me1_Enh;E038,H3K4me1_Enh;E039,H3K4me1_Enh;E041,H3K4me1_Enh;E042,H3K…	E004;E007;E021;E029;E046;E059;E082;E116;E117;E124	GM12878,BATF,HudsonAlpha,None;GM12878,BCL11A,HudsonAlpha,None;GM12878,EBF1,Stanford,None;GM12878,IRF4,HudsonAlpha,None;GM12878,MEF2A,HudsonAlpha,None;GM12878,PAX5C20,HudsonAlpha,None;GM12878,PAX5N19,HudsonAlpha,None;GM12878,PU1,HudsonAlpha,None;GM12891,PU1,HudsonAlpha,None;GM18951,NFKB,Stanford,None;HeLa-S3,NRSF,HudsonAlpha,None	.	19010793,Multiple sclerosis (age of onset),4E-6	.	AP-1_known1;AP-1_known2;AP-1_known3;BATF_disc1;ERalpha-a_known3;Ets_known1;Ets_known3;Ets_known4;Ets_known5;Ets_known8;Ets_known9;GATA_disc3;Irf_disc2;Irf_disc5;KAP1_disc1;LBP-9;NERF1a;PU.1_known3;RXRA_disc3;p300_known1	ENSG00000258609.1	LINC-ROR	5	12963	NM_015285	WDR7	3	55277	.	rs1557351
7	103987589	0	0	0	rs17157903	C	T	0.09	0.09	0.29	0.14	0	0	E005,11_BivFlnk;E006,7_Enh;E017,11_BivFlnk;E118,1_TssA;E123,2_TssAFlnk	E006,23_PromBiv;E017,23_PromBiv;E023,23_PromBiv;E118,23_PromBiv;E123,23_PromBiv	E002,H3K4me1_Enh;E006,H3K4me1_Enh;E011,H3K4me1_Enh;E012,H3K4me1_Enh;E017,H3K4me1_Enh;E023,H3K4me1_Enh;E083,H3K4me1_Enh;E123,H3K4me1_Enh;E128,H3K4me1_Enh;E006,H3K4me3_Pro;E011,H3K4me3_Pro;E013,H3K4me3_Pro;E015,H3K4me3_Pro;E017,H3K4me3_Pro;E018,H3K4me3_Pro;E019,H3K4me3_Pro;E023,H3K4me3_Pro;E066,H3K4me3_Pro;E069,H3K4me3_Pro;E073,H3K4me3_Pro;E100,H3K4me3_Pro;E104,H3K4me3_Pro;E118,H3K4me3_Pro;E123,H3K…	E003;E021;E083;E123	K562,MAX,HudsonAlpha,None	.	19010793,Multiple sclerosis (age of onset),3E-6	22522925,Gene expression of ZWINT (probeID ILMN_2362549) in breast tumors,0.040179081	.	ENSG00000189056.9	RELN	0	0	NM_173054	RELN	0	0	INT	rs17157903
8	72451754	0	0	0	rs2116078	T	G	0.21	0.46	0.3	0.55	0	0					.	.	19010793,Multiple sclerosis (age of onset),3E-6	.	DMRT3;Dbx1;HNF1_1;HNF1_6;Hoxa10;Hoxc6;Isl2;Lhx3_2;Ncx_2;Pou3f2_1;Pou3f4	ENSG00000254347.1	RP11-351E7.1	5	10556	NM_004770	KCNB2	5	85635	.	rs2116078
5	156073982	0	0	0	rs4704970	G	A	0.08	0.12	0.0017	0.2	0	0					.	.	19010793,Multiple sclerosis (age of onset),7E-6	.	ZEB1_known4	ENSG00000170624.8	SGCD	0	0	NM_001128209	SGCD	5	252773	.	rs4704970
11	88086259	0	0	0	rs1386330	T	C	0.08	0.2	0.08	0.13	0	0			E002,H3K4me3_Pro;E023,H3K4me1_Enh;E061,H3K4me1_Enh;E076,H3K4me1_Enh;E047,H3K9ac_Pro	E088;E126	MCF10A-Er-Src,STAT3,Harvard(Weissman),EtOH_0.01pct;MCF10A-Er-Src,STAT3,Harvard(Weissman),EtOH_0.01pct_4hr	.	19010793,Multiple sclerosis (age of onset),2E-6	.	Irf_known10;Irf_known11;Irf_known7;Pax-6_2;Pou2f2_known2;STAT_known1	ENSG00000255102.1	RP11-164N3.2	0	0	NM_022337	RAB38	3	26986	.	rs1386330
9	76291234	0	0	0	rs2842483	A	G	0.33	0.26	0.09	0.25	0	0	E087,7_Enh		E012,H3K4me1_Enh;E029,H3K4me1_Enh;E071,H3K4me1_Enh;E084,H3K4me1_Enh;E085,H3K4me1_Enh;E087,H3K4me1_Enh;E090,H3K4me1_Enh;E109,H3K4me1_Enh;E124,H3K4me1_Enh;E076,H3K4me3_Pro		.	.	19010793,Multiple sclerosis (age of onset),5E-6	.	CACD_1	ENSG00000099139.8	PCSK5	0	0	NM_001190482	PCSK5	0	0	INT	rs2842483
1	179500179	0	0	0	rs12047808	A	G	0.29	0.09	0.14	0.11	0	0			E012,H3K27ac_Enh;E047,H3K9ac_Pro		.	GTEx2015_v6,Thyroid,AXDND1,7.47493483876998e-07;Westra2013,Whole_Blood,SOAT1,5.210023270723075E-5	19010793,Multiple sclerosis (age of onset),6E-6	19222302,Gene expression of TDRD5 [probe 2369680] in peripheral blood mononuclear cells,9.77E-04;21886157,Serum ratio of (homocitrulline)/(thymol sulfate),2.40E-04	SREBP_known3	ENSG00000162779.15	AXDND1	0	0	NM_144696	AXDND1	0	0	INT	rs12047808
10	29719734	0	0	0	rs1927457	T	C	0.44	0.33	0.47	0.32	0	0	E083,2_TssAFlnk;E107,7_Enh;E125,7_Enh		E005,H3K27ac_Enh;E006,H3K27ac_Enh;E013,H3K27ac_Enh;E026,H3K27ac_Enh;E049,H3K27ac_Enh;E063,H3K27ac_Enh;E065,H3K27ac_Enh;E076,H3K27ac_Enh;E100,H3K27ac_Enh;E103,H3K27ac_Enh;E108,H3K27ac_Enh;E111,H3K27ac_Enh;E124,H3K27ac_Enh;E125,H3K27ac_Enh;E126,H3K27ac_Enh;E129,H3K27ac_Enh;E005,H3K4me1_Enh;E013,H3K4me1_Enh;E017,H3K4me1_Enh;E023,H3K4me1_Enh;E026,H3K4me1_Enh;E028,H3K4me1_Enh;E030,H3K4me1_Enh;E049,H3K…		.	.	19010793,Normalized brain volume,8E-6	.	HNF4_disc2	ENSG00000197321.9	SVIL	0	0	NM_003174	SVIL	0	0	INT	rs1927457
5	170523390	0	0	0	rs11957313	G	A	0.31	0.11	0.23	0.14	1	1	E001,7_Enh;E006,2_TssAFlnk;E012,7_Enh;E014,7_Enh;E015,7_Enh;E021,7_Enh;E022,7_Enh;E023,7_Enh;E024,7_Enh;E025,7_Enh;E026,7_Enh;E027,7_Enh;E028,7_Enh;E049,7_Enh;E052,7_Enh;E053,2_TssAFlnk;E054,2_TssAFlnk;E057,7_Enh;E058,7_Enh;E059,7_Enh;E061,7_Enh;E063,7_Enh;E067,7_Enh;E068,7_Enh;E069,7_Enh;E070,2_TssAFlnk;E071,2_TssAFlnk;E072,7_Enh;E073,7_Enh;E074,7_Enh;E079,7_Enh;E080,12_EnhBiv;E081,7_Enh;E082,2_…	E001,16_EnhW1;E003,17_EnhW2;E004,17_EnhW2;E005,15_EnhAF;E006,13_EnhA1;E007,17_EnhW2;E008,17_EnhW2;E010,19_DNase;E011,17_EnhW2;E012,17_EnhW2;E013,17_EnhW2;E016,17_EnhW2;E017,17_EnhW2;E018,17_EnhW2;E020,17_EnhW2;E022,15_EnhAF;E023,16_EnhW1;E024,17_EnhW2;E025,16_EnhW1;E026,16_EnhW1;E027,16_EnhW1;E028,17_EnhW2;E049,17_EnhW2;E052,17_EnhW2;E053,13_EnhA1;E054,13_EnhA1;E055,17_EnhW2;E056,17_EnhW2;E057,16…	E001,H3K4me1_Enh;E003,H3K4me1_Enh;E005,H3K4me1_Enh;E006,H3K4me1_Enh;E011,H3K4me1_Enh;E012,H3K4me1_Enh;E013,H3K4me1_Enh;E014,H3K4me1_Enh;E015,H3K4me1_Enh;E016,H3K4me1_Enh;E018,H3K4me1_Enh;E019,H3K4me1_Enh;E021,H3K4me1_Enh;E022,H3K4me1_Enh;E023,H3K4me1_Enh;E024,H3K4me1_Enh;E025,H3K4me1_Enh;E026,H3K4me1_Enh;E027,H3K4me1_Enh;E028,H3K4me1_Enh;E035,H3K4me1_Enh;E049,H3K4me1_Enh;E052,H3K4me1_Enh;E053,H3K…	E081;E082;E086;E088;E089;E090;E092;E125	SK-N-SH_RA,P300,HudsonAlpha,None	.	19010793,Normalized brain volume,9E-6	.	CEBPB_disc1;CEBPB_known1;CEBPB_known3;CEBPD;Dlx2;Dlx3;HLF;Hoxb6;Hoxb8;STAT_disc4	ENSG00000182132.8	KCNIP1	0	0	NM_014592	KCNIP1	0	0	INT	rs11957313
6	108595370	0	0	0	rs9480865	T	C	0.26	0.22	0.05	0.16	0	0	E008,7_Enh;E018,7_Enh;E023,7_Enh;E027,6_EnhG;E028,7_Enh;E049,7_Enh;E055,7_Enh;E066,7_Enh;E067,7_Enh;E068,7_Enh;E069,7_Enh;E071,7_Enh;E074,7_Enh;E076,7_Enh;E078,7_Enh;E083,7_Enh;E088,7_Enh;E100,7_Enh;E101,7_Enh;E103,7_Enh;E104,7_Enh;E105,7_Enh;E107,7_Enh;E108,7_Enh;E110,7_Enh;E111,7_Enh;E116,7_Enh;E120,6_EnhG;E121,7_Enh	E023,10_TxEnh5;E025,12_TxEnhW;E026,12_TxEnhW;E027,12_TxEnhW;E049,12_TxEnhW;E052,12_TxEnhW;E063,12_TxEnhW;E065,12_TxEnhW;E066,10_TxEnh5;E067,12_TxEnhW;E068,12_TxEnhW;E069,12_TxEnhW;E071,10_TxEnh5;E072,12_TxEnhW;E073,12_TxEnhW;E074,12_TxEnhW;E076,10_TxEnh5;E078,12_TxEnhW;E086,12_TxEnhW;E087,12_TxEnhW;E095,12_TxEnhW;E096,12_TxEnhW;E100,12_TxEnhW;E102,12_TxEnhW;E103,12_TxEnhW;E105,12_TxEnhW;E106,12_T…	E001,H3K4me1_Enh;E003,H3K4me1_Enh;E013,H3K4me1_Enh;E014,H3K4me1_Enh;E016,H3K4me1_Enh;E017,H3K4me1_Enh;E018,H3K4me1_Enh;E020,H3K4me1_Enh;E023,H3K4me1_Enh;E025,H3K4me1_Enh;E026,H3K4me1_Enh;E027,H3K4me1_Enh;E028,H3K4me1_Enh;E031,H3K4me1_Enh;E032,H3K4me1_Enh;E036,H3K4me1_Enh;E037,H3K4me1_Enh;E038,H3K4me1_Enh;E039,H3K4me1_Enh;E040,H3K4me1_Enh;E041,H3K4me1_Enh;E042,H3K4me1_Enh;E043,H3K4me1_Enh;E044,H3K…		.	Hao2012,Lung,FOXO3,2.61E-09	19010793,Normalized brain volume,7E-6	.	.	ENSG00000118689.10	FOXO3	0	0	NM_201559	FOXO3	0	0	INT	rs9480865
10	110246728	0	0	0	rs716595	G	A	0.01	0.23	0.32	0.07	0	0	E061,6_EnhG;E069,7_Enh;E071,6_EnhG;E073,6_EnhG;E074,6_EnhG	E061,19_DNase;E067,17_EnhW2;E068,17_EnhW2;E069,17_EnhW2;E071,11_TxEnh3;E072,17_EnhW2;E073,17_EnhW2;E074,17_EnhW2	E001,H3K4me1_Enh;E027,H3K4me1_Enh;E061,H3K4me1_Enh;E067,H3K4me1_Enh;E068,H3K4me1_Enh;E069,H3K4me1_Enh;E071,H3K4me1_Enh;E073,H3K4me1_Enh;E074,H3K4me1_Enh;E078,H3K4me1_Enh;E004,H3K27ac_Enh;E011,H3K27ac_Enh;E061,H3K27ac_Enh;E068,H3K27ac_Enh;E071,H3K27ac_Enh;E072,H3K27ac_Enh;E073,H3K27ac_Enh;E040,H3K4me3_Pro;E073,H3K4me3_Pro	E059	.	Westra2013,Whole_Blood,ADD3,6.175204994842685E-4;Westra2013,Whole_Blood,ADD3,8.529939927288563E-4;Westra2013,Whole_Blood,MXI1,1.4740560221864973E-4	19010793,Normalized brain volume,8E-6	.	Ets_disc1;Evi-1_4;Irf_disc3;PU.1_disc2;Pax-5_known4;RXRA_disc4;SIX5_disc4;p300_disc5	ENSG00000119950.15	MXI1	0	0	NM_130439	MXI1	0	0	INT	rs716595
12	32323793	0	0	0	rs261902	A	G	0.82	0.68	0.87	0.84	0	0			E068,H3K9ac_Pro;E087,H3K4me1_Enh		.	Westra2013,Whole_Blood,BICD1,0.0018394490986663196	19010793,Normalized brain volume,4E-6	20502693,Gene expression of CRSP6 in peripheral blood monocytes,7.20E-06	AP-1_disc4;Pou5f1_disc1;Pou5f1_known1;TEF;YY1_known6	ENSG00000151746.8	BICD1	0	0	NM_001714	BICD1	0	0	INT	rs261902
19	17007623	0	0	0	rs11666377	C	T	0.29	0.1	0.1	0.14	0	0	E029,7_Enh;E124,2_TssAFlnk	E029,14_EnhA2;E030,17_EnhW2;E031,17_EnhW2;E124,14_EnhA2	E006,H3K9ac_Pro;E007,H3K4me3_Pro;E124,H3K4me3_Pro;E029,H3K4me1_Enh;E124,H3K4me1_Enh;E059,H3K27ac_Enh;E124,H3K27ac_Enh		.	.	19010793,Brain lesion load,7E-6	22685416,Gene expression of CPAMD8 (probeID ILMN_1726250) in cerebellum in Alzheimer's disease cases and controls,0.000009012	Sox_14;Sox_2;Sox_7;ZID	ENSG00000160111.6	CPAMD8	0	0	NM_015692	CPAMD8	0	0	INT	rs11666377
14	31884044	0	0	0	rs2039485	T	C	0.07	0.2	0.5	0.22	0	0	E005,7_Enh;E013,7_Enh;E028,7_Enh;E055,7_Enh;E057,7_Enh;E058,7_Enh;E119,7_Enh;E121,7_Enh;E127,7_Enh	E027,19_DNase;E028,15_EnhAF;E057,15_EnhAF;E058,15_EnhAF;E099,19_DNase;E119,15_EnhAF;E127,15_EnhAF	E001,H3K4me1_Enh;E005,H3K4me1_Enh;E013,H3K4me1_Enh;E017,H3K4me1_Enh;E023,H3K4me1_Enh;E026,H3K4me1_Enh;E028,H3K4me1_Enh;E052,H3K4me1_Enh;E055,H3K4me1_Enh;E056,H3K4me1_Enh;E057,H3K4me1_Enh;E058,H3K4me1_Enh;E061,H3K4me1_Enh;E091,H3K4me1_Enh;E094,H3K4me1_Enh;E099,H3K4me1_Enh;E117,H3K4me1_Enh;E119,H3K4me1_Enh;E121,H3K4me1_Enh;E125,H3K4me1_Enh;E127,H3K4me1_Enh;E129,H3K4me1_Enh;E005,H3K27ac_Enh;E055,H3K…	E057	.	GTEx2015_v6,Muscle_Skeletal,NUBPL,2.44083395684166e-06	19010793,Brain lesion load,6E-6	.	HDAC2_disc6	ENSG00000151413.12	NUBPL	3	22819	NM_001201574	NUBPL	3	22820	.	rs2039485
6	159981673	0	0	0	rs6917747	G	A	0.06	0.06	0.01	0.14	0	0	E001,7_Enh;E002,7_Enh;E003,7_Enh;E005,7_Enh;E006,7_Enh;E009,7_Enh;E010,7_Enh;E011,7_Enh;E013,7_Enh;E014,7_Enh;E015,7_Enh;E016,7_Enh;E017,7_Enh;E018,7_Enh;E019,7_Enh;E020,7_Enh;E022,7_Enh;E023,7_Enh;E024,7_Enh;E025,7_Enh;E026,7_Enh;E027,7_Enh;E028,7_Enh;E029,2_TssAFlnk;E030,2_TssAFlnk;E031,2_TssAFlnk;E032,2_TssAFlnk;E033,2_TssAFlnk;E034,2_TssAFlnk;E035,7_Enh;E036,11_BivFlnk;E037,2_TssAFlnk;E038,2_…	E001,10_TxEnh5;E002,12_TxEnhW;E003,10_TxEnh5;E004,12_TxEnhW;E005,10_TxEnh5;E006,10_TxEnh5;E007,10_TxEnh5;E008,12_TxEnhW;E009,10_TxEnh5;E010,10_TxEnh5;E011,10_TxEnh5;E012,10_TxEnh5;E013,9_TxReg;E014,10_TxEnh5;E015,10_TxEnh5;E016,10_TxEnh5;E017,9_TxReg;E018,10_TxEnh5;E019,10_TxEnh5;E020,10_TxEnh5;E021,10_TxEnh5;E022,10_TxEnh5;E023,9_TxReg;E024,10_TxEnh5;E025,9_TxReg;E026,9_TxReg;E027,10_TxEnh5;E028…	E001,H3K4me1_Enh;E002,H3K4me1_Enh;E003,H3K4me1_Enh;E005,H3K4me1_Enh;E006,H3K4me1_Enh;E007,H3K4me1_Enh;E008,H3K4me1_Enh;E009,H3K4me1_Enh;E010,H3K4me1_Enh;E011,H3K4me1_Enh;E012,H3K4me1_Enh;E013,H3K4me1_Enh;E014,H3K4me1_Enh;E015,H3K4me1_Enh;E016,H3K4me1_Enh;E017,H3K4me1_Enh;E018,H3K4me1_Enh;E019,H3K4me1_Enh;E020,H3K4me1_Enh;E021,H3K4me1_Enh;E022,H3K4me1_Enh;E023,H3K4me1_Enh;E024,H3K4me1_Enh;E025,H3K…	E006;E017;E021;E022;E029;E032;E034;E046;E050;E055;E056;E059;E080;E083;E086;E088;E089;E092;E093;E094;E097;E098;E100;E116;E121;E122;E123;E124;E125;E126;E127;E128	K562,POL2,Stanford,None	GTEx2015_v6,Adipose_Subcutaneous,IGF2R,3.25622709939946e-06;GTEx2015_v6,Muscle_Skeletal,IGF2R,4.11052182793401e-27;GTEx2015_v6,Muscle_Skeletal,RP11-288H12.3,1.15839616967906e-07;GTEx2015_v6,Muscle_Skeletal,RP11-288H12.4,1.79786703838681e-06;GTEx2015_v6,Nerve_Tibial,IGF2R,1.08958496167705e-05;Westra2013,Whole_Blood,MRPL18,0.0027068955359219166;Westra2013,Whole_Blood,WTAP,0.0015615233162689333;West…	19010793,Brain lesion load,7E-6	19222302,Differential exon level expression of MAS1 [probe 2934277] in brain cortex,2.27E-05;19222302,Gene expression of MAS1 [probe 2934274] in brain cortex,7.97E-05;21602305,IGF2R gene expression in liver tissue,1.41E-06	.	ENSG00000197081.7	IGF2R	0	0	NM_000876	IGF2R	0	0	INT	rs6917747
7	116706549	0	0	0	rs10243024	G	A	0.5	0.25	0.26	0.28	0	0			E001,H3K4me1_Enh;E006,H3K4me1_Enh;E011,H3K4me1_Enh;E014,H3K4me1_Enh;E015,H3K4me1_Enh;E016,H3K4me1_Enh;E017,H3K4me1_Enh;E018,H3K4me1_Enh;E019,H3K4me1_Enh;E020,H3K4me1_Enh;E021,H3K4me1_Enh;E023,H3K4me1_Enh;E024,H3K4me1_Enh;E025,H3K4me1_Enh;E026,H3K4me1_Enh;E027,H3K4me1_Enh;E028,H3K4me1_Enh;E049,H3K4me1_Enh;E052,H3K4me1_Enh;E054,H3K4me1_Enh;E055,H3K4me1_Enh;E056,H3K4me1_Enh;E057,H3K4me1_Enh;E058,H3K…	E028;E055;E059;E091;E114;E117;E119;E121;E122	HUVEC,GATA2,UCD,None	Westra2013,Whole_Blood,CAPZA2,5.087145696662462E-18	19010793,Multiple sclerosis (severity),6E-6	21829388,Gene expression of CAPZA2 in blood,1.3E-06	Mef2_known5;Msx-1_1	ENSG00000105976.9	MET	0	0	NM_001127500	MET	0	0	INT	rs10243024
19	55802162	0	0	0	rs299175	G	A	0.47	0.46	0.32	0.43	0	0	E066,7_Enh		E011,H3K4me3_Pro;E014,H3K4me3_Pro;E020,H3K4me3_Pro;E074,H3K4me3_Pro;E047,H3K9ac_Pro;E066,H3K27ac_Enh;E066,H3K4me1_Enh;E116,H3K4me1_Enh;E117,H3K4me1_Enh		.	.	19010793,Multiple sclerosis (severity),4E-6	.	LBP-1_3;LBP-9	ENSG00000179873.8	NLRP11	0	0	NM_145007	NLRP11	0	0	INT	rs299175
19	11571680	0	0	0	rs7253363	T	G	1	0.96	1	0.97	0	0	E032,6_EnhG;E035,7_Enh;E051,7_Enh		E012,H3K27ac_Enh;E056,H3K27ac_Enh;E093,H3K27ac_Enh;E113,H3K27ac_Enh;E018,H3K9ac_Pro;E062,H3K9ac_Pro;E032,H3K4me1_Enh;E035,H3K4me1_Enh;E050,H3K4me1_Enh;E051,H3K4me1_Enh;E093,H3K4me1_Enh	E021;E055	.	.	19010793,Multiple sclerosis (severity),9E-6	.	p300_disc5	ENSG00000102575.5	ACP5	3	2981	NM_001111035	ACP5	3	2978	.	rs7253363
7	7228800	0	0	0	rs10259085	C	T	0.79	0.45	0.72	0.45	0	0			E003,H3K27ac_Enh;E004,H3K27ac_Enh;E008,H3K27ac_Enh;E012,H3K27ac_Enh;E013,H3K27ac_Enh;E014,H3K27ac_Enh;E016,H3K27ac_Enh;E019,H3K27ac_Enh;E020,H3K27ac_Enh;E026,H3K27ac_Enh;E041,H3K27ac_Enh;E049,H3K27ac_Enh;E055,H3K27ac_Enh;E056,H3K27ac_Enh;E061,H3K27ac_Enh;E063,H3K27ac_Enh;E067,H3K27ac_Enh;E068,H3K27ac_Enh;E069,H3K27ac_Enh;E071,H3K27ac_Enh;E072,H3K27ac_Enh;E073,H3K27ac_Enh;E074,H3K27ac_Enh;E099,H3K…	E006;E059;E093;E120;E121;E126;E127	.	GTEx2015_v6,Muscle_Skeletal,C1GALT1,5.48454878325823e-07;GTEx2015_v6,Whole_Blood,C1GALT1,9.91084189939355e-08;Westra2013,Whole_Blood,C1GALT1,3.85484763705809E-14	19010793,Multiple sclerosis (severity),4E-6	21829388,Gene expression of C1GALT1 in blood,4.2E-04	ATF2;Barhl1;Barx1;Barx2;Brachyury_1;CEBPD;Dlx2;E4BP4;En-1_1;HLF;Homez;Hoxa3_1;Hsf_disc1;Jundm2;Nkx2_8;Nkx6-1_1;Sox_14;Sox_18;Sox_19;Sox_2;Sox_9	ENSG00000106392.5	C1GALT1	0	0	NM_020156	C1GALT1	0	0	INT	rs10259085
11	116728676	0	0	0	rs180358	C	T	0.19	0.17	0.0017	0.21	0	0	E020,7_Enh;E094,7_Enh	E069,17_EnhW2	E001,H3K4me1_Enh;E012,H3K4me1_Enh;E020,H3K4me1_Enh;E053,H3K4me1_Enh;E054,H3K4me1_Enh;E055,H3K4me1_Enh;E056,H3K4me1_Enh;E058,H3K4me1_Enh;E068,H3K4me1_Enh;E069,H3K4me1_Enh;E071,H3K4me1_Enh;E072,H3K4me1_Enh;E073,H3K4me1_Enh;E074,H3K4me1_Enh;E075,H3K4me1_Enh;E077,H3K4me1_Enh;E081,H3K4me1_Enh;E082,H3K4me1_Enh;E094,H3K4me1_Enh;E108,H3K4me1_Enh;E110,H3K4me1_Enh;E111,H3K4me1_Enh;E120,H3K4me1_Enh;E121,H3K…		.	.	19010793,Multiple sclerosis (severity),6E-6	.	.	ENSG00000137656.7	BUD13	3	19493	NM_001159736	BUD13	3	19492	.	rs180358
4	130869346	0	0	0	rs1478091	C	T	0.58	0.87	0.91	0.92	0	0			E037,H3K4me3_Pro		.	.	19010793,Multiple sclerosis (severity),2E-6	21886157,Serum ratio of (cholate)/(taurodeoxycholate),4.60E-04	Sox_5;VDR_2	ENSG00000250503.1	RP11-401I19.1	3	11680	NM_173487	C4orf33	3	1756657	.	rs1478091
16	73547159	0	0	0	rs7191888	A	G	0.34	0.17	0.09	0.17	1	1	E007,7_Enh;E009,2_TssAFlnk;E010,2_TssAFlnk;E011,7_Enh;E012,7_Enh;E013,7_Enh;E016,7_Enh;E019,7_Enh;E020,7_Enh;E027,7_Enh;E054,12_EnhBiv;E070,12_EnhBiv;E128,1_TssA	E001,17_EnhW2;E003,17_EnhW2;E004,17_EnhW2;E007,17_EnhW2;E008,17_EnhW2;E009,13_EnhA1;E010,13_EnhA1;E011,17_EnhW2;E012,15_EnhAF;E013,17_EnhW2;E014,17_EnhW2;E015,17_EnhW2;E018,17_EnhW2;E019,17_EnhW2;E020,17_EnhW2;E024,17_EnhW2;E054,23_PromBiv	E001,H3K4me1_Enh;E003,H3K4me1_Enh;E004,H3K4me1_Enh;E007,H3K4me1_Enh;E009,H3K4me1_Enh;E010,H3K4me1_Enh;E011,H3K4me1_Enh;E012,H3K4me1_Enh;E013,H3K4me1_Enh;E014,H3K4me1_Enh;E015,H3K4me1_Enh;E016,H3K4me1_Enh;E019,H3K4me1_Enh;E020,H3K4me1_Enh;E024,H3K4me1_Enh;E026,H3K4me1_Enh;E027,H3K4me1_Enh;E049,H3K4me1_Enh;E053,H3K4me1_Enh;E054,H3K4me1_Enh;E063,H3K4me1_Enh;E068,H3K4me1_Enh;E069,H3K4me1_Enh;E070,H3K…		.	.	19010793,Multiple sclerosis (severity),6E-6	.	Pou1f1_2;Zbtb3	ENSG00000260848.1	CTD-2009A10.1	0	0	NR_038234	LOC100506172	3	125762	.	rs7191888
3	156908302	0	0	0	rs12638253	C	T	0.15	0.61	0.73	0.51	0	0			E043,H3K27ac_Enh		.	GTEx2015_v6,Adipose_Subcutaneous,LINC00886,3.2436035536311e-17;GTEx2015_v6,Adipose_Visceral_Omentum,LINC00886,9.13996823100129e-07;GTEx2015_v6,Artery_Aorta,LINC00886,2.54776462535992e-14;GTEx2015_v6,Artery_Tibial,LINC00886,4.45474826984152e-17;GTEx2015_v6,Breast_Mammary_Tissue,LINC00886,1.78858225034113e-07;GTEx2015_v6,Colon_Sigmoid,LINC00886,1.17963527974596e-09;GTEx2015_v6,Colon_Transverse,LINC…	19010793,Multiple sclerosis (severity),2E-6	21886157,Serum ratio of (7-methylxanthine)/(paraxanthine),3.60E-04;22522925,Gene expression of CDC14A (probeID ILMN_1739164) in breast tumors,0.015066071	.	ENSG00000197980.6	RP11-6F2.7	0	0	NM_001193283	LEKR1	0	0	INT	rs12638253
18	72107043	0	0	0	rs337718	T	C	0.59	0.7	0.65	0.71	0	0			E009,H3K4me1_Enh;E010,H3K4me1_Enh;E014,H3K4me1_Enh;E103,H3K4me1_Enh;E114,H3K4me1_Enh;E014,H3K4me3_Pro;E016,H3K4me3_Pro;E072,H3K4me3_Pro;E020,H3K27ac_Enh;E027,H3K9ac_Pro;E047,H3K9ac_Pro		.	.	19010793,Multiple sclerosis (severity),9E-6	.	Nkx2_2;Pax-4_4;Pax-4_5;RFX5_known2;STAT_disc4;p300_disc2	ENSG00000265995.1	RP11-736G13.1	5	162464	NM_182511	CBLN2	3	429635	.	rs337718
4	67198722	0	0	0	rs10518025	T	C	0.17	0.15	0.11	0.13	1	1			E013,H3K27ac_Enh;E080,H3K27ac_Enh;E013,H3K4me1_Enh;E036,H3K4me1_Enh;E087,H3K4me1_Enh;E125,H3K4me1_Enh		.	.	19010793,Multiple sclerosis (severity),4E-6	21886157,Serum concentration of alpha-ketoglutarate,6.40E-05	Dbx1;Hoxa5_1;Mef2_known2;Ncx_2;Sox_14;Sox_19;Sox_7	ENSG00000250075.1	RP11-584P21.2	3	218582	NM_001812	CENPC1	3	273547	.	rs10518025
6	15088920	0	0	0	rs6941421	T	C	0.26	0.28	0.34	0.43	1	1	E029,7_Enh;E050,7_Enh;E051,2_TssAFlnk;E086,7_Enh;E091,7_Enh;E123,1_TssA;E124,7_Enh	E029,18_EnhAc;E030,17_EnhW2;E031,17_EnhW2;E035,15_EnhAF;E036,15_EnhAF;E037,16_EnhW1;E038,18_EnhAc;E040,18_EnhAc;E048,13_EnhA1;E050,13_EnhA1;E051,14_EnhA2;E086,17_EnhW2;E091,17_EnhW2;E123,13_EnhA1;E124,15_EnhAF	E001,H3K4me1_Enh;E005,H3K4me1_Enh;E006,H3K4me1_Enh;E012,H3K4me1_Enh;E015,H3K4me1_Enh;E019,H3K4me1_Enh;E029,H3K4me1_Enh;E030,H3K4me1_Enh;E031,H3K4me1_Enh;E036,H3K4me1_Enh;E046,H3K4me1_Enh;E050,H3K4me1_Enh;E051,H3K4me1_Enh;E054,H3K4me1_Enh;E057,H3K4me1_Enh;E061,H3K4me1_Enh;E062,H3K4me1_Enh;E068,H3K4me1_Enh;E077,H3K4me1_Enh;E079,H3K4me1_Enh;E084,H3K4me1_Enh;E086,H3K4me1_Enh;E088,H3K4me1_Enh;E091,H3K…	E029;E050;E051;E091;E123	K562,CCNT2,Harvard,None;K562,CMYC,Stanford,IFNg30;K562,CMYC,Stanford,IFNg6h;K562,GATA2,HudsonAlpha,None;K562,GTF2B,Harvard,None;K562,P300,Stanford,None;K562,POL2,HudsonAlpha,None;K562,POL2,Stanford,IFNa30;K562,POL2,Stanford,IFNa6h;K562,POL2,Stanford,IFNg30;K562,POL2,Stanford,IFNg6h;K562,POL2,Stanford,None;K562,POL24H8,HudsonAlpha,None;K562,STAT1,Stanford,IFNg30;K562,TAL1,Stanford,None;K562,TBP,St…	GTEx2015_v6,Testis,RP1-190J20.2,8.76612389478015e-13	19010793,Multiple sclerosis (severity),6E-6	.	Evi-1_2;Hand1_1	ENSG00000234261.1	RP11-146I2.1	0	0	NM_004973	JARID2	5	157374	.	rs6941421
6	97571204	0	0	0	rs9320598	A	G	0.23	0.28	0.51	0.07	0	0			E007,H3K27ac_Enh;E012,H3K27ac_Enh		.	.	23785401,Multiple sclerosis (OCB status),9E-7	.	.	ENSG00000224849.2	RP1-104O17.1	5	131076	NR_031679	MIR548H3	5	156796	.	rs9320598
3	105867870	0	0	0	rs9657904	T	C	0.28	0.27	0.5	0.2	0	0	E001,1_TssA;E002,1_TssA;E003,1_TssA;E004,1_TssA;E005,1_TssA;E008,1_TssA;E009,1_TssA;E010,1_TssA;E011,1_TssA;E012,1_TssA;E013,1_TssA;E014,1_TssA;E015,1_TssA;E016,2_TssAFlnk;E017,1_TssA;E018,1_TssA;E019,2_TssAFlnk;E020,1_TssA;E021,1_TssA;E022,1_TssA;E023,1_TssA;E024,1_TssA;E025,1_TssA;E026,1_TssA;E027,1_TssA;E028,1_TssA;E029,2_TssAFlnk;E030,7_Enh;E031,2_TssAFlnk;E032,1_TssA;E033,1_TssA;E034,1_TssA;…	E001,3_PromD1;E002,4_PromD2;E003,4_PromD2;E004,4_PromD2;E005,4_PromD2;E006,4_PromD2;E007,22_PromP;E008,4_PromD2;E009,3_PromD1;E010,3_PromD1;E011,3_PromD1;E012,4_PromD2;E013,3_PromD1;E014,3_PromD1;E015,4_PromD2;E016,3_PromD1;E017,3_PromD1;E018,3_PromD1;E019,3_PromD1;E020,3_PromD1;E021,4_PromD2;E022,4_PromD2;E023,3_PromD1;E024,3_PromD1;E025,3_PromD1;E026,3_PromD1;E027,3_PromD1;E028,3_PromD1;E029,3_…	E001,H3K4me3_Pro;E002,H3K4me3_Pro;E003,H3K4me3_Pro;E004,H3K4me3_Pro;E005,H3K4me3_Pro;E006,H3K4me3_Pro;E007,H3K4me3_Pro;E008,H3K4me3_Pro;E009,H3K4me3_Pro;E010,H3K4me3_Pro;E011,H3K4me3_Pro;E012,H3K4me3_Pro;E013,H3K4me3_Pro;E014,H3K4me3_Pro;E015,H3K4me3_Pro;E016,H3K4me3_Pro;E017,H3K4me3_Pro;E018,H3K4me3_Pro;E019,H3K4me3_Pro;E020,H3K4me3_Pro;E021,H3K4me3_Pro;E022,H3K4me3_Pro;E023,H3K4me3_Pro;E024,H3K…	E028;E046;E059;E083;E084;E088;E090;E120	.	GTEx2015_v6,Brain_Cerebellum,CBLB,2.04082464575953e-06;GTEx2015_v6,Testis,CBLB,1.5639756344888e-06;GTEx2015_v6,Thyroid,CBLB,8.44551395050293e-06	20453840,Multiple sclerosis,2E-10	.	Cdx;Hoxa13;PPAR_1;RREB-1_2	ENSG00000114423.14	CBLB	0	0	NM_170662	CBLB	0	0	INT	rs9657904
6	32635230	0	0	0	rs2040406	A	G	0.29	0.28	0.15	0.18	0	0	E032,7_Enh;E116,7_Enh;E119,7_Enh	E029,18_EnhAc;E031,18_EnhAc;E032,13_EnhA1;E034,18_EnhAc;E046,17_EnhW2;E116,14_EnhA2	E001,H3K4me1_Enh;E008,H3K4me1_Enh;E014,H3K4me1_Enh;E016,H3K4me1_Enh;E018,H3K4me1_Enh;E028,H3K4me1_Enh;E031,H3K4me1_Enh;E032,H3K4me1_Enh;E038,H3K4me1_Enh;E046,H3K4me1_Enh;E058,H3K4me1_Enh;E113,H3K4me1_Enh;E116,H3K4me1_Enh;E119,H3K4me1_Enh;E124,H3K4me1_Enh;E127,H3K4me1_Enh;E004,H3K27ac_Enh;E015,H3K27ac_Enh;E032,H3K27ac_Enh;E038,H3K27ac_Enh;E046,H3K27ac_Enh;E047,H3K27ac_Enh;E113,H3K27ac_Enh;E116,H3K…	E032	.	GTEx2015_v6,Adipose_Subcutaneous,C4A,1.61898954670143e-10;GTEx2015_v6,Adipose_Subcutaneous,CYP21A1P,9.3379746545837e-08;GTEx2015_v6,Adipose_Subcutaneous,HLA-DQA1,4.49012383931878e-15;GTEx2015_v6,Adipose_Subcutaneous,HLA-DQB1,2.60831710847804e-08;GTEx2015_v6,Adipose_Subcutaneous,HLA-DQB1-AS1,7.45796460038588e-07;GTEx2015_v6,Adipose_Subcutaneous,HLA-DQB2,1.08640666016632e-19;GTEx2015_v6,Adipose_Sub…	20453840,Multiple sclerosis,1E-20	22685416,Gene expression of HLA-DQB1 (probeID ILMN_1661266) in cerebellum in Alzheimer's disease cases and controls,1.817E-12;22685416,Gene expression of HLA-DQB1 (probeID ILMN_1661266) in cerebellum in Alzheimer's disease cases,1.495E-09;22685416,Gene expression of HLA-DQB1 (probeID ILMN_1661266) in cerebellum in non-Alzheimer's disease samples,0.00002731;22685416,Gene expression of HLA-DQB1 (pr…	GR_disc6	ENSG00000196735.6	HLA-DQA1	0	0	NM_002122	HLA-DQA1	5	2174	.	rs2040406
6	32368410	0	0	0	rs3129934	T	C	0.78	0.88	0.92	0.86	0	0	E025,7_Enh;E117,7_Enh		E013,H3K4me1_Enh;E025,H3K4me1_Enh;E055,H3K4me1_Enh;E082,H3K4me1_Enh;E117,H3K4me1_Enh;E056,H3K27ac_Enh;E117,H3K27ac_Enh		.	Fairfax2014,Monocytes_IFN,DHX30,2.03E-15;Fairfax2014,Monocytes_IFN,FIG4,2.27E-08;Fairfax2014,Monocytes_IFN,GMIP,1.73E-08;Fairfax2014,Monocytes_IFN,LOC387703,7.08E-10;Fairfax2014,Monocytes_IFN,RAB5A,3.91E-15;Fairfax2014,Monocytes_IFN,TINF2,2.57E-20;Fairfax2014,Monocytes_IFN,TOM1,1.30E-13;Fairfax2014,Monocytes_IFN,ZNF672,1.57E-13;Fairfax2014,Monocytes_LPS2,ZNF672,1.69E-12;Fairfax2014,Monocytes_LPS2…
6	32614145	0	0	0	rs522308	C	T	0.16	0.32	0.12	0.31	0	0			E011,H3K4me3_Pro;E013,H3K4me1_Enh;E018,H3K4me1_Enh;E024,H3K4me1_Enh;E032,H3K4me1_Enh;E041,H3K4me1_Enh;E104,H3K4me1_Enh;E032,H3K27ac_Enh;E041,H3K27ac_Enh;E096,H3K27ac_Enh		.	GTEx2015_v6,Adipose_Subcutaneous,HLA-DQA1,2.96273149006244e-06;GTEx2015_v6,Adipose_Subcutaneous,HLA-DQA2,4.70381962659405e-39;GTEx2015_v6,Adipose_Subcutaneous,HLA-DQB1,2.02877837551352e-11;GTEx2015_v6,Adipose_Subcutaneous,HLA-DQB1-AS1,1.95396343209037e-12;GTEx2015_v6,Adipose_Subcutaneous,HLA-DRB1,4.45587744630873e-06;GTEx2015_v6,Adipose_Subcutaneous,HLA-DRB6,9.50262336330306e-25;GTEx2015_v6,Adipo…	.	22685416,Gene expression of HLA-DQB1 (probeID ILMN_1661266) in cerebellum in Alzheimer's disease cases and controls,0.00009518;22685416,Gene expression of HLA-DQB1 (probeID ILMN_1661266) in temporal cortex in Alzheimer's disease cases and controls,0.00001768;22685416,Gene expression of HLA-DRB5 (probeID ILMN_1697499) in cerebellum in Alzheimer's disease cases and controls,0.000005363;22685416,Gen…	AP-2rep;GR_disc5;Osr;THAP1_disc1	ENSG00000196735.6	HLA-DQA1	5	14033	NM_002122	HLA-DQA1	5	23259	.	rs522308
6	32602624	0	0	0	rs2454138	G	A,C,T	0.12	0.23	0.13	0.24	0	0	E029,7_Enh;E031,7_Enh;E032,7_Enh;E036,7_Enh;E046,7_Enh;E050,7_Enh;E051,7_Enh;E124,7_Enh	E029,15_EnhAF;E030,15_EnhAF;E031,15_EnhAF;E032,13_EnhA1;E033,17_EnhW2;E034,15_EnhAF;E035,17_EnhW2;E036,15_EnhAF;E046,15_EnhAF;E050,15_EnhAF;E051,15_EnhAF;E062,17_EnhW2;E093,15_EnhAF;E112,17_EnhW2;E116,15_EnhAF;E124,13_EnhA1	E006,H3K9ac_Pro;E063,H3K9ac_Pro;E116,H3K9ac_Pro;E124,H3K9ac_Pro;E029,H3K27ac_Enh;E032,H3K27ac_Enh;E034,H3K27ac_Enh;E043,H3K27ac_Enh;E044,H3K27ac_Enh;E046,H3K27ac_Enh;E050,H3K27ac_Enh;E062,H3K27ac_Enh;E063,H3K27ac_Enh;E069,H3K27ac_Enh;E075,H3K27ac_Enh;E078,H3K27ac_Enh;E080,H3K27ac_Enh;E090,H3K27ac_Enh;E093,H3K27ac_Enh;E095,H3K27ac_Enh;E096,H3K27ac_Enh;E100,H3K27ac_Enh;E101,H3K27ac_Enh;E102,H3K27ac…	E029;E124	GM12878,YY1,HudsonAlpha,None	GTEx2015_v6,Adipose_Subcutaneous,HLA-DQA1,8.59639669246148e-07;GTEx2015_v6,Adipose_Subcutaneous,HLA-DQA2,5.03536312538623e-43;GTEx2015_v6,Adipose_Subcutaneous,HLA-DQB1,8.55491139904971e-12;GTEx2015_v6,Adipose_Subcutaneous,HLA-DQB1-AS1,7.45262924771459e-13;GTEx2015_v6,Adipose_Subcutaneous,HLA-DRB1,2.6277916515198e-06;GTEx2015_v6,Adipose_Subcutaneous,HLA-DRB6,5.92137687497144e-28;GTEx2015_v6,Adipos…	.	.	.	ENSG00000196126.6	HLA-DRB1	5	12775	NM_002124	HLA-DRB1	5	12838	INT	rs2454138
1	116558335	0	0	0	rs1335532	A	G	0.59	0.27	0.6	0.14	0	0	E029,7_Enh;E030,7_Enh;E031,7_Enh;E032,7_Enh;E034,7_Enh;E037,7_Enh;E040,7_Enh;E041,7_Enh;E042,7_Enh;E043,7_Enh;E044,7_Enh;E046,7_Enh;E075,7_Enh;E116,2_TssAFlnk;E123,7_Enh;E124,7_Enh	E029,10_TxEnh5;E030,10_TxEnh5;E031,10_TxEnh5;E032,10_TxEnh5;E033,12_TxEnhW;E034,12_TxEnhW;E035,12_TxEnhW;E037,10_TxEnh5;E038,12_TxEnhW;E039,12_TxEnhW;E040,10_TxEnh5;E041,9_TxReg;E042,9_TxReg;E043,10_TxEnh5;E044,10_TxEnh5;E045,12_TxEnhW;E046,12_TxEnhW;E047,12_TxEnhW;E048,12_TxEnhW;E050,12_TxEnhW;E051,12_TxEnhW;E062,12_TxEnhW;E093,12_TxEnhW;E110,12_TxEnhW;E112,12_TxEnhW;E113,12_TxEnhW;E116,10_TxEnh…	E005,H3K9ac_Pro;E062,H3K9ac_Pro;E110,H3K9ac_Pro;E116,H3K9ac_Pro;E117,H3K9ac_Pro;E124,H3K9ac_Pro;E006,H3K4me1_Enh;E013,H3K4me1_Enh;E025,H3K4me1_Enh;E028,H3K4me1_Enh;E029,H3K4me1_Enh;E030,H3K4me1_Enh;E031,H3K4me1_Enh;E032,H3K4me1_Enh;E034,H3K4me1_Enh;E036,H3K4me1_Enh;E037,H3K4me1_Enh;E038,H3K4me1_Enh;E040,H3K4me1_Enh;E041,H3K4me1_Enh;E042,H3K4me1_Enh;E043,H3K4me1_Enh;E044,H3K4me1_Enh;E045,H3K4me1_E…	E029;E032;E033;E034;E046;E116;E123;E124	GM10847,NFKB,Stanford,None;GM12878,BATF,HudsonAlpha,None;GM12878,BCL3,HudsonAlpha,None;GM12878,EBF1,HudsonAlpha,None;GM12878,EBF1,Stanford,None;GM12878,IRF4,HudsonAlpha,None;GM12878,NFKB,Stanford,None;GM12878,NFKB,Stanford,TNFa;GM12878,OCT2,HudsonAlpha,None;GM12878,P300,HudsonAlpha,None;GM12878,PAX5C20,HudsonAlpha,None;GM12878,PAX5N19,HudsonAlpha,None;GM12878,POL2,HudsonAlpha,None;GM12878,POL2,St…	GTEx2015_v6,Esophagus_Mucosa,CD58,2.17720117773218e-07;GTEx2015_v6,Skin_Sun_Exposed_Lower_leg,CD58,5.22561471085359e-06;Lappalainen2013,Lymphoblastoid_EUR_exonlevel,ENSG00000116815.11_117057157_117057444,1.25010083858976e-06;Lappalainen2013,Lymphoblastoid_EUR_exonlevel,ENSG00000116815.11_117064409_117064605,7.93465321029874e-07;Lappalainen2013,Lymphoblastoid_EUR_exonlevel,ENSG00000116815.11_11707…	19525955,Multiple sclerosis,1E-7;21833088,Multiple sclerosis,3E-16	21829388,Gene expression of MFSD6 in blood,6.6E-06	Foxm1;HNF6;Irf_known6;TAL1_known1	ENSG00000116815.11	CD58	0	0	NM_001144822	CD58	0	0	INT	rs1335532
12	57768956	0	0	0	rs703842	A	G	0.35	0.28	0.69	0.33	0	0	E058,6_EnhG		E007,H3K9ac_Pro;E038,H3K9ac_Pro;E062,H3K9ac_Pro;E067,H3K9ac_Pro;E075,H3K9ac_Pro;E076,H3K9ac_Pro;E077,H3K9ac_Pro;E083,H3K9ac_Pro;E101,H3K9ac_Pro;E103,H3K9ac_Pro;E110,H3K9ac_Pro;E111,H3K9ac_Pro;E115,H3K9ac_Pro;E117,H3K9ac_Pro;E055,H3K4me1_Enh;E057,H3K4me1_Enh;E058,H3K4me1_Enh;E080,H3K4me1_Enh;E094,H3K4me1_Enh;E096,H3K4me1_Enh;E098,H3K4me1_Enh;E099,H3K4me1_Enh;E101,H3K4me1_Enh;E127,H3K4me1_Enh;E055,…		.	GTEx2015_v6,Adipose_Subcutaneous,METTL21B,1.09462869149808e-28;GTEx2015_v6,Adipose_Subcutaneous,XRCC6BP1,1.95770646758277e-10;GTEx2015_v6,Adipose_Visceral_Omentum,METTL21B,1.58243503672913e-16;GTEx2015_v6,Adipose_Visceral_Omentum,TSFM,3.47491764508011e-06;GTEx2015_v6,Adrenal_Gland,METTL21B,1.89347838057589e-11;GTEx2015_v6,Adrenal_Gland,TSFM,1.86011661732906e-11;GTEx2015_v6,Artery_Aorta,METTL21B,1…	19525955,Multiple sclerosis,5E-11	17873874,Gene expression of DKFZP586D0919 in CEU-CHB-JPT-YRI lymphoblastoid cell lines,1.00254E-24;17873877,Gene expression of TSFM [probe 212656_at] in lymphoblastoid cell lines,2.50E-11;19128478,Gene expression of NP_996797.1 in blood cells in Celiac disease,2.22E-16;19222302,Differential exon level expression of FAM119B [probe 3418539] in peripheral blood mononuclear cells,2.40E-06;19654370,Ge…	Crx_1;Gsc;Obox3;Pitx2;SETDB1_disc1;SP1_known3	ENSG00000257152.1	RP11-571M6.13	0	0	NM_005371	METTL1	0	0	U3	rs703842
6	32619077	0	0	0	rs9271366	G	A	0.83	0.92	0.84	0.87	0	0			E032,H3K27ac_Enh;E110,H3K4me3_Pro		.	Fairfax2014,Monocytes_IFN,ADI1,5.05E-09;Fairfax2014,Monocytes_IFN,C7ORF27,5.28E-08;Fairfax2014,Monocytes_IFN,DGCR14,7.23E-09;Fairfax2014,Monocytes_IFN,DHX30,2.96E-16;Fairfax2014,Monocytes_IFN,FIG4,1.16E-09;Fairfax2014,Monocytes_IFN,GMIP,2.52E-10;Fairfax2014,Monocytes_IFN,LOC387703,3.34E-12;Fairfax2014,Monocytes_IFN,LOC441728,2.15E-12;Fairfax2014,Monocytes_IFN,NEURL1B,6.16E-10;Fairfax2014,Monocyte…
20	46111557	0	0	0	rs6074022	C	T	0.97	0.73	0.58	0.74	0	0	E023,7_Enh;E025,2_TssAFlnk;E029,7_Enh;E031,7_Enh;E032,7_Enh;E063,7_Enh;E101,7_Enh;E108,12_EnhBiv;E113,7_Enh;E116,2_TssAFlnk;E124,2_TssAFlnk;E126,10_TssBiv	E023,23_PromBiv;E025,23_PromBiv;E027,16_EnhW1;E028,19_DNase;E029,14_EnhA2;E030,17_EnhW2;E031,14_EnhA2;E032,14_EnhA2;E033,23_PromBiv;E035,17_EnhW2;E036,19_DNase;E041,22_PromP;E043,22_PromP;E044,19_DNase;E046,19_DNase;E050,19_DNase;E051,19_DNase;E061,19_DNase;E062,19_DNase;E063,17_EnhW2;E065,19_DNase;E066,19_DNase;E067,19_DNase;E068,19_DNase;E069,19_DNase;E071,19_DNase;E072,19_DNase;E073,19_DNase;E…	E007,H3K9ac_Pro;E008,H3K9ac_Pro;E025,H3K9ac_Pro;E027,H3K9ac_Pro;E038,H3K9ac_Pro;E075,H3K9ac_Pro;E124,H3K9ac_Pro;E011,H3K4me1_Enh;E013,H3K4me1_Enh;E024,H3K4me1_Enh;E025,H3K4me1_Enh;E027,H3K4me1_Enh;E029,H3K4me1_Enh;E031,H3K4me1_Enh;E032,H3K4me1_Enh;E043,H3K4me1_Enh;E046,H3K4me1_Enh;E056,H3K4me1_Enh;E063,H3K4me1_Enh;E071,H3K4me1_Enh;E075,H3K4me1_Enh;E077,H3K4me1_Enh;E078,H3K4me1_Enh;E091,H3K4me1_En…	E006;E029;E032;E033;E046;E055;E089;E090;E091;E098;E100;E109;E116;E120;E121;E124;E126	GM12878,ELF1,HudsonAlpha,None;GM12878,PU1,HudsonAlpha,None;GM12878,SIN3AK20,HudsonAlpha,None;GM12878,SP1,HudsonAlpha,None;GM12891,PU1,HudsonAlpha,None;GM18951,NFKB,Stanford,None;K562,IRF1,Stanford,IFNa30;K562,PU1,HudsonAlpha,None	GTEx2015_v6,Adipose_Subcutaneous,CD40,2.60944549398158e-06;GTEx2015_v6,Adrenal_Gland,CD40,9.55626984775932e-09;GTEx2015_v6,Cells_Transformed_fibroblasts,CD40,3.90085210170018e-06;GTEx2015_v6,Esophagus_Muscularis,CD40,2.29458273655763e-06;GTEx2015_v6,Lung,CD40,1.033294779401e-10;GTEx2015_v6,Nerve_Tibial,CD40,3.16803969425337e-06;GTEx2015_v6,Skin_Sun_Exposed_Lower_leg,CD40,6.51521994841021e-06;GTEx…	19525955,Multiple sclerosis,1E-7;22190364,Multiple sclerosis,5E-6	21829388,Gene expression of CD40 in blood,4.9E-13;21829388,Gene expression of CTSA///PLTP in blood,8.2E-04;22685416,Gene expression of CD40 (probeID ILMN_1779257) in cerebellum in Alzheimer's disease cases and controls,0.000004756;22685416,Gene expression of CD40 (probeID ILMN_1779257) in temporal cortex in Alzheimer's disease cases and controls,0.000003845;22685416,Gene expression of CD40 (probe…
16	23055939	0	0	0	rs8049603	T	G	0.96	0.61	0.76	0.79	0	0	E027,7_Enh		E027,H3K4me1_Enh;E065,H3K4me1_Enh;E068,H3K4me1_Enh;E069,H3K4me1_Enh;E071,H3K4me1_Enh;E073,H3K4me1_Enh;E074,H3K4me1_Enh;E124,H3K4me1_Enh;E067,H3K27ac_Enh;E068,H3K27ac_Enh;E069,H3K27ac_Enh;E071,H3K27ac_Enh;E073,H3K27ac_Enh;E074,H3K27ac_Enh;E069,H3K4me3_Pro		.	GTEx2015_v6,Brain_Cerebellum,SCNN1G,6.87719585889464e-07;GTEx2015_v6,Testis,RP11-20G6.2,2.48738993538105e-10;GTEx2015_v6,Testis,RP11-20G6.3,6.02230600231353e-09;GTEx2015_v6,Testis,USP31,6.43479127734342e-08;Lappalainen2013,Lymphoblastoid_EUR_exonlevel,ENSG00000103404.10_23072727_23080937,1.52178107036466e-08	19525955,Multiple sclerosis,1E-6	.	RREB-1_1	ENSG00000103404.10	USP31	3	5466	NM_020718	USP31	3	5466	.	rs8049603
8	130080167	0	0	0	rs6984045	T	C	0.04	0.02	0	0.03	0	0	E005,7_Enh;E023,6_EnhG;E026,6_EnhG;E027,7_Enh;E028,6_EnhG;E032,6_EnhG;E034,7_Enh;E037,7_Enh;E038,7_Enh;E039,2_TssAFlnk;E040,7_Enh;E041,6_EnhG;E042,7_Enh;E043,6_EnhG;E047,7_Enh;E048,7_Enh;E049,6_EnhG;E059,7_Enh;E061,7_Enh;E063,6_EnhG;E067,7_Enh;E068,6_EnhG;E071,7_Enh;E073,6_EnhG;E080,6_EnhG;E090,6_EnhG;E093,7_Enh;E100,7_Enh;E104,7_Enh;E107,7_Enh;E108,7_Enh;E112,2_TssAFlnk;E115,7_Enh;E116,2_TssAFln…	E013,11_TxEnh3;E017,11_TxEnh3;E023,11_TxEnh3;E025,11_TxEnh3;E026,11_TxEnh3;E027,11_TxEnh3;E028,11_TxEnh3;E030,11_TxEnh3;E031,11_TxEnh3;E032,11_TxEnh3;E033,11_TxEnh3;E034,11_TxEnh3;E037,11_TxEnh3;E038,11_TxEnh3;E039,13_EnhA1;E040,11_TxEnh3;E041,13_EnhA1;E042,11_TxEnh3;E043,11_TxEnh3;E044,11_TxEnh3;E045,11_TxEnh3;E046,17_EnhW2;E047,11_TxEnh3;E048,11_TxEnh3;E049,11_TxEnh3;E052,11_TxEnh3;E055,11_TxEn…	E005,H3K4me1_Enh;E023,H3K4me1_Enh;E026,H3K4me1_Enh;E027,H3K4me1_Enh;E028,H3K4me1_Enh;E032,H3K4me1_Enh;E034,H3K4me1_Enh;E037,H3K4me1_Enh;E038,H3K4me1_Enh;E039,H3K4me1_Enh;E040,H3K4me1_Enh;E041,H3K4me1_Enh;E042,H3K4me1_Enh;E043,H3K4me1_Enh;E044,H3K4me1_Enh;E045,H3K4me1_Enh;E047,H3K4me1_Enh;E048,H3K4me1_Enh;E049,H3K4me1_Enh;E055,H3K4me1_Enh;E056,H3K4me1_Enh;E059,H3K4me1_Enh;E061,H3K4me1_Enh;E062,H3K…	E007;E028;E033;E034;E059;E089;E090;E098;E116;E119;E120;E121;E125;E127;E128	GM12878,MEF2A,HudsonAlpha,None;GM12878,TCF12,HudsonAlpha,None	.	19525955,Multiple sclerosis,2E-6	.	Mef2_disc1;Mef2_known5;Pax-4_4;STAT_known11;STAT_known6;STAT_known7	ENSG00000153317.10	ASAP1	0	0	NM_018482	ASAP1	0	0	INT	rs6984045
9	5893861	0	0	0	rs2150702	G	A,T	0.43	0.37	0.21	0.48	0	0	E005,7_Enh;E059,3_TxFlnk;E061,3_TxFlnk;E066,7_Enh;E114,7_Enh;E118,1_TssA;E123,7_Enh	E055,22_PromP;E056,22_PromP;E058,22_PromP;E059,4_PromD2;E061,3_PromD1;E066,22_PromP;E099,18_EnhAc;E114,22_PromP;E118,13_EnhA1	E002,H3K4me3_Pro;E059,H3K4me3_Pro;E061,H3K4me3_Pro;E066,H3K4me3_Pro;E114,H3K4me3_Pro;E118,H3K4me3_Pro;E005,H3K4me1_Enh;E006,H3K4me1_Enh;E007,H3K4me1_Enh;E009,H3K4me1_Enh;E010,H3K4me1_Enh;E050,H3K4me1_Enh;E061,H3K4me1_Enh;E066,H3K4me1_Enh;E083,H3K4me1_Enh;E089,H3K4me1_Enh;E093,H3K4me1_Enh;E095,H3K4me1_Enh;E096,H3K4me1_Enh;E098,H3K4me1_Enh;E102,H3K4me1_Enh;E104,H3K4me1_Enh;E110,H3K4me1_Enh;E112,H3K…	E059;E118	.	Westra2013,Whole_Blood,ERMP1,0.001619342769573093;Westra2013,Whole_Blood,KIAA2026,2.2451155779617115E-9	22190364,Multiple sclerosis,3E-8	21829388,Gene expression of KIAA2026 in blood,4.7E-05	.	ENSG00000183354.7	KIAA2026	0	0	NM_005511	MLANA	0	0	INT	rs2150702
2	43098432	0	0	0	rs6718520	A	G	0.94	0.64	0.75	0.53	0	0	E009,7_Enh;E010,7_Enh;E012,7_Enh;E019,7_Enh;E027,7_Enh;E029,7_Enh;E030,7_Enh;E031,7_Enh;E032,7_Enh;E035,7_Enh;E036,7_Enh;E046,7_Enh;E050,7_Enh;E051,7_Enh;E054,7_Enh;E063,7_Enh;E067,7_Enh;E068,7_Enh;E069,7_Enh;E071,7_Enh;E072,7_Enh;E073,7_Enh;E074,7_Enh;E076,7_Enh;E089,7_Enh;E090,7_Enh;E091,7_Enh;E092,7_Enh;E096,7_Enh;E108,7_Enh;E111,7_Enh;E113,7_Enh;E118,7_Enh;E124,2_TssAFlnk	E009,17_EnhW2;E010,18_EnhAc;E012,16_EnhW1;E013,17_EnhW2;E019,19_DNase;E027,15_EnhAF;E029,13_EnhA1;E030,15_EnhAF;E031,15_EnhAF;E032,14_EnhA2;E033,17_EnhW2;E034,17_EnhW2;E035,17_EnhW2;E036,15_EnhAF;E046,17_EnhW2;E050,15_EnhAF;E051,15_EnhAF;E053,18_EnhAc;E054,18_EnhAc;E056,17_EnhW2;E062,17_EnhW2;E065,17_EnhW2;E066,17_EnhW2;E067,15_EnhAF;E068,13_EnhA1;E069,15_EnhAF;E070,15_EnhAF;E071,13_EnhA1;E072,13…	E003,H3K4me1_Enh;E009,H3K4me1_Enh;E010,H3K4me1_Enh;E012,H3K4me1_Enh;E016,H3K4me1_Enh;E018,H3K4me1_Enh;E019,H3K4me1_Enh;E020,H3K4me1_Enh;E024,H3K4me1_Enh;E027,H3K4me1_Enh;E029,H3K4me1_Enh;E030,H3K4me1_Enh;E031,H3K4me1_Enh;E032,H3K4me1_Enh;E035,H3K4me1_Enh;E036,H3K4me1_Enh;E046,H3K4me1_Enh;E047,H3K4me1_Enh;E050,H3K4me1_Enh;E051,H3K4me1_Enh;E053,H3K4me1_Enh;E054,H3K4me1_Enh;E055,H3K4me1_Enh;E063,H3K…		.	.	22190364,Multiple sclerosis,3E-8	.	Foxa_disc4;STAT_disc5	ENSG00000230587.1	AC093609.1	0	0	NM_006887	ZFP36L2	3	123969	INT	rs6718520
17	42329511	0	0	0	rs2293152	G	C	0.88	0.52	0.5	0.59	0	0	E001,1_TssA;E002,7_Enh;E003,7_Enh;E005,7_Enh;E006,7_Enh;E007,7_Enh;E008,2_TssAFlnk;E009,6_EnhG;E010,6_EnhG;E011,7_Enh;E012,7_Enh;E014,7_Enh;E015,7_Enh;E016,7_Enh;E017,6_EnhG;E018,7_Enh;E019,2_TssAFlnk;E020,1_TssA;E022,7_Enh;E023,6_EnhG;E025,6_EnhG;E026,6_EnhG;E027,7_Enh;E028,7_Enh;E049,6_EnhG;E052,6_EnhG;E053,7_Enh;E054,2_TssAFlnk;E055,3_TxFlnk;E056,6_EnhG;E057,2_TssAFlnk;E058,2_TssAFlnk;E063,6_E…	E001,13_EnhA1;E002,15_EnhAF;E003,13_EnhA1;E004,13_EnhA1;E005,11_TxEnh3;E006,13_EnhA1;E007,13_EnhA1;E008,13_EnhA1;E009,13_EnhA1;E010,13_EnhA1;E011,13_EnhA1;E012,13_EnhA1;E013,13_EnhA1;E014,2_PromU;E015,13_EnhA1;E016,13_EnhA1;E017,13_EnhA1;E018,13_EnhA1;E019,2_PromU;E020,13_EnhA1;E021,15_EnhAF;E022,15_EnhAF;E023,9_TxReg;E024,13_EnhA1;E025,13_EnhA1;E026,13_EnhA1;E027,13_EnhA1;E028,13_EnhA1;E033,11_T…	E001,H3K4me1_Enh;E003,H3K4me1_Enh;E005,H3K4me1_Enh;E006,H3K4me1_Enh;E007,H3K4me1_Enh;E008,H3K4me1_Enh;E009,H3K4me1_Enh;E010,H3K4me1_Enh;E011,H3K4me1_Enh;E012,H3K4me1_Enh;E013,H3K4me1_Enh;E014,H3K4me1_Enh;E015,H3K4me1_Enh;E016,H3K4me1_Enh;E017,H3K4me1_Enh;E018,H3K4me1_Enh;E019,H3K4me1_Enh;E020,H3K4me1_Enh;E022,H3K4me1_Enh;E023,H3K4me1_Enh;E024,H3K4me1_Enh;E025,H3K4me1_Enh;E026,H3K4me1_Enh;E027,H3K…	E003;E004;E007;E008;E017;E021;E022;E028;E055;E056;E057;E083;E090;E091;E092;E098;E100;E114;E117;E119;E120;E121;E125;E126;E127;E128	H1-hESC,NANOG,HudsonAlpha,None;H1-hESC,POL24H8,HudsonAlpha,None;H1-hESC,POL24H8,HudsonAlpha,None;H1-hESC,RXRA,HudsonAlpha,None;H1-hESC,SP1,HudsonAlpha,None;H1-hESC,TAF1,HudsonAlpha,None;H1-hESC,TAF1,HudsonAlpha,None;H1-hESC,TBP,Stanford,None;H1-hESC,TCF12,HudsonAlpha,None;HUVEC,CFOS,UCD,None	.	22190364,Multiple sclerosis,4E-8	.	AP-1_disc7;Rad21_disc7;SP1_disc3;Sin3Ak-20_disc6	ENSG00000168610.9	STAT3	0	0	NM_139276	STAT3	0	0	INT	rs2293152
5	159332892	0	0	0	rs2546890	A	G	0.65	0.6	0.56	0.5	0	0	E011,7_Enh;E031,7_Enh;E032,7_Enh;E035,7_Enh;E036,7_Enh;E050,7_Enh;E051,7_Enh;E063,7_Enh;E083,7_Enh;E116,7_Enh;E125,7_Enh;E128,7_Enh	E031,14_EnhA2;E032,13_EnhA1;E033,17_EnhW2;E034,18_EnhAc;E035,17_EnhW2;E036,17_EnhW2;E040,19_DNase;E041,19_DNase;E043,19_DNase;E046,17_EnhW2;E051,19_DNase;E083,22_PromP;E116,14_EnhA2	E001,H3K9ac_Pro;E003,H3K9ac_Pro;E004,H3K9ac_Pro;E019,H3K9ac_Pro;E062,H3K9ac_Pro;E072,H3K9ac_Pro;E075,H3K9ac_Pro;E076,H3K9ac_Pro;E077,H3K9ac_Pro;E083,H3K9ac_Pro;E107,H3K9ac_Pro;E114,H3K9ac_Pro;E116,H3K9ac_Pro;E124,H3K9ac_Pro;E125,H3K9ac_Pro;E011,H3K4me1_Enh;E012,H3K4me1_Enh;E026,H3K4me1_Enh;E028,H3K4me1_Enh;E029,H3K4me1_Enh;E031,H3K4me1_Enh;E032,H3K4me1_Enh;E033,H3K4me1_Enh;E034,H3K4me1_Enh;E035,H…	E032;E033;E116	GM12878,EBF1,HudsonAlpha,None;GM12878,EBF1,Stanford,None;GM12878,MEF2A,HudsonAlpha,None;GM12891,PU1,HudsonAlpha,None	GTEx2015_v6,Thyroid,UBLCP1,4.77121861325562e-07	20953188,Psoriasis,1E-20;21833088,Multiple sclerosis,1E-11;22190364,Multiple sclerosis,8E-8	21829388,Gene expression of UBLCP1 in blood,4.1E-04	Ik-2_1;RBP-Jkappa_1	ENSG00000249738.2	AC008697.1	0	0	NR_037889	LOC285626	0	0	.	rs2546890
17	47691470	0	0	0	rs8070463	T	C	0.63	0.47	0.45	0.5	0	0	E030,7_Enh;E050,7_Enh;E086,7_Enh;E118,7_Enh	E030,22_PromP	E001,H3K4me1_Enh;E003,H3K4me1_Enh;E006,H3K4me1_Enh;E008,H3K4me1_Enh;E009,H3K4me1_Enh;E010,H3K4me1_Enh;E011,H3K4me1_Enh;E012,H3K4me1_Enh;E013,H3K4me1_Enh;E014,H3K4me1_Enh;E015,H3K4me1_Enh;E018,H3K4me1_Enh;E019,H3K4me1_Enh;E020,H3K4me1_Enh;E022,H3K4me1_Enh;E030,H3K4me1_Enh;E031,H3K4me1_Enh;E032,H3K4me1_Enh;E034,H3K4me1_Enh;E036,H3K4me1_Enh;E046,H3K4me1_Enh;E048,H3K4me1_Enh;E050,H3K4me1_Enh;E055,H3K…		.	GTEx2015_v6,Adipose_Subcutaneous,TBKBP1,5.10330050619848e-08;GTEx2015_v6,Adipose_Visceral_Omentum,TBKBP1,4.88650356288294e-07;GTEx2015_v6,Adrenal_Gland,EFCAB13,4.34768121668013e-08;GTEx2015_v6,Adrenal_Gland,TBKBP1,3.53430141888612e-07;GTEx2015_v6,Artery_Aorta,TBKBP1,2.31355976327326e-21;GTEx2015_v6,Artery_Coronary,TBKBP1,3.16522875019949e-10;GTEx2015_v6,Artery_Tibial,EFCAB13,5.08387062482732e-09;…	21743469,Ankylosing spondylitis,5E-8;22190364,Multiple sclerosis,1E-7	20485568,Methylation levels at chr17:42756782-42756832 [hg18 coord probe cg08085267] in Caudal pons,2.31E-11;20485568,Methylation levels at chr17:42756782-42756832 [hg18 coord probe cg08085267] in Cerebellum,6.78E-10;20485568,Methylation levels at chr17:42756782-42756832 [hg18 coord probe cg08085267] in Frontal cortex,1.18E-15;20485568,Methylation levels at chr17:42756782-42756832 [hg18 coord pro…	Pax-5_disc4	ENSG00000198933.5	TBKBP1	5	2610	NM_014726	TBKBP1	5	3792	.	rs8070463
3	122050675	0	0	0	rs2681424	T	C	0.25	0.66	0.75	0.51	0	0					.	Westra2013,Whole_Blood,CD86,0.0013310486933998135;Westra2013,Whole_Blood,CD86,1.840156670059096E-7	22190364,Multiple sclerosis,2E-7	.	AP-1_disc3;CEBPB_known1;Foxj2_2;GATA_disc2;Gfi1b;Isl2;PRDM1_disc2;Pax-8_1;Pax-8_2	ENSG00000114013.11	CD86	5	4690	NM_001206924	CD86	5	4685	.	rs2681424
6	159044945	0	0	0	rs1738074	T	C	0.32	0.48	0.37	0.55	0	0	E015,7_Enh;E016,7_Enh;E023,7_Enh;E025,10_TssBiv;E029,1_TssA;E030,1_TssA;E031,2_TssAFlnk;E032,1_TssA;E033,1_TssA;E034,1_TssA;E035,2_TssAFlnk;E036,1_TssA;E037,1_TssA;E038,1_TssA;E039,1_TssA;E040,1_TssA;E041,1_TssA;E042,3_TxFlnk;E043,1_TssA;E044,1_TssA;E045,1_TssA;E046,1_TssA;E047,1_TssA;E048,1_TssA;E050,1_TssA;E051,2_TssAFlnk;E057,7_Enh;E058,1_TssA;E062,2_TssAFlnk;E063,1_TssA;E066,1_TssA;E068,1_Tss…	E005,22_PromP;E006,22_PromP;E009,22_PromP;E010,22_PromP;E012,22_PromP;E013,19_DNase;E023,23_PromBiv;E025,23_PromBiv;E027,22_PromP;E028,22_PromP;E029,3_PromD1;E030,3_PromD1;E031,3_PromD1;E032,3_PromD1;E033,3_PromD1;E034,3_PromD1;E035,3_PromD1;E036,3_PromD1;E037,3_PromD1;E038,3_PromD1;E039,3_PromD1;E040,3_PromD1;E041,3_PromD1;E042,3_PromD1;E043,3_PromD1;E044,3_PromD1;E045,3_PromD1;E046,3_PromD1;E04…	E001,H3K4me1_Enh;E002,H3K4me1_Enh;E011,H3K4me1_Enh;E015,H3K4me1_Enh;E016,H3K4me1_Enh;E018,H3K4me1_Enh;E020,H3K4me1_Enh;E023,H3K4me1_Enh;E025,H3K4me1_Enh;E028,H3K4me1_Enh;E030,H3K4me1_Enh;E031,H3K4me1_Enh;E035,H3K4me1_Enh;E036,H3K4me1_Enh;E039,H3K4me1_Enh;E040,H3K4me1_Enh;E042,H3K4me1_Enh;E043,H3K4me1_Enh;E044,H3K4me1_Enh;E045,H3K4me1_Enh;E049,H3K4me1_Enh;E050,H3K4me1_Enh;E051,H3K4me1_Enh;E055,H3K…	E029;E032;E033;E034;E046;E050;E051;E089;E090;E091;E092;E093;E100;E109;E116;E124	GM12878,EBF1,Stanford,None;GM12878,OCT2,HudsonAlpha,None;GM12878,POL2,HudsonAlpha,None;GM12878,POL2,Stanford,None;GM12878,POL2,Stanford,None;GM12878,POL2,UT-A,None;GM12878,POL24H8,HudsonAlpha,None;GM12878,POU2F2,HudsonAlpha,None;GM12878,RAD21,HudsonAlpha,None;GM12878,TBP,Stanford,None;GM12891,NFKB,Stanford,None;GM12891,OCT2,HudsonAlpha,None;GM12891,POL2,HudsonAlpha,None;GM12891,POL2,Stanford,None…	GTEx2015_v6,Artery_Tibial,RP1-111C20.4,8.09384245223334e-06;Westra2013,Whole_Blood,RSPH3,4.037812521794445E-4;Westra2013,Whole_Blood,TAGAP,4.8774128291485125E-4	18311140,Celiac disease,7E-8;20190752,Celiac disease,3E-15;21833088,Multiple sclerosis,7E-15;22190364,Multiple sclerosis,4E-7	19222302,Differential exon level expression of TAGAP [probe 2982107] in peripheral blood mononuclear cells,3.62E-06;19222302,Gene expression of TAGAP [probe 2982076] in peripheral blood mononuclear cells,1.26E-05;21829388,Gene expression of TAGAP in blood,9.2E-04;21829388,Gene expression of [probe 5890739 centered at chr6:159380068] in blood,1.6E-03	GR_disc1	ENSG00000164691.12	TAGAP	0	0	NM_152133	TAGAP	0	0	U5	rs1738074
10	79274913	0	0	0	rs1250542	G	A	0.13	0.3	0.47	0.32	0	0	E005,6_EnhG;E006,6_EnhG;E011,7_Enh;E012,7_Enh;E017,6_EnhG;E022,7_Enh;E023,7_Enh;E024,7_Enh;E025,7_Enh;E026,7_Enh;E027,7_Enh;E028,7_Enh;E029,7_Enh;E030,7_Enh;E036,6_EnhG;E046,7_Enh;E049,7_Enh;E052,6_EnhG;E053,7_Enh;E054,7_Enh;E055,2_TssAFlnk;E056,3_TxFlnk;E058,7_Enh;E059,7_Enh;E061,7_Enh;E063,7_Enh;E067,7_Enh;E068,7_Enh;E069,2_TssAFlnk;E070,2_TssAFlnk;E071,7_Enh;E072,2_TssAFlnk;E073,7_Enh;E074,7_E…	E002,12_TxEnhW;E005,9_TxReg;E006,10_TxEnh5;E007,10_TxEnh5;E009,12_TxEnhW;E010,10_TxEnh5;E011,10_TxEnh5;E012,10_TxEnh5;E013,10_TxEnh5;E017,9_TxReg;E022,10_TxEnh5;E023,9_TxReg;E024,17_EnhW2;E025,9_TxReg;E026,9_TxReg;E027,9_TxReg;E028,10_TxEnh5;E029,10_TxEnh5;E030,9_TxReg;E031,10_TxEnh5;E034,12_TxEnhW;E035,12_TxEnhW;E036,9_TxReg;E046,12_TxEnhW;E049,9_TxReg;E050,10_TxEnh5;E051,10_TxEnh5;E052,9_TxReg;…	E001,H3K4me1_Enh;E005,H3K4me1_Enh;E006,H3K4me1_Enh;E007,H3K4me1_Enh;E010,H3K4me1_Enh;E011,H3K4me1_Enh;E012,H3K4me1_Enh;E015,H3K4me1_Enh;E017,H3K4me1_Enh;E021,H3K4me1_Enh;E022,H3K4me1_Enh;E023,H3K4me1_Enh;E024,H3K4me1_Enh;E025,H3K4me1_Enh;E026,H3K4me1_Enh;E027,H3K4me1_Enh;E028,H3K4me1_Enh;E029,H3K4me1_Enh;E030,H3K4me1_Enh;E031,H3K4me1_Enh;E032,H3K4me1_Enh;E034,H3K4me1_Enh;E036,H3K4me1_Enh;E046,H3K…	E028;E055;E056;E059;E080;E081;E082;E083;E086;E088;E089;E090;E092;E093;E098;E100;E119;E120;E121;E125;E126;E128	AG04449,CTCF,UW,None;AG09319,CTCF,UW,None;AG10803,CTCF,UW,None;BJ,CTCF,UW,None;HBMEC,CTCF,UW,None;HSMM,CTCF,Broad,None;HSMMtube,CTCF,Broad,None;NHDF-Ad,CTCF,Broad,None;ProgFib,CTCF,UT-A,None;SK-N-SH_RA,CTCF,UW,None	.	22190364,Multiple sclerosis,4E-7	.	BCL_disc10;BCL_disc8;CACD_2;CCNT2_disc2;CTCFL_disc1;CTCF_known1;ELF1_disc3;Egr-1_disc6;Egr-1_known2;Ets_disc9;Irf_disc4;NRSF_disc9;Nrf1_disc3;Pou2f2_disc2;Rad21_disc10;Rad21_disc5;Rad21_disc6;SMC3_disc3;SP1_disc3;SP1_known1;SP1_known2;Sp4;TATA_disc4;TATA_disc7;YY1_disc4;Znf143_disc4	ENSG00000108175.12	ZMIZ1	0	0	NM_020338	ZMIZ1	0	0	INT	rs1250542
16	11312946	0	0	0	rs7191700	C	T	0.2	0.21	0.05	0.34	0	0	E001,2_TssAFlnk;E003,7_Enh;E004,7_Enh;E005,7_Enh;E006,7_Enh;E008,2_TssAFlnk;E009,7_Enh;E010,7_Enh;E013,7_Enh;E014,7_Enh;E015,2_TssAFlnk;E016,2_TssAFlnk;E017,7_Enh;E018,2_TssAFlnk;E019,2_TssAFlnk;E020,2_TssAFlnk;E021,7_Enh;E022,7_Enh;E023,7_Enh;E024,7_Enh;E025,7_Enh;E026,7_Enh;E027,2_TssAFlnk;E028,7_Enh;E029,12_EnhBiv;E030,7_Enh;E031,7_Enh;E032,7_Enh;E033,7_Enh;E034,7_Enh;E035,7_Enh;E036,7_Enh;E03…	E001,13_EnhA1;E002,13_EnhA1;E003,13_EnhA1;E004,13_EnhA1;E005,13_EnhA1;E006,13_EnhA1;E007,13_EnhA1;E008,13_EnhA1;E009,13_EnhA1;E010,13_EnhA1;E011,13_EnhA1;E012,13_EnhA1;E013,2_PromU;E014,13_EnhA1;E015,13_EnhA1;E016,13_EnhA1;E017,2_PromU;E018,13_EnhA1;E019,13_EnhA1;E020,13_EnhA1;E021,2_PromU;E022,13_EnhA1;E023,16_EnhW1;E024,13_EnhA1;E025,16_EnhW1;E026,16_EnhW1;E027,2_PromU;E028,16_EnhW1;E029,14_Enh…	E001,H3K4me1_Enh;E002,H3K4me1_Enh;E003,H3K4me1_Enh;E004,H3K4me1_Enh;E005,H3K4me1_Enh;E006,H3K4me1_Enh;E008,H3K4me1_Enh;E009,H3K4me1_Enh;E010,H3K4me1_Enh;E012,H3K4me1_Enh;E013,H3K4me1_Enh;E014,H3K4me1_Enh;E015,H3K4me1_Enh;E016,H3K4me1_Enh;E017,H3K4me1_Enh;E018,H3K4me1_Enh;E019,H3K4me1_Enh;E020,H3K4me1_Enh;E021,H3K4me1_Enh;E022,H3K4me1_Enh;E023,H3K4me1_Enh;E024,H3K4me1_Enh;E025,H3K4me1_Enh;E026,H3K…	E003;E004;E005;E008;E021;E022;E028;E057;E080;E084;E085;E086;E091;E092;E093;E094;E097;E098;E109;E116;E117;E123	ECC-1,ERALPHA_A,HudsonAlpha,Estradiol_10nM;HCT-116,POL2,UCD,None;HCT-116,POL24H8,HudsonAlpha,None;HeLa-S3,POL2,Stanford,None;HeLa-S3,STAT1,Stanford,IFNg30;HepG2,POL2,HudsonAlpha,None;K562,CMYC,Stanford,IFNg30;K562,POL2,Stanford,IFNg6h;K562,STAT1,Stanford,IFNa30;K562,STAT2,Stanford,IFNa6h;MCF-7,CTCF,UT-A,vehicle	GTEx2015_v6,Adipose_Subcutaneous,RMI2,1.63631131354921e-14;GTEx2015_v6,Adipose_Visceral_Omentum,RMI2,1.39688412704454e-10;GTEx2015_v6,Adrenal_Gland,RMI2,3.68768048626937e-11;GTEx2015_v6,Artery_Aorta,RMI2,5.16271436824168e-16;GTEx2015_v6,Artery_Coronary,RMI2,5.15125858198109e-08;GTEx2015_v6,Artery_Tibial,RMI2,3.32296448716698e-19;GTEx2015_v6,Brain_Anterior_cingulate_cortex_BA24,RMI2,1.068006514898…	22190364,Multiple sclerosis,6E-7	19128478,Gene expression of NP_689521.1 in blood cells in Celiac disease,4.31E-06;19222302,Differential exon level expression of C16orf75 [probe 3648269] in brain cortex,1.28E-05;20833654,Gene expression of C16orf75 in CD4+ lymphocytes,3.63E-17;21637794,Gene expression of C16orf75 [transcript NM_152308 probe A_23_P353717] in liver,4.59232E-08;21829388,Gene expression of AC009121.6 in blood,3.0E-2…	SP2_disc3;STAT_known1;ZBTB7A_disc2	ENSG00000175643.7	RMI2	0	0	NM_002761	PRM1	5	31610	.	rs7191700
13	50268304	0	0	0	rs9596270	T	C	0.04	0.05	0	0.05	1	1	E093,7_Enh;E118,7_Enh		E012,H3K4me1_Enh;E015,H3K4me1_Enh;E017,H3K4me1_Enh;E025,H3K4me1_Enh;E033,H3K4me1_Enh;E035,H3K4me1_Enh;E037,H3K4me1_Enh;E055,H3K4me1_Enh;E056,H3K4me1_Enh;E065,H3K4me1_Enh;E066,H3K4me1_Enh;E086,H3K4me1_Enh;E093,H3K4me1_Enh;E095,H3K4me1_Enh;E098,H3K4me1_Enh;E100,H3K4me1_Enh;E102,H3K4me1_Enh;E104,H3K4me1_Enh;E105,H3K4me1_Enh;E108,H3K4me1_Enh;E112,H3K4me1_Enh;E115,H3K4me1_Enh;E118,H3K4me1_Enh;E129,H3K…		.	GTEx2015_v6,Esophagus_Muscularis,EBPL,7.54459518192047e-06	22190364,Multiple sclerosis,7E-7	.	BCL_disc4;ELF1_known1;Ehf;Elf3;Elf5;Ets_known9;Evi-1_2;Foxd3;Foxj2_2;GATA_disc3;HDAC2_disc6;Hoxa10;Irf_disc3;Irf_known6;Irf_known9;Mef2_disc2;PU.1_disc1;PU.1_known3;Pax-5_disc3;RXRA_disc4;SPIB;STAT_disc3;STAT_known3;Sox_5;TATA_disc7;p300_disc10;p300_disc5	ENSG00000176124.6	DLEU1	0	0	NR_002183	ST13P4	3	94688	.	rs9596270
5	159491886	0	0	0	rs10866713	G	A	0.13	0.15	0.0035	0.21	0	0			E005,H3K4me3_Pro;E008,H3K9ac_Pro		.	.	22190364,Multiple sclerosis,7E-7	20502693,Gene expression of INSR in peripheral blood monocytes,1.43E-06;20502693,Gene expression of MESP1 in peripheral blood monocytes,4.88E-06;20502693,Gene expression of OR7G3 in peripheral blood monocytes,3.08E-06	.	ENSG00000253298.1	AC008703.1	5	25609	NR_027110	LOC285627	5	25609	.	rs10866713
3	28037594	0	0	0	rs170934	C	T	0.16	0.44	0.46	0.49	0	0	E116,7_Enh		E116,H3K27ac_Enh		.	.	22190364,Multiple sclerosis,2E-8	.	Pax-2_2	ENSG00000235493.1	AC092415.1	5	8989	NM_182523	CMC1	5	204037	.	rs170934
19	16437564	0	0	0	rs10411936	A	G	0.41	0.65	0.63	0.69	0	0			E001,H3K4me1_Enh;E007,H3K4me1_Enh;E013,H3K4me1_Enh;E017,H3K4me1_Enh;E023,H3K4me1_Enh;E031,H3K4me1_Enh;E032,H3K4me1_Enh;E035,H3K4me1_Enh;E036,H3K4me1_Enh;E043,H3K4me1_Enh;E046,H3K4me1_Enh;E049,H3K4me1_Enh;E050,H3K4me1_Enh;E051,H3K4me1_Enh;E052,H3K4me1_Enh;E053,H3K4me1_Enh;E054,H3K4me1_Enh;E055,H3K4me1_Enh;E056,H3K4me1_Enh;E061,H3K4me1_Enh;E063,H3K4me1_Enh;E067,H3K4me1_Enh;E068,H3K4me1_Enh;E069,H3K…		.	Westra2013,Whole_Blood,EPS15L1,8.90547654458264E-7	21738480,White blood cell count,3E-12;22190364,Multiple sclerosis,2E-7	.	.	ENSG00000127527.7	EPS15L1	0	0	NM_021235	EPS15L1	0	0	INT	rs10411936
2	68419651	0	0	0	rs7592330	G	A	0.45	0.68	0.89	0.56	0	0	E009,7_Enh;E014,7_Enh;E018,7_Enh;E019,7_Enh;E024,7_Enh;E029,7_Enh;E031,7_Enh;E032,7_Enh;E034,7_Enh;E035,7_Enh;E036,7_Enh;E046,7_Enh;E050,7_Enh;E051,7_Enh;E063,7_Enh;E077,7_Enh;E093,7_Enh;E112,7_Enh;E115,7_Enh;E116,7_Enh;E123,7_Enh	E002,17_EnhW2;E003,17_EnhW2;E008,17_EnhW2;E009,17_EnhW2;E014,17_EnhW2;E016,17_EnhW2;E018,17_EnhW2;E019,17_EnhW2;E020,17_EnhW2;E022,17_EnhW2;E029,17_EnhW2;E030,17_EnhW2;E031,14_EnhA2;E032,15_EnhAF;E033,17_EnhW2;E034,15_EnhAF;E035,17_EnhW2;E036,17_EnhW2;E037,17_EnhW2;E046,15_EnhAF;E047,17_EnhW2;E048,17_EnhW2;E050,15_EnhAF;E051,15_EnhAF;E063,17_EnhW2;E072,17_EnhW2;E073,17_EnhW2;E093,17_EnhW2;E115,15…	E001,H3K4me1_Enh;E002,H3K4me1_Enh;E003,H3K4me1_Enh;E007,H3K4me1_Enh;E008,H3K4me1_Enh;E009,H3K4me1_Enh;E010,H3K4me1_Enh;E011,H3K4me1_Enh;E014,H3K4me1_Enh;E015,H3K4me1_Enh;E016,H3K4me1_Enh;E018,H3K4me1_Enh;E019,H3K4me1_Enh;E020,H3K4me1_Enh;E021,H3K4me1_Enh;E022,H3K4me1_Enh;E024,H3K4me1_Enh;E026,H3K4me1_Enh;E029,H3K4me1_Enh;E031,H3K4me1_Enh;E032,H3K4me1_Enh;E034,H3K4me1_Enh;E035,H3K4me1_Enh;E036,H3K…		.	Westra2013,Whole_Blood,PLEK,6.210678300148641E-20;Westra2013,Whole_Blood,PPP3R1,4.855571603994613E-4	22190364,Multiple sclerosis,2E-7	.	Nanog_disc3;RREB-1_1	ENSG00000115956.9	PLEK	3	22197	NM_002664	PLEK	3	22197	.	rs7592330
6	32714360	0	0	0	rs3957148	A	G	0.07	0.2	0.08	0.11	0	0			E047,H3K9ac_Pro		.	Fairfax2014,Monocytes_IFN,AOAH,2.39E-24;Fairfax2014,Monocytes_IFN,ARHGAP24,5.04E-06;Fairfax2014,Monocytes_IFN,ASPHD1,1.92E-08;Fairfax2014,Monocytes_IFN,CSNK2A1,3.17E-13;Fairfax2014,Monocytes_IFN,CSRP2BP,5.16E-09;Fairfax2014,Monocytes_IFN,DEF8,2.20E-36;Fairfax2014,Monocytes_IFN,LRPAP1,4.31E-09;Fairfax2014,Monocytes_IFN,NENF,2.56E-15;Fairfax2014,Monocytes_IFN,PLA2G15,6.97E-12;Fairfax2014,Monocytes_…
6	32615876	0	0	0	rs28383224	A	G	0.41	0.64	0.45	0.61	0	0	E032,7_Enh;E041,7_Enh	E032,18_EnhAc;E037,18_EnhAc;E039,18_EnhAc;E040,18_EnhAc;E041,15_EnhAF;E042,15_EnhAF;E043,18_EnhAc;E044,18_EnhAc;E048,18_EnhAc;E116,15_EnhAF	E001,H3K4me1_Enh;E005,H3K4me1_Enh;E013,H3K4me1_Enh;E032,H3K4me1_Enh;E041,H3K4me1_Enh;E048,H3K4me1_Enh;E062,H3K4me1_Enh;E011,H3K4me3_Pro;E095,H3K4me3_Pro;E032,H3K27ac_Enh;E041,H3K27ac_Enh;E042,H3K27ac_Enh		.	GTEx2015_v6,Adipose_Subcutaneous,HLA-DQA2,5.1671341265913e-18;GTEx2015_v6,Adipose_Subcutaneous,HLA-DRB6,7.35173582314021e-35;GTEx2015_v6,Adipose_Visceral_Omentum,HLA-DQA2,1.60301218820166e-10;GTEx2015_v6,Adipose_Visceral_Omentum,HLA-DRB6,6.10632137350864e-18;GTEx2015_v6,Adrenal_Gland,HLA-DQA2,5.27675009040047e-08;GTEx2015_v6,Adrenal_Gland,HLA-DRB6,2.43116908609146e-09;GTEx2015_v6,Artery_Aorta,HLA…	.	.	CDP_4;Duxl;FXR_1;Pou2f2_known9	ENSG00000196735.6	HLA-DQA1	5	12302	NM_002122	HLA-DQA1	5	21528	.	rs28383224
6	32061428	0	0	0	rs1150757	G	A	0.0041	0.02	0	0.07	0	1	E059,7_Enh;E061,7_Enh	E059,17_EnhW2	E005,H3K4me3_Pro;E056,H3K4me3_Pro;E113,H3K4me3_Pro;E006,H3K4me1_Enh;E025,H3K4me1_Enh;E059,H3K4me1_Enh;E061,H3K4me1_Enh;E079,H3K4me1_Enh;E089,H3K4me1_Enh;E094,H3K4me1_Enh;E007,H3K9ac_Pro;E025,H3K9ac_Pro;E063,H3K9ac_Pro;E072,H3K9ac_Pro;E059,H3K27ac_Enh;E061,H3K27ac_Enh;E073,H3K27ac_Enh;E096,H3K27ac_Enh;E100,H3K27ac_Enh;E105,H3K27ac_Enh;E111,H3K27ac_Enh		.	GTEx2015_v6,Adipose_Subcutaneous,C4A,5.8848170492276e-18;GTEx2015_v6,Adipose_Subcutaneous,C4B,2.483944981994e-06;GTEx2015_v6,Adipose_Subcutaneous,CYP21A1P,1.41698208590497e-14;GTEx2015_v6,Adipose_Subcutaneous,CYP21A2,1.85608273626302e-08;GTEx2015_v6,Adipose_Subcutaneous,HLA-C,2.2508506793781e-08;GTEx2015_v6,Adipose_Subcutaneous,HLA-DQB2,6.6893267229464e-09;GTEx2015_v6,Adipose_Subcutaneous,HLA-DRB…	.	.	ATF3_disc4;BCL_disc10;Egr-1_known1;HES1;Myc_disc2;Myc_disc9;Myc_known8;NF-E2_disc3;SP1_known2;Sin3Ak-20_disc7;TATA_disc4;p300_disc9	ENSG00000168477.13	TNXB	0	0	NM_019105	TNXB	0	0	SYN	rs1150757
6	32445768	0	0	0	rs3129889	G	A	0.96	0.94	0.99	0.87	0	0	E116,1_TssA		E032,H3K27ac_Enh;E124,H3K27ac_Enh;E032,H3K4me1_Enh;E116,H3K4me3_Pro		GM12878,POL2,UT-A,None;GM12891,POL2,HudsonAlpha,None;GM12891,POL2,Stanford,None;GM12892,POL2,Stanford,None;GM19099,POL2,Stanford,None	Fairfax2014,Monocytes_IFN,ADI1,2.82E-09;Fairfax2014,Monocytes_IFN,DGCR14,5.15E-08;Fairfax2014,Monocytes_IFN,DHX30,3.57E-15;Fairfax2014,Monocytes_IFN,FIG4,2.97E-09;Fairfax2014,Monocytes_IFN,GMIP,9.93E-11;Fairfax2014,Monocytes_IFN,LOC387703,5.40E-13;Fairfax2014,Monocytes_IFN,LOC441728,1.19E-11;Fairfax2014,Monocytes_IFN,NEURL1B,3.97E-09;Fairfax2014,Monocytes_IFN,RAB5A,3.55E-27;Fairfax2014,Monocytes_…
6	29952555	0	0	0	rs9260489	T	G	NA	NA	NA	NA	0	0	E049,7_Enh;E061,7_Enh;E078,7_Enh;E083,7_Enh;E107,7_Enh;E108,7_Enh;E114,7_Enh;E129,7_Enh	E026,17_EnhW2;E049,17_EnhW2;E052,17_EnhW2;E083,18_EnhAc;E107,18_EnhAc;E108,17_EnhW2;E129,18_EnhAc	E006,H3K27ac_Enh;E026,H3K27ac_Enh;E034,H3K27ac_Enh;E041,H3K27ac_Enh;E045,H3K27ac_Enh;E049,H3K27ac_Enh;E061,H3K27ac_Enh;E095,H3K27ac_Enh;E098,H3K27ac_Enh;E104,H3K27ac_Enh;E105,H3K27ac_Enh;E108,H3K27ac_Enh;E114,H3K27ac_Enh;E128,H3K27ac_Enh;E013,H3K4me1_Enh;E025,H3K4me1_Enh;E026,H3K4me1_Enh;E027,H3K4me1_Enh;E028,H3K4me1_Enh;E047,H3K4me1_Enh;E049,H3K4me1_Enh;E055,H3K4me1_Enh;E058,H3K4me1_Enh;E061,H3K…	E059	.	Westra2013,Whole_Blood,HLA-F,1.4556352746292466E-98;Westra2013,Whole_Blood,HLA-G,9.813427854297537E-198;Westra2013,Whole_Blood,PPP1R11,9.914686486900635E-38;Westra2013,Whole_Blood,TRIM10,6.955583729919669E-5;Westra2013,Whole_Blood,ZNRD1,1.611683124906603E-13	22190364,Multiple sclerosis,1E-11;23417110,Beta-2 microglubulin plasma levels,2E-22	20485568,Methylation levels at chr6:30051380-30051430 [hg18 coord probe cg23244913] in Caudal pons,6.21E-12;20485568,Methylation levels at chr6:30051380-30051430 [hg18 coord probe cg23244913] in Frontal cortex,4.48E-10;20485568,Methylation levels at chr6:30051380-30051430 [hg18 coord probe cg23244913] in Temporal cortex,8.96E-10;20485568,Methylation levels at chr6:30051393-30051443 [hg18 coord pr…	IRC900814	ENSG00000206503.7	HLA-A	3	6670	NM_002116	HLA-A	3	6670	.	rs9260489
16	11105590	0	0	0	rs6498160	T	C	0.77	0.41	0.3	0.42	0	0	E004,7_Enh;E005,7_Enh;E010,7_Enh;E013,7_Enh;E015,7_Enh;E017,7_Enh;E023,7_Enh;E025,7_Enh;E026,7_Enh;E029,7_Enh;E030,2_TssAFlnk;E031,6_EnhG;E032,7_Enh;E033,7_Enh;E034,7_Enh;E035,7_Enh;E036,7_Enh;E037,7_Enh;E038,7_Enh;E039,7_Enh;E040,7_Enh;E041,7_Enh;E042,7_Enh;E043,7_Enh;E044,7_Enh;E045,7_Enh;E046,7_Enh;E047,7_Enh;E048,7_Enh;E049,7_Enh;E050,7_Enh;E051,7_Enh;E052,7_Enh;E054,7_Enh;E055,7_Enh;E056,7_E…	E004,15_EnhAF;E005,15_EnhAF;E006,15_EnhAF;E007,15_EnhAF;E008,17_EnhW2;E009,17_EnhW2;E010,16_EnhW1;E011,14_EnhA2;E012,17_EnhW2;E013,15_EnhAF;E014,17_EnhW2;E015,15_EnhAF;E017,13_EnhA1;E018,17_EnhW2;E022,17_EnhW2;E023,13_EnhA1;E024,17_EnhW2;E025,14_EnhA2;E026,14_EnhA2;E027,17_EnhW2;E028,15_EnhAF;E029,13_EnhA1;E030,13_EnhA1;E031,13_EnhA1;E032,14_EnhA2;E033,14_EnhA2;E034,14_EnhA2;E035,14_EnhA2;E036,14…	E001,H3K4me1_Enh;E002,H3K4me1_Enh;E004,H3K4me1_Enh;E005,H3K4me1_Enh;E006,H3K4me1_Enh;E010,H3K4me1_Enh;E011,H3K4me1_Enh;E012,H3K4me1_Enh;E013,H3K4me1_Enh;E015,H3K4me1_Enh;E016,H3K4me1_Enh;E017,H3K4me1_Enh;E020,H3K4me1_Enh;E022,H3K4me1_Enh;E023,H3K4me1_Enh;E025,H3K4me1_Enh;E026,H3K4me1_Enh;E028,H3K4me1_Enh;E029,H3K4me1_Enh;E030,H3K4me1_Enh;E031,H3K4me1_Enh;E032,H3K4me1_Enh;E033,H3K4me1_Enh;E034,H3K…	E004;E006;E029;E032;E033;E034;E046;E051;E056;E057;E088;E093;E094;E100;E109;E116;E124;E125	GM10847,NFKB,Stanford,None;GM12878,BATF,HudsonAlpha,None;GM12878,EBF1,HudsonAlpha,None;GM12878,EBF1,Stanford,None;GM12878,NFKB,Stanford,None;GM12878,NFKB,Stanford,TNFa;GM12878,PU1,HudsonAlpha,None;GM12891,NFKB,Stanford,None;GM12891,PU1,HudsonAlpha,None;GM15510,NFKB,Stanford,None;GM18505,NFKB,Stanford,None;GM18951,NFKB,Stanford,None;GM19193,NFKB,Stanford,None	GTEx2015_v6,Cells_Transformed_fibroblasts,DEXI,8.78564145453558e-07;GTEx2015_v6,Cells_Transformed_fibroblasts,RP11-876N24.4,3.85099108920717e-07;GTEx2015_v6,Esophagus_Mucosa,DEXI,5.01243553844365e-06;GTEx2015_v6,Skin_Sun_Exposed_Lower_leg,DEXI,1.79663196859863e-07;GTEx2015_v6,Testis,DEXI,7.25338996168198e-06;Lappalainen2013,Lymphoblastoid_EUR_genelevel,DEXI,3.5508507364796e-06	.	.	.	ENSG00000038532.10	CLEC16A	0	0	NM_015226	CLEC16A	0	0	INT	rs6498160
1	2585342	0	0	0	rs60733400	G	A	0.67	0.43	0.47	0.32	0	0	E001,7_Enh;E003,2_TssAFlnk;E004,7_Enh;E005,7_Enh;E006,7_Enh;E007,7_Enh;E009,2_TssAFlnk;E010,2_TssAFlnk;E011,7_Enh;E012,2_TssAFlnk;E013,2_TssAFlnk;E014,7_Enh;E015,7_Enh;E016,1_TssA;E017,7_Enh;E018,7_Enh;E019,1_TssA;E021,7_Enh;E022,7_Enh;E023,1_TssA;E024,7_Enh;E025,1_TssA;E027,7_Enh;E029,2_TssAFlnk;E030,2_TssAFlnk;E031,2_TssAFlnk;E032,2_TssAFlnk;E033,2_TssAFlnk;E034,2_TssAFlnk;E035,2_TssAFlnk;E036,…	E001,14_EnhA2;E002,17_EnhW2;E003,2_PromU;E004,15_EnhAF;E005,13_EnhA1;E006,13_EnhA1;E007,14_EnhA2;E008,14_EnhA2;E009,2_PromU;E010,2_PromU;E011,13_EnhA1;E012,2_PromU;E013,2_PromU;E014,2_PromU;E015,2_PromU;E016,2_PromU;E017,13_EnhA1;E018,14_EnhA2;E019,16_EnhW1;E020,16_EnhW1;E021,14_EnhA2;E022,13_EnhA1;E023,2_PromU;E024,2_PromU;E025,2_PromU;E026,16_EnhW1;E027,2_PromU;E028,16_EnhW1;E029,3_PromD1;E030,…	E001,H3K4me3_Pro;E003,H3K4me3_Pro;E005,H3K4me3_Pro;E006,H3K4me3_Pro;E007,H3K4me3_Pro;E008,H3K4me3_Pro;E009,H3K4me3_Pro;E010,H3K4me3_Pro;E011,H3K4me3_Pro;E012,H3K4me3_Pro;E013,H3K4me3_Pro;E014,H3K4me3_Pro;E015,H3K4me3_Pro;E016,H3K4me3_Pro;E017,H3K4me3_Pro;E018,H3K4me3_Pro;E019,H3K4me3_Pro;E020,H3K4me3_Pro;E021,H3K4me3_Pro;E022,H3K4me3_Pro;E023,H3K4me3_Pro;E024,H3K4me3_Pro;E025,H3K4me3_Pro;E026,H3K…	E032;E084;E085;E092;E093;E100;E116	.	GTEx2015_v6,Artery_Tibial,MMEL1,2.40780133851993e-09;GTEx2015_v6,Artery_Tibial,RP3-395M20.12,1.70793799738999e-07;GTEx2015_v6,Brain_Caudate_basal_ganglia,MMEL1,1.14536012335594e-06;GTEx2015_v6,Brain_Nucleus_accumbens_basal_ganglia,MMEL1,9.98967633012535e-11;GTEx2015_v6,Lung,MMEL1,1.86298636489908e-30;GTEx2015_v6,Pancreas,TNFRSF14,1.49566679525947e-07;GTEx2015_v6,Small_Intestine_Terminal_Ileum,MME…	.	.	.	ENSG00000228037.1	RP3-395M20.9	3	808	NR_036637	C1orf93	5	1116	.	rs60733400
5	40323665	0	0	0	rs78077440	G	A	0.03	0.1	0.22	0.17	0	0			E029,H3K4me1_Enh;E034,H3K4me1_Enh;E037,H3K4me1_Enh;E038,H3K4me1_Enh;E040,H3K4me1_Enh;E041,H3K4me1_Enh;E043,H3K4me1_Enh;E044,H3K4me1_Enh;E050,H3K4me1_Enh;E109,H3K4me1_Enh;E124,H3K4me1_Enh;E096,H3K4me3_Pro;E115,H3K27ac_Enh;E124,H3K27ac_Enh		.	.	.	.	ERalpha-a_disc3;TCF4_known3	ENSG00000265615.1	AC108105.1	3	3249	NM_000958	PTGER4	5	356263	.	rs78077440
10	6050383	0	0	0	rs12253981	T	G	0.13	0.34	0.03	0.41	0	0	E027,7_Enh;E031,2_TssAFlnk;E032,2_TssAFlnk;E033,2_TssAFlnk;E034,2_TssAFlnk;E035,2_TssAFlnk;E036,7_Enh;E037,2_TssAFlnk;E038,2_TssAFlnk;E039,2_TssAFlnk;E040,2_TssAFlnk;E041,3_TxFlnk;E042,3_TxFlnk;E043,2_TssAFlnk;E044,2_TssAFlnk;E045,2_TssAFlnk;E046,7_Enh;E047,7_Enh;E048,2_TssAFlnk;E050,2_TssAFlnk;E051,2_TssAFlnk;E062,7_Enh;E063,7_Enh;E068,7_Enh;E073,7_Enh;E075,7_Enh;E077,7_Enh;E078,7_Enh;E079,7_Enh…	E027,17_EnhW2;E029,15_EnhAF;E030,15_EnhAF;E031,13_EnhA1;E032,2_PromU;E033,14_EnhA2;E034,2_PromU;E035,14_EnhA2;E036,16_EnhW1;E037,2_PromU;E038,13_EnhA1;E039,2_PromU;E040,13_EnhA1;E041,9_TxReg;E042,9_TxReg;E043,2_PromU;E044,9_TxReg;E045,13_EnhA1;E046,13_EnhA1;E047,14_EnhA2;E048,13_EnhA1;E050,14_EnhA2;E051,2_PromU;E059,17_EnhW2;E062,14_EnhA2;E063,17_EnhW2;E066,15_EnhAF;E067,17_EnhW2;E069,17_EnhW2;E0…	E002,H3K4me1_Enh;E006,H3K4me1_Enh;E014,H3K4me1_Enh;E015,H3K4me1_Enh;E018,H3K4me1_Enh;E022,H3K4me1_Enh;E023,H3K4me1_Enh;E027,H3K4me1_Enh;E028,H3K4me1_Enh;E030,H3K4me1_Enh;E031,H3K4me1_Enh;E032,H3K4me1_Enh;E033,H3K4me1_Enh;E034,H3K4me1_Enh;E035,H3K4me1_Enh;E036,H3K4me1_Enh;E037,H3K4me1_Enh;E038,H3K4me1_Enh;E039,H3K4me1_Enh;E040,H3K4me1_Enh;E041,H3K4me1_Enh;E042,H3K4me1_Enh;E043,H3K4me1_Enh;E044,H3K…	E034;E093	.	.	.	.	HNF4_disc2;Pax-5_known2;Pitx2	ENSG00000134460.10	IL2RA	0	0	NM_000417	IL2RA	0	0	INT	rs12253981
1	6470129	0	0	0	rs3007421	G	A	0.34	0.15	0.01	0.11	0	0	E077,7_Enh;E085,6_EnhG	E084,11_TxEnh3	E002,H3K4me1_Enh;E006,H3K4me1_Enh;E018,H3K4me1_Enh;E021,H3K4me1_Enh;E022,H3K4me1_Enh;E056,H3K4me1_Enh;E057,H3K4me1_Enh;E058,H3K4me1_Enh;E059,H3K4me1_Enh;E066,H3K4me1_Enh;E073,H3K4me1_Enh;E075,H3K4me1_Enh;E077,H3K4me1_Enh;E079,H3K4me1_Enh;E084,H3K4me1_Enh;E085,H3K4me1_Enh;E098,H3K4me1_Enh;E102,H3K4me1_Enh;E110,H3K4me1_Enh;E113,H3K4me1_Enh;E006,H3K4me3_Pro;E007,H3K4me3_Pro;E056,H3K4me3_Pro;E058,H3K…		.	Westra2013,Whole_Blood,ACOT7,2.0850633551520097E-6;Westra2013,Whole_Blood,ACOT7,4.1367882789136257E-4;Westra2013,Whole_Blood,TNFRSF25,1.5440103406765362E-8;Westra2013,Whole_Blood,ZBTB48,4.844764768390911E-6	.	20502693,Gene expression of PEBP4 in peripheral blood monocytes,1.66E-07;20502693,Gene expression of TNFRSF25 in peripheral blood monocytes,5.85E-13;21829388,Gene expression of ACOT7 in blood,4.6E-04;21886157,Serum ratio of (1-oleoylglycerophosphoethanolamine)/(alpha-ketoglutarate),7.20E-05	ERalpha-a_known3;Nkx2_1;RAR	ENSG00000171680.15	PLEKHG5	0	0	NM_020631	PLEKHG5	0	0	INT	rs3007421
1	85281310	0	0	0	rs12087340	C	T	0.07	0.08	0.23	0.08	0	0	E049,7_Enh;E055,7_Enh;E056,7_Enh;E057,7_Enh;E058,7_Enh;E102,7_Enh;E126,7_Enh;E128,7_Enh	E023,17_EnhW2;E025,17_EnhW2;E026,17_EnhW2;E055,17_EnhW2;E056,17_EnhW2;E126,17_EnhW2	E003,H3K4me1_Enh;E014,H3K4me1_Enh;E015,H3K4me1_Enh;E018,H3K4me1_Enh;E020,H3K4me1_Enh;E023,H3K4me1_Enh;E025,H3K4me1_Enh;E026,H3K4me1_Enh;E028,H3K4me1_Enh;E049,H3K4me1_Enh;E055,H3K4me1_Enh;E056,H3K4me1_Enh;E057,H3K4me1_Enh;E058,H3K4me1_Enh;E075,H3K4me1_Enh;E101,H3K4me1_Enh;E102,H3K4me1_Enh;E106,H3K4me1_Enh;E109,H3K4me1_Enh;E110,H3K4me1_Enh;E117,H3K4me1_Enh;E119,H3K4me1_Enh;E126,H3K4me1_Enh;E127,H3K…		.	Westra2013,Whole_Blood,BCL10,2.256262636402691E-10	.	.	.	ENSG00000223653.1	RP11-131L23.1	0	0	NM_003921	BCL10	5	4405	.	rs12087340
1	85449500	0	0	0	rs11587876	T	C	0.26	0.26	0.28	0.21	0	0	E017,6_EnhG;E025,7_Enh;E026,6_EnhG;E049,6_EnhG;E053,7_Enh;E054,7_Enh;E055,6_EnhG;E056,6_EnhG;E061,7_Enh;E063,7_Enh;E065,7_Enh;E066,7_Enh;E067,7_Enh;E068,7_Enh;E069,7_Enh;E070,7_Enh;E071,7_Enh;E072,7_Enh;E073,7_Enh;E074,7_Enh;E078,7_Enh;E090,7_Enh;E092,7_Enh;E094,7_Enh;E095,7_Enh;E097,7_Enh;E098,7_Enh;E100,7_Enh;E102,7_Enh;E106,7_Enh;E107,7_Enh;E108,7_Enh;E109,7_Enh;E113,7_Enh;E120,6_EnhG;E122,7_E…	E006,12_TxEnhW;E013,10_TxEnh5;E017,10_TxEnh5;E023,10_TxEnh5;E025,10_TxEnh5;E026,10_TxEnh5;E027,12_TxEnhW;E049,10_TxEnh5;E052,10_TxEnh5;E053,10_TxEnh5;E054,12_TxEnhW;E055,10_TxEnh5;E056,10_TxEnh5;E058,17_EnhW2;E059,10_TxEnh5;E063,10_TxEnh5;E066,10_TxEnh5;E067,10_TxEnh5;E068,10_TxEnh5;E069,10_TxEnh5;E070,12_TxEnhW;E071,10_TxEnh5;E072,12_TxEnhW;E073,12_TxEnhW;E074,10_TxEnh5;E075,12_TxEnhW;E076,12_Tx…	E003,H3K4me1_Enh;E006,H3K4me1_Enh;E010,H3K4me1_Enh;E013,H3K4me1_Enh;E015,H3K4me1_Enh;E017,H3K4me1_Enh;E020,H3K4me1_Enh;E023,H3K4me1_Enh;E025,H3K4me1_Enh;E026,H3K4me1_Enh;E049,H3K4me1_Enh;E052,H3K4me1_Enh;E053,H3K4me1_Enh;E054,H3K4me1_Enh;E055,H3K4me1_Enh;E056,H3K4me1_Enh;E057,H3K4me1_Enh;E061,H3K4me1_Enh;E063,H3K4me1_Enh;E065,H3K4me1_Enh;E066,H3K4me1_Enh;E067,H3K4me1_Enh;E068,H3K4me1_Enh;E069,H3K…	E059	SK-N-SH_RA,P300,HudsonAlpha,None	.	.	20502693,Gene expression of PLEKHA3 in peripheral blood monocytes,3.60E-07;21886157,Serum ratio of (7-alpha-hydroxy-3-oxo-4-cholestenoate (7-Hoca))/(N2N2-dimethylguanosine),2.40E-04	.	ENSG00000153904.12	DDAH1	0	0	NM_012137	DDAH1	0	0	INT	rs11587876
1	119716347	0	0	0	rs666930	T	C	0.62	0.59	0.89	0.54	0	0	E001,7_Enh;E003,6_EnhG;E004,7_Enh;E005,7_Enh;E007,7_Enh;E008,7_Enh;E011,7_Enh;E012,7_Enh;E013,6_EnhG;E014,7_Enh;E015,6_EnhG;E016,7_Enh;E017,7_Enh;E018,7_Enh;E019,2_TssAFlnk;E020,3_TxFlnk;E021,7_Enh;E022,7_Enh;E024,7_Enh;E026,7_Enh;E027,7_Enh;E036,7_Enh;E047,7_Enh;E049,7_Enh;E050,7_Enh;E051,7_Enh;E055,7_Enh;E056,7_Enh;E058,7_Enh;E061,7_Enh;E063,7_Enh;E066,7_Enh;E067,7_Enh;E068,7_Enh;E069,7_Enh;E07…	E001,12_TxEnhW;E002,12_TxEnhW;E003,12_TxEnhW;E004,12_TxEnhW;E005,12_TxEnhW;E007,12_TxEnhW;E008,4_PromD2;E009,12_TxEnhW;E010,12_TxEnhW;E011,12_TxEnhW;E012,10_TxEnh5;E013,12_TxEnhW;E014,12_TxEnhW;E015,10_TxEnh5;E016,12_TxEnhW;E018,9_TxReg;E019,4_PromD2;E020,10_TxEnh5;E021,12_TxEnhW;E022,12_TxEnhW;E024,12_TxEnhW;E027,12_TxEnhW;E028,12_TxEnhW;E030,12_TxEnhW;E031,12_TxEnhW;E035,12_TxEnhW;E036,10_TxEnh…	E001,H3K4me1_Enh;E003,H3K4me1_Enh;E004,H3K4me1_Enh;E005,H3K4me1_Enh;E006,H3K4me1_Enh;E007,H3K4me1_Enh;E008,H3K4me1_Enh;E010,H3K4me1_Enh;E011,H3K4me1_Enh;E012,H3K4me1_Enh;E013,H3K4me1_Enh;E014,H3K4me1_Enh;E015,H3K4me1_Enh;E016,H3K4me1_Enh;E017,H3K4me1_Enh;E018,H3K4me1_Enh;E019,H3K4me1_Enh;E020,H3K4me1_Enh;E021,H3K4me1_Enh;E022,H3K4me1_Enh;E023,H3K4me1_Enh;E024,H3K4me1_Enh;E025,H3K4me1_Enh;E026,H3K…		.	GTEx2015_v6,Testis,PHGDH,2.08318387660349e-07;Westra2013,Whole_Blood,PHGDH,8.010672454711382E-11	.	20037589,Ser-PTC / Orn-PTC,3.70E-10;20037589,Ser-PTC,1.60E-04;21829388,Gene expression of PHGDH in blood,1.1E-04;21886157,Serum ratio of (1-palmitoylglycerophosphoethanolamine)/(1-stearoylglycerophosphoethanolamine),5.50E-06	EBF_known2;Pou1f1_2	ENSG00000092621.7	PHGDH	0	0	NM_006623	PHGDH	0	0	INT	rs666930
1	157800451	0	0	0	rs2050568	C	T	0.87	0.5	0.43	0.47	0	0			E032,H3K27ac_Enh;E032,H3K4me1_Enh		.	GTEx2015_v6,Lung,RP11-367J7.3,5.03408487428023e-06;GTEx2015_v6,Spleen,FCRL3,4.60313088514643e-07;GTEx2015_v6,Whole_Blood,FCRL1,1.69657057043237e-08;GTEx2015_v6,Whole_Blood,FCRL3,7.08375211211055e-10;GTEx2015_v6,Whole_Blood,RP11-367J7.3,1.09390244261375e-06;Lappalainen2013,Lymphoblastoid_EUR_exonlevel,ENSG00000160856.14_157646271_157648646,7.33098587245125e-07;Lappalainen2013,Lymphoblastoid_EUR_ge…	.	17873877,Gene expression of FCRL3 [probe 231093_at] in lymphoblastoid cell lines,2.20E-09;19128478,Gene expression of FCRL3 in blood cells in Celiac disease,5.74E-05;19644074,Gene expression of FCRL3 in T cells,5.51E-09;20502693,Gene expression of FCRL3 in peripheral blood monocytes,5.97E-06;21829388,Gene expression of FCRL3 in blood,1.5E-51;21829388,Gene expression of [probe 620167 centered at c…	.	ENSG00000163534.10	FCRL1	0	0	NM_001159398	FCRL1	0	0	INT	rs2050568
1	160742014	0	0	0	rs35967351	A	T	0.16	0.17	0.15	0.3	0	0	E004,7_Enh;E008,7_Enh;E011,7_Enh;E015,7_Enh;E029,7_Enh;E032,7_Enh;E033,7_Enh;E034,2_TssAFlnk;E037,7_Enh;E038,7_Enh;E041,1_TssA;E043,7_Enh;E046,3_TxFlnk;E047,7_Enh;E048,2_TssAFlnk;E077,1_TssA;E093,7_Enh;E101,1_TssA;E103,1_TssA;E112,7_Enh;E113,7_Enh;E116,3_TxFlnk;E123,7_Enh;E124,2_TssAFlnk	E007,19_DNase;E011,22_PromP;E029,9_TxReg;E030,14_EnhA2;E031,14_EnhA2;E032,9_TxReg;E033,4_PromD2;E034,9_TxReg;E035,16_EnhW1;E036,14_EnhA2;E037,14_EnhA2;E038,9_TxReg;E039,16_EnhW1;E040,14_EnhA2;E041,12_TxEnhW;E042,22_PromP;E043,14_EnhA2;E044,16_EnhW1;E045,12_TxEnhW;E046,9_TxReg;E047,14_EnhA2;E048,9_TxReg;E050,14_EnhA2;E051,14_EnhA2;E053,22_PromP;E062,14_EnhA2;E066,16_EnhW1;E070,22_PromP;E075,14_Enh…	E004,H3K27ac_Enh;E008,H3K27ac_Enh;E029,H3K27ac_Enh;E034,H3K27ac_Enh;E038,H3K27ac_Enh;E039,H3K27ac_Enh;E040,H3K27ac_Enh;E041,H3K27ac_Enh;E043,H3K27ac_Enh;E046,H3K27ac_Enh;E047,H3K27ac_Enh;E048,H3K27ac_Enh;E062,H3K27ac_Enh;E066,H3K27ac_Enh;E075,H3K27ac_Enh;E078,H3K27ac_Enh;E079,H3K27ac_Enh;E093,H3K27ac_Enh;E096,H3K27ac_Enh;E101,H3K27ac_Enh;E102,H3K27ac_Enh;E106,H3K27ac_Enh;E109,H3K27ac_Enh;E112,H3K…	E004;E029;E116;E123	K562,GATA2,UChicago,None	Lappalainen2013,Lymphoblastoid_EUR_exonlevel,ENSG00000026751.11_160709039_160709146,3.5975290214946e-08;Lappalainen2013,Lymphoblastoid_EUR_exonlevel,ENSG00000026751.11_160717984_160718304,3.26720842360041e-12;Lappalainen2013,Lymphoblastoid_EUR_exonlevel,ENSG00000026751.11_160719611_160719883,2.50694466816376e-11;Lappalainen2013,Lymphoblastoid_EUR_exonlevel,ENSG00000026751.11_160720094_160720213,1…	.	.	ATF3_disc4;CCNT2_disc2;INSM1;SP1_disc3;SP1_known1;ZBTB33_disc4	ENSG00000026751.11	SLAMF7	0	0	NM_021181	SLAMF7	0	0	INT	rs35967351
2	24794991	0	0	0	rs4665719	C	T	0.49	0.76	0.78	0.75	0	0	E001,1_TssA;E004,1_TssA;E009,3_TxFlnk;E010,2_TssAFlnk;E011,3_TxFlnk;E012,7_Enh;E013,3_TxFlnk;E014,3_TxFlnk;E015,3_TxFlnk;E016,3_TxFlnk;E018,7_Enh;E019,3_TxFlnk;E020,3_TxFlnk;E025,7_Enh;E030,7_Enh;E036,7_Enh;E049,7_Enh;E051,7_Enh;E052,1_TssA;E053,7_Enh;E054,2_TssAFlnk;E055,1_TssA;E057,2_TssAFlnk;E058,1_TssA;E061,7_Enh;E070,7_Enh;E082,1_TssA;E083,7_Enh;E088,7_Enh;E092,7_Enh;E114,3_TxFlnk;E115,3_TxF…	E001,4_PromD2;E002,4_PromD2;E003,4_PromD2;E004,4_PromD2;E006,12_TxEnhW;E008,4_PromD2;E009,4_PromD2;E010,9_TxReg;E011,9_TxReg;E012,4_PromD2;E013,4_PromD2;E014,4_PromD2;E015,4_PromD2;E016,4_PromD2;E017,4_PromD2;E018,4_PromD2;E019,9_TxReg;E020,4_PromD2;E023,12_TxEnhW;E024,4_PromD2;E025,12_TxEnhW;E026,12_TxEnhW;E028,4_PromD2;E030,12_TxEnhW;E031,12_TxEnhW;E033,12_TxEnhW;E035,12_TxEnhW;E036,12_TxEnhW;E…	E001,H3K4me1_Enh;E003,H3K4me1_Enh;E009,H3K4me1_Enh;E010,H3K4me1_Enh;E011,H3K4me1_Enh;E012,H3K4me1_Enh;E013,H3K4me1_Enh;E014,H3K4me1_Enh;E015,H3K4me1_Enh;E016,H3K4me1_Enh;E017,H3K4me1_Enh;E018,H3K4me1_Enh;E019,H3K4me1_Enh;E020,H3K4me1_Enh;E023,H3K4me1_Enh;E024,H3K4me1_Enh;E025,H3K4me1_Enh;E026,H3K4me1_Enh;E028,H3K4me1_Enh;E029,H3K4me1_Enh;E030,H3K4me1_Enh;E031,H3K4me1_Enh;E035,H3K4me1_Enh;E036,H3K…		.	GTEx2015_v6,Artery_Tibial,ADCY3,9.65259006296994e-07;GTEx2015_v6,Lung,NCOA1,4.87320667185316e-06;GTEx2015_v6,Whole_Blood,ADCY3,6.79456757928042e-10;Lappalainen2013,Lymphoblastoid_EUR_exonlevel,ENSG00000138031.8_25044386_25044509,8.03399033257262e-06;Lappalainen2013,Lymphoblastoid_EUR_exonlevel,ENSG00000138031.8_25045380_25045499,1.23776348434465e-05;Lappalainen2013,Lymphoblastoid_EUR_exonlevel,EN…	.	20502693,Gene expression of ADCY3 in peripheral blood monocytes,6.93E-19	.	ENSG00000138092.6	CENPO	0	0	NM_001199803	CENPO	0	0	INT	rs4665719
2	60868110	0	0	0	rs842639	G	A	0.63	0.61	0.15	0.68	1	0	E029,7_Enh;E030,7_Enh;E031,7_Enh;E032,7_Enh;E033,7_Enh;E034,7_Enh;E035,7_Enh;E036,2_TssAFlnk;E037,7_Enh;E038,7_Enh;E039,7_Enh;E040,2_TssAFlnk;E041,2_TssAFlnk;E042,7_Enh;E043,7_Enh;E044,7_Enh;E045,7_Enh;E046,7_Enh;E047,7_Enh;E048,2_TssAFlnk;E050,7_Enh;E051,7_Enh;E063,7_Enh;E080,7_Enh;E122,7_Enh;E124,1_TssA	E001,19_DNase;E002,19_DNase;E003,19_DNase;E008,19_DNase;E010,19_DNase;E011,19_DNase;E012,19_DNase;E013,19_DNase;E014,19_DNase;E015,19_DNase;E016,19_DNase;E017,19_DNase;E018,19_DNase;E019,19_DNase;E020,19_DNase;E021,19_DNase;E022,19_DNase;E023,19_DNase;E025,19_DNase;E026,19_DNase;E027,19_DNase;E028,19_DNase;E029,2_PromU;E030,14_EnhA2;E031,14_EnhA2;E032,14_EnhA2;E033,14_EnhA2;E034,13_EnhA1;E035,14_…	E029,H3K27ac_Enh;E032,H3K27ac_Enh;E034,H3K27ac_Enh;E037,H3K27ac_Enh;E039,H3K27ac_Enh;E040,H3K27ac_Enh;E041,H3K27ac_Enh;E042,H3K27ac_Enh;E043,H3K27ac_Enh;E044,H3K27ac_Enh;E045,H3K27ac_Enh;E046,H3K27ac_Enh;E047,H3K27ac_Enh;E050,H3K27ac_Enh;E062,H3K27ac_Enh;E066,H3K27ac_Enh;E068,H3K27ac_Enh;E069,H3K27ac_Enh;E071,H3K27ac_Enh;E074,H3K27ac_Enh;E075,H3K27ac_Enh;E078,H3K27ac_Enh;E080,H3K27ac_Enh;E091,H3K…	E029;E032;E033;E034;E046;E050;E051;E088;E090;E091;E093;E098;E100;E109;E116;E124	GM12878,PU1,HudsonAlpha,None;GM12878,YY1,HudsonAlpha,None;GM12891,PU1,HudsonAlpha,None;K562,ELF1,HudsonAlpha,None	Lappalainen2013,Lymphoblastoid_EUR_exonlevel,ENSG00000237651.2_61372243_61372331,9.11972124780861e-06;Lappalainen2013,Lymphoblastoid_EUR_exonlevel,ENSG00000237651.2_61389977_61390090,3.73058119357329e-07;Lappalainen2013,Lymphoblastoid_EUR_exonlevel,ENSG00000237651.2_61390187_61390367,2.34309013893074e-08;Lappalainen2013,Lymphoblastoid_EUR_exonlevel,ENSG00000237651.2_61391489_61391964,6.3077689574…	.	.	.	ENSG00000228414.2	AC010733.4	0	0	NR_033980	FLJ16341	0	0	INT	rs842639
2	191109709	0	0	0	rs9967792	T	C	0.6	0.7	0.75	0.66	0	0	E034,7_Enh;E037,7_Enh;E038,7_Enh;E040,7_Enh;E041,6_EnhG;E042,7_Enh;E043,7_Enh;E046,6_EnhG;E047,7_Enh;E049,7_Enh;E116,12_EnhBiv	E023,18_EnhAc;E025,18_EnhAc;E026,18_EnhAc;E034,15_EnhAF;E037,15_EnhAF;E038,17_EnhW2;E039,17_EnhW2;E040,17_EnhW2;E041,10_TxEnh5;E042,14_EnhA2;E043,17_EnhW2;E044,17_EnhW2;E045,17_EnhW2;E046,17_EnhW2;E047,17_EnhW2;E048,17_EnhW2;E049,15_EnhAF;E052,18_EnhAc;E114,18_EnhAc;E116,16_EnhW1;E121,18_EnhAc;E129,18_EnhAc	E023,H3K4me1_Enh;E034,H3K4me1_Enh;E037,H3K4me1_Enh;E038,H3K4me1_Enh;E039,H3K4me1_Enh;E040,H3K4me1_Enh;E041,H3K4me1_Enh;E042,H3K4me1_Enh;E043,H3K4me1_Enh;E044,H3K4me1_Enh;E045,H3K4me1_Enh;E046,H3K4me1_Enh;E047,H3K4me1_Enh;E048,H3K4me1_Enh;E049,H3K4me1_Enh;E087,H3K4me1_Enh;E113,H3K4me1_Enh;E116,H3K4me1_Enh;E034,H3K27ac_Enh;E041,H3K27ac_Enh;E046,H3K27ac_Enh;E048,H3K27ac_Enh;E049,H3K27ac_Enh;E063,H3K…		.	.	.	21886157,Serum concentration of caproate (6:0),1.90E-04	TCF12_disc6	ENSG00000138378.13	STAT4	0	0	NM_003151	STAT4	0	0	INT	rs9967792
3	18744093	0	0	0	rs11719975	G	C	0.25	0.22	0.3	0.25	0	0	E033,7_Enh;E034,7_Enh;E037,7_Enh;E038,7_Enh;E039,2_TssAFlnk;E040,7_Enh;E041,2_TssAFlnk;E042,2_TssAFlnk;E043,2_TssAFlnk;E045,7_Enh;E046,7_Enh;E047,2_TssAFlnk;E048,2_TssAFlnk;E062,7_Enh;E093,7_Enh;E109,7_Enh	E029,17_EnhW2;E030,17_EnhW2;E031,17_EnhW2;E032,15_EnhAF;E033,15_EnhAF;E034,13_EnhA1;E037,15_EnhAF;E038,14_EnhA2;E039,13_EnhA1;E040,13_EnhA1;E041,13_EnhA1;E042,14_EnhA2;E043,13_EnhA1;E044,15_EnhAF;E045,13_EnhA1;E046,13_EnhA1;E047,13_EnhA1;E048,14_EnhA2;E050,15_EnhAF;E062,14_EnhA2;E093,15_EnhAF;E112,15_EnhAF;E115,17_EnhW2;E116,17_EnhW2;E124,17_EnhW2	E015,H3K27ac_Enh;E034,H3K27ac_Enh;E037,H3K27ac_Enh;E038,H3K27ac_Enh;E039,H3K27ac_Enh;E040,H3K27ac_Enh;E041,H3K27ac_Enh;E042,H3K27ac_Enh;E043,H3K27ac_Enh;E044,H3K27ac_Enh;E045,H3K27ac_Enh;E046,H3K27ac_Enh;E047,H3K27ac_Enh;E062,H3K27ac_Enh;E093,H3K27ac_Enh;E098,H3K27ac_Enh;E109,H3K27ac_Enh;E113,H3K27ac_Enh;E124,H3K27ac_Enh;E031,H3K4me1_Enh;E032,H3K4me1_Enh;E033,H3K4me1_Enh;E034,H3K4me1_Enh;E036,H3K…	E046	.	.	.	.	.	ENSG00000233386.2	AC105750.1	0	0	NM_001131010	SATB1	5	305319	.	rs11719975
3	32971991	0	0	0	rs4679081	T	C	0.3	0.56	0.61	0.54	0	0	E123,7_Enh		E013,H3K4me1_Enh;E034,H3K4me1_Enh;E037,H3K4me1_Enh;E040,H3K4me1_Enh;E042,H3K4me1_Enh;E044,H3K4me1_Enh;E048,H3K4me1_Enh;E080,H3K4me1_Enh;E097,H3K4me1_Enh;E115,H3K4me1_Enh;E123,H3K4me1_Enh;E037,H3K27ac_Enh;E040,H3K27ac_Enh;E044,H3K27ac_Enh;E045,H3K27ac_Enh;E048,H3K27ac_Enh;E050,H3K27ac_Enh;E080,H3K27ac_Enh;E097,H3K27ac_Enh;E115,H3K27ac_Enh;E123,H3K27ac_Enh;E042,H3K4me3_Pro;E123,H3K4me3_Pro;E123,H3K…		.	.	.	.	CEBPG;DMRT7;Evi-1_4;Foxo_3;HNF1_7;Hoxa9;Hoxc10;Hoxc9;Irf_disc3;Irf_known1;Mef2_disc1;Mef2_known2;Mef2_known3;Mef2_known5;Mef2_known6	ENSG00000183813.6	CCR4	3	15641	NM_005508	CCR4	3	17079	.	rs4679081
3	71481195	0	0	0	rs9828629	C	T	0.4	0.29	0	0.41	0	0	E033,7_Enh;E037,6_EnhG;E038,2_TssAFlnk;E039,7_Enh;E040,7_Enh;E041,2_TssAFlnk;E043,7_Enh;E044,6_EnhG;E047,2_TssAFlnk;E048,2_TssAFlnk	E031,12_TxEnhW;E033,15_EnhAF;E034,12_TxEnhW;E037,10_TxEnh5;E038,4_PromD2;E039,9_TxReg;E040,10_TxEnh5;E041,9_TxReg;E042,10_TxEnh5;E043,4_PromD2;E044,10_TxEnh5;E045,15_EnhAF;E046,17_EnhW2;E047,9_TxReg;E048,10_TxEnh5;E062,10_TxEnh5;E112,17_EnhW2;E116,17_EnhW2	E001,H3K4me1_Enh;E015,H3K4me1_Enh;E016,H3K4me1_Enh;E018,H3K4me1_Enh;E020,H3K4me1_Enh;E027,H3K4me1_Enh;E031,H3K4me1_Enh;E032,H3K4me1_Enh;E033,H3K4me1_Enh;E034,H3K4me1_Enh;E037,H3K4me1_Enh;E038,H3K4me1_Enh;E039,H3K4me1_Enh;E040,H3K4me1_Enh;E041,H3K4me1_Enh;E042,H3K4me1_Enh;E043,H3K4me1_Enh;E044,H3K4me1_Enh;E045,H3K4me1_Enh;E047,H3K4me1_Enh;E048,H3K4me1_Enh;E051,H3K4me1_Enh;E062,H3K4me1_Enh;E093,H3K…		.	.	.	21886157,Serum ratio of (myristate (14:0))/(pentadecanoate (15:0)),4.00E-04	CEBPB_known4;HMG-IY_2;Myc_known7;Myc_known9;Zfp187	ENSG00000114861.14	FOXP1	0	0	NM_032682	FOXP1	0	0	INT	rs9828629
4	105252042	0	0	0	rs2726518	A	C	0.87	0.56	0.49	0.6	0	0			E008,H3K9ac_Pro;E040,H3K4me3_Pro;E088,H3K4me3_Pro;E106,H3K4me3_Pro;E079,H3K27ac_Enh;E124,H3K27ac_Enh		.	.	.	.	PPAR_3;RAR	ENSG00000168769.8	TET2	0	0	NM_001127208	TET2	0	0	INT	rs2726518
5	134110884	0	0	0	rs756699	C	T	0.71	0.78	0.84	0.85	1	1	E001,7_Enh;E003,12_EnhBiv;E009,12_EnhBiv;E010,12_EnhBiv;E015,7_Enh;E020,12_EnhBiv;E024,7_Enh;E027,7_Enh;E028,7_Enh;E033,2_TssAFlnk;E034,7_Enh;E037,7_Enh;E038,2_TssAFlnk;E039,2_TssAFlnk;E040,2_TssAFlnk;E041,2_TssAFlnk;E042,7_Enh;E043,7_Enh;E044,7_Enh;E045,7_Enh;E047,7_Enh;E048,7_Enh;E051,12_EnhBiv;E057,7_Enh;E058,7_Enh;E079,7_Enh;E091,7_Enh;E093,2_TssAFlnk;E112,2_TssAFlnk;E113,7_Enh;E116,7_Enh;E11…	E001,17_EnhW2;E004,17_EnhW2;E007,17_EnhW2;E009,17_EnhW2;E016,17_EnhW2;E018,17_EnhW2;E027,13_EnhA1;E028,14_EnhA2;E029,17_EnhW2;E031,17_EnhW2;E032,17_EnhW2;E033,14_EnhA2;E034,2_PromU;E037,14_EnhA2;E038,13_EnhA1;E039,2_PromU;E040,2_PromU;E041,2_PromU;E042,2_PromU;E043,13_EnhA1;E044,14_EnhA2;E045,14_EnhA2;E046,15_EnhAF;E047,13_EnhA1;E048,14_EnhA2;E050,17_EnhW2;E057,16_EnhW1;E058,14_EnhA2;E062,14_EnhA…	E001,H3K4me1_Enh;E002,H3K4me1_Enh;E003,H3K4me1_Enh;E004,H3K4me1_Enh;E007,H3K4me1_Enh;E009,H3K4me1_Enh;E010,H3K4me1_Enh;E011,H3K4me1_Enh;E012,H3K4me1_Enh;E013,H3K4me1_Enh;E014,H3K4me1_Enh;E015,H3K4me1_Enh;E016,H3K4me1_Enh;E020,H3K4me1_Enh;E021,H3K4me1_Enh;E022,H3K4me1_Enh;E024,H3K4me1_Enh;E027,H3K4me1_Enh;E028,H3K4me1_Enh;E032,H3K4me1_Enh;E033,H3K4me1_Enh;E034,H3K4me1_Enh;E037,H3K4me1_Enh;E038,H3K…	E028;E057;E093	.	Lappalainen2013,Lymphoblastoid_EUR_exonlevel,ENSG00000081059.14_133474642_133474729,2.28829919237761e-06;Lappalainen2013,Lymphoblastoid_EUR_exonlevel,ENSG00000081059.14_133476487_133476579,1.17321487780042e-05;Lappalainen2013,Lymphoblastoid_EUR_exonlevel,ENSG00000081059.14_133477876_133477995,4.00456973710322e-06;Lappalainen2013,Lymphoblastoid_EUR_exonlevel,ENSG00000081059.14_133478412_133478574,…	21833088,Multiple sclerosis,6E-7	21829388,Gene expression of SKP1A in blood,1.4E-03	PLZF;Pax-5_disc3	ENSG00000081059.15	TCF7	5	3826	NM_003202	TCF7	5	3825	.	rs756699
5	142119476	0	0	0	rs1036207	A	G	0.78	0.65	0.65	0.61	0	0			E017,H3K4me1_Enh;E023,H3K4me1_Enh;E025,H3K4me1_Enh;E026,H3K4me1_Enh;E027,H3K4me1_Enh;E028,H3K4me1_Enh;E032,H3K4me1_Enh;E033,H3K4me1_Enh;E034,H3K4me1_Enh;E035,H3K4me1_Enh;E036,H3K4me1_Enh;E037,H3K4me1_Enh;E038,H3K4me1_Enh;E039,H3K4me1_Enh;E040,H3K4me1_Enh;E041,H3K4me1_Enh;E042,H3K4me1_Enh;E043,H3K4me1_Enh;E044,H3K4me1_Enh;E045,H3K4me1_Enh;E047,H3K4me1_Enh;E048,H3K4me1_Enh;E049,H3K4me1_Enh;E050,H3K…	E123	.	GTEx2015_v6,Muscle_Skeletal,NDFIP1,7.11737799733129e-25;GTEx2015_v6,Nerve_Tibial,PCDHGC3,1.27870142298143e-05;GTEx2015_v6,Whole_Blood,NDFIP1,1.45330561107617e-06;Lappalainen2013,Lymphoblastoid_EUR_exonlevel,ENSG00000131507.7_141511777_141511907,1.1627329433237e-05;Lappalainen2013,Lymphoblastoid_EUR_genelevel,NDFIP1,4.65418090251169e-06	.	.	Cdx2_1	ENSG00000131507.8	NDFIP1	0	0	NM_030571	NDFIP1	0	0	INT	rs1036207
5	177361569	0	0	0	rs4976646	T	C	0.6	0.36	0.27	0.34	0	0	E022,7_Enh;E029,7_Enh;E030,2_TssAFlnk;E031,2_TssAFlnk;E032,6_EnhG;E033,3_TxFlnk;E034,6_EnhG;E035,7_Enh;E036,7_Enh;E037,7_Enh;E038,7_Enh;E039,2_TssAFlnk;E040,7_Enh;E041,7_Enh;E042,7_Enh;E043,7_Enh;E044,6_EnhG;E045,7_Enh;E046,6_EnhG;E047,7_Enh;E048,7_Enh;E050,7_Enh;E051,2_TssAFlnk;E056,10_TssBiv;E062,7_Enh;E066,7_Enh;E068,7_Enh;E077,7_Enh;E093,7_Enh;E101,7_Enh;E107,7_Enh;E112,6_EnhG;E113,7_Enh;E116…	E009,22_PromP;E029,9_TxReg;E030,9_TxReg;E031,9_TxReg;E032,4_PromD2;E033,4_PromD2;E034,9_TxReg;E035,4_PromD2;E036,4_PromD2;E037,4_PromD2;E038,9_TxReg;E039,9_TxReg;E040,9_TxReg;E041,9_TxReg;E042,9_TxReg;E043,9_TxReg;E044,9_TxReg;E045,9_TxReg;E046,4_PromD2;E047,4_PromD2;E048,10_TxEnh5;E050,4_PromD2;E051,9_TxReg;E053,22_PromP;E056,23_PromBiv;E057,23_PromBiv;E062,4_PromD2;E066,10_TxEnh5;E068,16_EnhW1;…	E001,H3K4me1_Enh;E002,H3K4me1_Enh;E006,H3K4me1_Enh;E007,H3K4me1_Enh;E008,H3K4me1_Enh;E009,H3K4me1_Enh;E022,H3K4me1_Enh;E027,H3K4me1_Enh;E029,H3K4me1_Enh;E030,H3K4me1_Enh;E031,H3K4me1_Enh;E032,H3K4me1_Enh;E033,H3K4me1_Enh;E034,H3K4me1_Enh;E035,H3K4me1_Enh;E036,H3K4me1_Enh;E037,H3K4me1_Enh;E038,H3K4me1_Enh;E039,H3K4me1_Enh;E040,H3K4me1_Enh;E041,H3K4me1_Enh;E042,H3K4me1_Enh;E043,H3K4me1_Enh;E044,H3K…	E032;E116	.	GTEx2015_v6,Adipose_Subcutaneous,RGS14,1.31702695002852e-14;GTEx2015_v6,Adrenal_Gland,RGS14,3.31942804553095e-11;GTEx2015_v6,Artery_Aorta,MXD3,6.94992734547011e-06;GTEx2015_v6,Artery_Aorta,RGS14,1.4748714305477e-19;GTEx2015_v6,Artery_Coronary,RGS14,2.04269131831319e-07;GTEx2015_v6,Artery_Tibial,RGS14,1.79671356755536e-25;GTEx2015_v6,Brain_Cerebellum,RGS14,1.95091197550528e-09;GTEx2015_v6,Brain_Fr…	.	23474282,Gene expression of A4GNT in normal prepouch ileum,0.00143213;23474282,Gene expression of AASDH in normal prepouch ileum,0.0118723;23474282,Gene expression of ABHD12B in normal prepouch ileum,0.0030024;23474282,Gene expression of ACTN2 in normal prepouch ileum,0.00107997;23474282,Gene expression of ADAM30 in normal prepouch ileum,0.0145784;23474282,Gene expression of ADAM5P in normal prep…	BCL_disc4;GATA_known1;PU.1_disc2;Pax-5_disc3;Pax-5_disc4	ENSG00000169220.13	RGS14	0	0	NM_006480	RGS14	0	0	INT	rs4976646
6	14719265	0	0	0	rs17119	G	A	0.52	0.69	0.9	0.77	0	0	E009,12_EnhBiv;E010,12_EnhBiv;E011,7_Enh;E017,7_Enh;E023,7_Enh;E025,7_Enh;E029,7_Enh;E030,7_Enh;E031,7_Enh;E032,2_TssAFlnk;E033,7_Enh;E034,7_Enh;E035,7_Enh;E036,7_Enh;E037,7_Enh;E041,7_Enh;E042,2_TssAFlnk;E046,7_Enh;E050,7_Enh;E051,7_Enh;E053,7_Enh;E054,7_Enh;E062,7_Enh;E063,7_Enh;E076,7_Enh;E080,7_Enh;E083,7_Enh;E087,7_Enh;E088,7_Enh;E095,7_Enh;E107,7_Enh;E113,7_Enh;E116,7_Enh;E124,2_TssAFlnk	E023,17_EnhW2;E025,17_EnhW2;E029,15_EnhAF;E030,15_EnhAF;E031,14_EnhA2;E032,13_EnhA1;E033,17_EnhW2;E034,16_EnhW1;E035,15_EnhAF;E036,15_EnhAF;E037,19_DNase;E041,16_EnhW1;E042,13_EnhA1;E043,17_EnhW2;E045,17_EnhW2;E046,15_EnhAF;E048,17_EnhW2;E050,15_EnhAF;E051,15_EnhAF;E062,16_EnhW1;E063,16_EnhW1;E078,17_EnhW2;E081,17_EnhW2;E083,17_EnhW2;E086,17_EnhW2;E088,17_EnhW2;E093,17_EnhW2;E108,17_EnhW2;E110,17…	E009,H3K4me1_Enh;E010,H3K4me1_Enh;E011,H3K4me1_Enh;E012,H3K4me1_Enh;E014,H3K4me1_Enh;E016,H3K4me1_Enh;E017,H3K4me1_Enh;E019,H3K4me1_Enh;E023,H3K4me1_Enh;E025,H3K4me1_Enh;E029,H3K4me1_Enh;E030,H3K4me1_Enh;E031,H3K4me1_Enh;E032,H3K4me1_Enh;E033,H3K4me1_Enh;E034,H3K4me1_Enh;E035,H3K4me1_Enh;E036,H3K4me1_Enh;E037,H3K4me1_Enh;E040,H3K4me1_Enh;E041,H3K4me1_Enh;E042,H3K4me1_Enh;E045,H3K4me1_Enh;E046,H3K…		.	.	23128233,Inflammatory bowel disease,3E-11	20502693,Gene expression of SLC37A1 in peripheral blood monocytes,9.72E-06;23474282,Gene expression of AATF in normal prepouch ileum,0.00416267;23474282,Gene expression of ABCA11P in normal prepouch ileum,0.0119967;23474282,Gene expression of ABCA2 in normal prepouch ileum,0.00245683;23474282,Gene expression of ABO in normal prepouch ileum,0.00649208;23474282,Gene expression of ACAD10 in normal p…
6	36407527	0	0	0	rs941816	G	A	0.89	0.61	0.76	0.82	0	0					.	GTEx2015_v6,Esophagus_Mucosa,ETV7,5.81215167682155e-08;GTEx2015_v6,Lung,ETV7,1.18799855154065e-07;GTEx2015_v6,Nerve_Tibial,ETV7,2.75079196171885e-06;GTEx2015_v6,Testis,ETV7,7.37771372446374e-08;GTEx2015_v6,Testis,RP1-50J22.4,2.99903089746467e-07;GTEx2015_v6,Whole_Blood,ETV7,9.48466692083002e-13;Westra2013,Whole_Blood,-,9.586660968283554E-24;Westra2013,Whole_Blood,SFRS3,3.9830869025996793E-8;Westr…	.	20502693,Gene expression of ETV7 in peripheral blood monocytes,7.24E-08;20502693,Gene expression of TFDP2 in peripheral blood monocytes,2.17E-06;21829388,Gene expression of ETV7 in blood,5.7E-05;21829388,Gene expression of [probe 5690632 centered at chr6:36686888] in blood,5.2E-06	Hdx	ENSG00000179165.8	PXT1	0	0	NM_152990	PXT1	0	0	INT	rs941816
7	3073400	0	0	0	rs1843938	G	A	0.42	0.44	0.53	0.38	0	0	E046,7_Enh		E007,H3K4me1_Enh;E012,H3K4me1_Enh;E014,H3K4me1_Enh;E022,H3K4me1_Enh;E024,H3K4me1_Enh;E034,H3K4me1_Enh;E038,H3K4me1_Enh;E046,H3K4me1_Enh;E047,H3K4me1_Enh;E079,H3K4me1_Enh;E113,H3K4me3_Pro	E022	.	Westra2013,Whole_Blood,CARD11,6.28835880566829E-39	.	.	Gfi1_2;Gfi1_3;Gfi1b;RREB-1_1	ENSG00000228334.1	AC024028.1	3	9851	NM_032415	CARD11	5	29524	.	rs1843938
7	26975369	0	0	0	rs706015	T	G	0.38	0.15	0.27	0.18	0	0			E061,H3K4me1_Enh;E101,H3K9ac_Pro		.	GTEx2015_v6,Adipose_Visceral_Omentum,HOTAIRM1,6.12175661685594e-08;GTEx2015_v6,Artery_Tibial,HOTAIRM1,2.51736001950056e-07;GTEx2015_v6,Esophagus_Gastroesophageal_Junction,HOTAIRM1,7.90781631151766e-08;GTEx2015_v6,Esophagus_Mucosa,HOTAIRM1,1.15437672053558e-09;GTEx2015_v6,Esophagus_Muscularis,HOTAIRM1,5.05073650621294e-09;GTEx2015_v6,Lung,HOTAIRM1,1.86208064751652e-06;GTEx2015_v6,Muscle_Skeletal,H…	.	.	Evi-1_4;HNF1_7;Sox_6;TATA_disc7	ENSG00000005020.8	SKAP2	0	0	NM_003930	SKAP2	5	110646	.	rs706015
7	28133120	0	0	0	rs917116	T	G	0.79	0.45	0.98	0.22	0	0	E017,7_Enh;E023,7_Enh;E025,7_Enh;E028,7_Enh;E032,7_Enh;E044,7_Enh;E049,7_Enh;E055,7_Enh;E057,7_Enh;E059,7_Enh;E061,7_Enh;E067,7_Enh;E068,7_Enh;E069,7_Enh;E071,7_Enh;E072,7_Enh;E073,7_Enh;E074,7_Enh;E076,7_Enh;E078,7_Enh;E097,7_Enh;E103,7_Enh;E117,7_Enh;E119,7_Enh;E125,7_Enh;E129,7_Enh	E001,16_EnhW1;E002,19_DNase;E004,19_DNase;E011,19_DNase;E013,19_DNase;E015,17_EnhW2;E017,19_DNase;E019,17_EnhW2;E023,15_EnhAF;E025,14_EnhA2;E026,15_EnhAF;E027,19_DNase;E028,16_EnhW1;E049,15_EnhAF;E052,17_EnhW2;E053,19_DNase;E055,17_EnhW2;E056,17_EnhW2;E057,17_EnhW2;E058,17_EnhW2;E059,17_EnhW2;E061,17_EnhW2;E062,19_DNase;E067,17_EnhW2;E068,17_EnhW2;E069,17_EnhW2;E071,17_EnhW2;E072,17_EnhW2;E073,17…	E001,H3K4me1_Enh;E002,H3K4me1_Enh;E004,H3K4me1_Enh;E011,H3K4me1_Enh;E014,H3K4me1_Enh;E015,H3K4me1_Enh;E016,H3K4me1_Enh;E017,H3K4me1_Enh;E021,H3K4me1_Enh;E023,H3K4me1_Enh;E025,H3K4me1_Enh;E027,H3K4me1_Enh;E028,H3K4me1_Enh;E032,H3K4me1_Enh;E041,H3K4me1_Enh;E042,H3K4me1_Enh;E044,H3K4me1_Enh;E046,H3K4me1_Enh;E047,H3K4me1_Enh;E049,H3K4me1_Enh;E052,H3K4me1_Enh;E053,H3K4me1_Enh;E055,H3K4me1_Enh;E056,H3K…	E017;E028;E055;E056;E057;E059;E089;E125;E127;E128	MCF10A-Er-Src,STAT3,Harvard(Weissman),TAM_1uM_36hr;SK-N-SH_RA,P300,HudsonAlpha,None	GTEx2015_v6,Artery_Aorta,JAZF1-AS1,8.8684816539195e-07;GTEx2015_v6,Artery_Tibial,JAZF1-AS1,8.18576612724305e-09;GTEx2015_v6,Brain_Cerebellar_Hemisphere,JAZF1-AS1,4.0669929880085e-06;GTEx2015_v6,Brain_Cerebellum,JAZF1-AS1,5.05091781388529e-06;GTEx2015_v6,Esophagus_Gastroesophageal_Junction,JAZF1-AS1,2.01905476903117e-06;GTEx2015_v6,Esophagus_Muscularis,JAZF1-AS1,3.6665684360907e-07;GTEx2015_v6,Mus…	.	.	Rad21_disc3	ENSG00000153814.7	JAZF1	0	0	NM_175061	JAZF1	0	0	INT	rs917116
7	37342861	0	0	0	rs60600003	T	G	0.03	0.08	0.0017	0.1	0	0	E005,6_EnhG;E013,7_Enh;E015,7_Enh;E022,7_Enh;E024,7_Enh;E027,7_Enh;E029,2_TssAFlnk;E030,2_TssAFlnk;E031,2_TssAFlnk;E032,2_TssAFlnk;E033,2_TssAFlnk;E034,2_TssAFlnk;E035,2_TssAFlnk;E036,2_TssAFlnk;E037,1_TssA;E038,2_TssAFlnk;E039,2_TssAFlnk;E040,1_TssA;E041,2_TssAFlnk;E042,2_TssAFlnk;E043,2_TssAFlnk;E044,2_TssAFlnk;E045,1_TssA;E046,2_TssAFlnk;E047,2_TssAFlnk;E048,1_TssA;E050,2_TssAFlnk;E051,2_TssAF…	E001,19_DNase;E002,17_EnhW2;E003,17_EnhW2;E005,14_EnhA2;E006,19_DNase;E008,17_EnhW2;E009,22_PromP;E010,22_PromP;E011,19_DNase;E012,17_EnhW2;E013,16_EnhW1;E014,19_DNase;E015,16_EnhW1;E016,17_EnhW2;E018,17_EnhW2;E019,19_DNase;E020,19_DNase;E021,17_EnhW2;E022,15_EnhAF;E023,19_DNase;E025,19_DNase;E027,22_PromP;E029,3_PromD1;E030,3_PromD1;E031,3_PromD1;E032,3_PromD1;E033,3_PromD1;E034,3_PromD1;E035,3_…	E002,H3K4me3_Pro;E029,H3K4me3_Pro;E030,H3K4me3_Pro;E031,H3K4me3_Pro;E032,H3K4me3_Pro;E033,H3K4me3_Pro;E034,H3K4me3_Pro;E035,H3K4me3_Pro;E036,H3K4me3_Pro;E037,H3K4me3_Pro;E038,H3K4me3_Pro;E039,H3K4me3_Pro;E040,H3K4me3_Pro;E041,H3K4me3_Pro;E042,H3K4me3_Pro;E043,H3K4me3_Pro;E044,H3K4me3_Pro;E045,H3K4me3_Pro;E046,H3K4me3_Pro;E047,H3K4me3_Pro;E048,H3K4me3_Pro;E050,H3K4me3_Pro;E051,H3K4me3_Pro;E062,H3K…	E022;E029;E032;E033;E034;E046;E050;E051;E083;E090;E091;E092;E093;E098;E100;E109;E116;E123;E124	GM06990,CTCF,UW,None;GM12864,CTCF,UW,None;GM12865,CTCF,UW,None;GM12872,CTCF,UW,None;GM12873,CTCF,UW,None;GM12874,CTCF,UW,None;GM12875,CTCF,UW,None;GM12878,BATF,HudsonAlpha,None;GM12878,CTCF,Broad,None;GM12878,CTCF,Stanford,None;GM12878,CTCF,UT-A,None;GM12878,CTCF,UW,None;GM12878,EBF1,HudsonAlpha,None;GM12878,EBF1,Stanford,None;GM12878,ELF1,HudsonAlpha,None;GM12878,POL2,HudsonAlpha,None;GM12878,PO…	GTEx2015_v6,Small_Intestine_Terminal_Ileum,ELMO1,2.72950004951511e-07;Lappalainen2013,Lymphoblastoid_EUR_exonlevel,ENSG00000155849.10_37252940_37253062,8.08742517128757e-07;Lappalainen2013,Lymphoblastoid_EUR_exonlevel,ENSG00000155849.10_37272700_37272799,1.46723160094627e-06;Lappalainen2013,Lymphoblastoid_EUR_exonlevel,ENSG00000155849.10_37283961_37283996,1.22327633086833e-06;Lappalainen2013,Lymp…	.	.	.	ENSG00000155849.11	ELMO1	0	0	NM_001206482	ELMO1	0	0	INT	rs60600003
7	50285971	0	0	0	rs201847125	C	T	NA	NA	NA	NA	0	0	E029,7_Enh;E030,7_Enh;E031,7_Enh;E032,7_Enh;E033,7_Enh;E034,7_Enh;E035,7_Enh;E036,7_Enh;E041,7_Enh;E046,7_Enh;E047,7_Enh;E050,7_Enh;E051,7_Enh;E063,7_Enh;E113,7_Enh;E116,7_Enh;E123,7_Enh;E124,7_Enh	E029,17_EnhW2;E030,17_EnhW2;E031,17_EnhW2;E032,15_EnhAF;E033,17_EnhW2;E035,17_EnhW2;E036,15_EnhAF;E037,17_EnhW2;E038,17_EnhW2;E039,17_EnhW2;E040,17_EnhW2;E041,17_EnhW2;E042,17_EnhW2;E043,17_EnhW2;E044,17_EnhW2;E045,17_EnhW2;E046,17_EnhW2;E047,17_EnhW2;E048,17_EnhW2;E050,14_EnhA2;E051,14_EnhA2;E109,17_EnhW2;E112,17_EnhW2;E115,17_EnhW2;E116,17_EnhW2;E124,16_EnhW1	E028,H3K4me3_Pro;E124,H3K4me3_Pro;E029,H3K4me1_Enh;E030,H3K4me1_Enh;E031,H3K4me1_Enh;E032,H3K4me1_Enh;E033,H3K4me1_Enh;E034,H3K4me1_Enh;E035,H3K4me1_Enh;E036,H3K4me1_Enh;E037,H3K4me1_Enh;E038,H3K4me1_Enh;E039,H3K4me1_Enh;E040,H3K4me1_Enh;E041,H3K4me1_Enh;E042,H3K4me1_Enh;E043,H3K4me1_Enh;E044,H3K4me1_Enh;E045,H3K4me1_Enh;E046,H3K4me1_Enh;E047,H3K4me1_Enh;E048,H3K4me1_Enh;E050,H3K4me1_Enh;E051,H3K…	E123	.	.	.	.	HDAC2_disc6;Nanog_disc2;p300_disc5	ENSG00000235620.1	AC020743.4	5	10348	NM_001220765	IKZF1	5	18809	.	rs201847125
8	127180736	0	0	0	rs2456449	A	G	0.19	0.33	0.45	0.31	0	0	E031,7_Enh;E032,7_Enh;E034,7_Enh;E039,7_Enh;E040,7_Enh;E041,7_Enh;E043,7_Enh;E047,7_Enh;E116,7_Enh	E031,18_EnhAc;E032,14_EnhA2;E033,17_EnhW2;E034,17_EnhW2;E037,17_EnhW2;E038,17_EnhW2;E039,17_EnhW2;E040,17_EnhW2;E041,15_EnhAF;E042,17_EnhW2;E043,15_EnhAF;E044,17_EnhW2;E045,17_EnhW2;E046,17_EnhW2;E047,17_EnhW2;E048,17_EnhW2;E093,17_EnhW2;E116,13_EnhA1	E011,H3K4me3_Pro;E038,H3K4me3_Pro;E039,H3K4me3_Pro;E040,H3K4me3_Pro;E041,H3K4me3_Pro;E045,H3K4me3_Pro;E116,H3K4me3_Pro;E012,H3K27ac_Enh;E032,H3K27ac_Enh;E034,H3K27ac_Enh;E039,H3K27ac_Enh;E041,H3K27ac_Enh;E043,H3K27ac_Enh;E044,H3K27ac_Enh;E046,H3K27ac_Enh;E058,H3K27ac_Enh;E093,H3K27ac_Enh;E113,H3K27ac_Enh;E116,H3K27ac_Enh;E031,H3K4me1_Enh;E032,H3K4me1_Enh;E033,H3K4me1_Enh;E034,H3K4me1_Enh;E037,H3K…	E116;E117	.	GTEx2015_v6,Cells_Transformed_fibroblasts,RP11-255B23.4,4.57314691273168e-06;GTEx2015_v6,Esophagus_Mucosa,RP11-255B23.4,3.65940127251077e-06	.	.	Evi-1_4;Foxa_known2;Foxa_known4;Foxd3;Foxp1;HDAC2_disc6;Irf_disc3;Irf_known9;Sox_15;Sox_19;Sox_2;Sox_9;Zfp105;p300_disc5	ENSG00000254166.1	RP11-255B23.4	3	4898	NM_001159542	POU5F1B	5	234874	.	rs2456449
10	31126177	0	0	0	rs793108	C	T	0.1	0.51	0.41	0.48	0	0	E121,7_Enh		E011,H3K27ac_Enh;E013,H3K27ac_Enh;E121,H3K27ac_Enh;E011,H3K4me1_Enh;E012,H3K4me1_Enh;E025,H3K4me1_Enh;E055,H3K4me1_Enh;E056,H3K4me1_Enh;E065,H3K4me1_Enh;E088,H3K4me1_Enh;E092,H3K4me1_Enh;E093,H3K4me1_Enh;E120,H3K4me1_Enh;E121,H3K4me1_Enh;E128,H3K4me1_Enh;E121,H3K4me3_Pro;E121,H3K9ac_Pro		.	.	21833088,Multiple sclerosis,3E-6;24390342,Rheumatoid arthritis,1E-9;24390342,Rheumatoid arthritis,6E-7	.	Foxd3;Foxf1;Foxi1;Foxq1	ENSG00000263578.1	AL359546.1	5	60129	NR_026560	ZNF438	5	94239	.	rs793108
10	73898591	0	0	0	rs2688608	G	T	0.25	0.4	0.12	0.55	0	0	E005,7_Enh;E023,7_Enh;E025,7_Enh;E026,7_Enh;E027,7_Enh;E028,7_Enh;E049,7_Enh;E052,7_Enh;E055,7_Enh;E056,7_Enh;E057,7_Enh;E058,7_Enh;E063,7_Enh;E090,7_Enh;E099,7_Enh;E119,7_Enh;E120,7_Enh;E122,7_Enh;E126,7_Enh;E127,7_Enh;E128,7_Enh;E129,7_Enh	E006,17_EnhW2;E013,17_EnhW2;E017,15_EnhAF;E023,15_EnhAF;E025,15_EnhAF;E026,15_EnhAF;E027,15_EnhAF;E028,15_EnhAF;E049,15_EnhAF;E052,15_EnhAF;E055,15_EnhAF;E056,15_EnhAF;E057,15_EnhAF;E058,15_EnhAF;E059,17_EnhW2;E091,17_EnhW2;E099,15_EnhAF;E108,17_EnhW2;E114,15_EnhAF;E117,15_EnhAF;E119,15_EnhAF;E120,15_EnhAF;E121,15_EnhAF;E122,15_EnhAF;E125,15_EnhAF;E126,15_EnhAF;E127,13_EnhA1;E128,15_EnhAF;E129,15…	E001,H3K4me1_Enh;E005,H3K4me1_Enh;E006,H3K4me1_Enh;E013,H3K4me1_Enh;E017,H3K4me1_Enh;E021,H3K4me1_Enh;E023,H3K4me1_Enh;E025,H3K4me1_Enh;E026,H3K4me1_Enh;E027,H3K4me1_Enh;E028,H3K4me1_Enh;E036,H3K4me1_Enh;E049,H3K4me1_Enh;E052,H3K4me1_Enh;E055,H3K4me1_Enh;E056,H3K4me1_Enh;E057,H3K4me1_Enh;E058,H3K4me1_Enh;E063,H3K4me1_Enh;E079,H3K4me1_Enh;E085,H3K4me1_Enh;E089,H3K4me1_Enh;E090,H3K4me1_Enh;E091,H3K…		.	GTEx2015_v6,Adipose_Subcutaneous,FUT11,2.30225864230496e-08;GTEx2015_v6,Adipose_Subcutaneous,SEC24C,1.33007943707532e-05;GTEx2015_v6,Artery_Aorta,FUT11,8.64845544183339e-06;GTEx2015_v6,Breast_Mammary_Tissue,FUT11,7.54090029567608e-06;GTEx2015_v6,Cells_Transformed_fibroblasts,FUT11,9.72868302761588e-08;GTEx2015_v6,Esophagus_Mucosa,FUT11,1.54041082730252e-09;GTEx2015_v6,Esophagus_Mucosa,SEC24C,2.50…	.	20485568,Methylation levels at chr10:75242176-75242226 [hg18 coord probe cg16540259] in Cerebellum,4.93E-09;20502693,Gene expression of DUSP8 in peripheral blood monocytes,5.37E-23;21829388,Gene expression of GLUDP3 in blood,1.4E-04	HNF4_known1;Mrg1::Hoxa9_1;PPAR_3;RAR;RXR::LXR;RXRA_known3;TR4_disc2	ENSG00000122861.9	PLAU	5	10585	NM_001001791	C10orf55	3	11376	.	rs2688608
11	47680843	0	0	0	rs7120737	A	G	0.25	0.21	0.32	0.15	0	0	E123,7_Enh		E123,H3K27ac_Enh;E123,H3K4me1_Enh;E123,H3K9ac_Pro		K562,CEBPB,Stanford,None	GTEx2015_v6,Esophagus_Mucosa,ACP2,2.69135471222497e-07;GTEx2015_v6,Muscle_Skeletal,FNBP4,1.56912919050314e-09;Lappalainen2013,Lymphoblastoid_EUR_exonlevel,ENSG00000109919.4_47644253_47644328,7.2637822256166e-06;Lappalainen2013,Lymphoblastoid_EUR_exonlevel,ENSG00000109919.4_47657097_47657123,9.11709256476082e-06;Lappalainen2013,Lymphoblastoid_EUR_exonlevel,ENSG00000134575.4_47260853_47261800,5.618…	.	21829388,Gene expression of FAM180B///C1QTNF4 in blood,1.6E-03	Zbtb12	ENSG00000165923.11	AGBL2	0	0	NM_024783	AGBL2	0	0	INT	rs7120737
11	64329761	0	0	0	rs694739	A	G	0.04	0.36	0.17	0.4	0	0	E023,7_Enh;E025,7_Enh;E026,7_Enh;E049,7_Enh;E055,11_BivFlnk;E056,1_TssA;E063,7_Enh;E066,7_Enh;E075,7_Enh;E077,7_Enh;E084,7_Enh;E085,7_Enh;E089,7_Enh;E090,12_EnhBiv;E091,7_Enh;E093,7_Enh;E095,7_Enh;E097,7_Enh;E098,7_Enh;E100,7_Enh;E101,7_Enh;E102,7_Enh;E104,7_Enh;E106,7_Enh;E107,7_Enh;E108,7_Enh;E110,7_Enh;E117,7_Enh;E121,7_Enh;E122,7_Enh;E126,7_Enh;E128,7_Enh;E129,7_Enh	E006,17_EnhW2;E023,14_EnhA2;E025,14_EnhA2;E026,16_EnhW1;E027,17_EnhW2;E049,15_EnhAF;E052,17_EnhW2;E055,16_EnhW1;E056,16_EnhW1;E058,17_EnhW2;E063,14_EnhA2;E065,17_EnhW2;E066,15_EnhAF;E067,17_EnhW2;E068,17_EnhW2;E069,17_EnhW2;E071,17_EnhW2;E072,17_EnhW2;E073,17_EnhW2;E074,17_EnhW2;E075,15_EnhAF;E076,17_EnhW2;E077,14_EnhA2;E078,17_EnhW2;E079,15_EnhAF;E080,17_EnhW2;E083,17_EnhW2;E084,15_EnhAF;E085,15…	E007,H3K9ac_Pro;E025,H3K9ac_Pro;E062,H3K9ac_Pro;E063,H3K9ac_Pro;E075,H3K9ac_Pro;E077,H3K9ac_Pro;E083,H3K9ac_Pro;E101,H3K9ac_Pro;E102,H3K9ac_Pro;E103,H3K9ac_Pro;E107,H3K9ac_Pro;E108,H3K9ac_Pro;E117,H3K9ac_Pro;E008,H3K27ac_Enh;E011,H3K27ac_Enh;E022,H3K27ac_Enh;E026,H3K27ac_Enh;E048,H3K27ac_Enh;E058,H3K27ac_Enh;E063,H3K27ac_Enh;E065,H3K27ac_Enh;E071,H3K27ac_Enh;E075,H3K27ac_Enh;E093,H3K27ac_Enh;E094…	E098;E109;E114	.	GTEx2015_v6,Artery_Aorta,PPP1R14B,1.29416111067741e-07;GTEx2015_v6,Artery_Tibial,PPP1R14B,6.5722146566957e-12;GTEx2015_v6,Brain_Cerebellar_Hemisphere,CCDC88B,5.47031910306576e-16;GTEx2015_v6,Brain_Cerebellum,CCDC88B,1.89571261072792e-16;GTEx2015_v6,Brain_Cortex,CCDC88B,6.22131789126032e-06;GTEx2015_v6,Brain_Frontal_Cortex_BA9,CCDC88B,6.16257767519483e-07;GTEx2015_v6,Cells_EBV-transformed_lymphocy…	20596022,Alopecia areata,4E-7;21102463,Crohn's disease,6E-10	19222302,Differential exon level expression of CCDC88B [probe 3334570] in peripheral blood mononuclear cells,1.23E-07;19222302,Gene expression of FKBP2 [probe 3334339] in peripheral blood mononuclear cells,4.98E-05;20485568,Gene expression of FLJ37970 in Cerebellum,1.32E-008;21602305,CCDC88B gene expression in omental adipose tissue,1.71E-07;21602305,CCDC88B gene expression in subcutaneous adipos…	AP-1_disc7;ERalpha-a_disc4;Egr-1_known2;Myf_3;Pou2f2_disc2;TBX5_2;TBX5_3	ENSG00000236935.1	AP003774.1	5	256	NM_012094	PRDX5	3	7937	.	rs694739
11	118854185	0	0	0	rs9736016	T	A	0.5	0.33	0.28	0.38	0	0			E032,H3K4me1_Enh		.	Westra2013,Whole_Blood,TRAPPC4,8.31146031744888E-6	.	21637794,Gene expression of CCDC84 in liver,0.005396727;22685416,Gene expression of DDX6 (probeID ILMN_1777340) in cerebellum in non-Alzheimer's disease samples,0.0000631	CCNT2_disc1;Cart1;GR_known3;Nanog_disc4;Nkx2_4	ENSG00000201535.1	Y_RNA	3	18074	NM_001716	CXCR5	5	29645	.	rs9736016
12	6394334	0	0	0	rs12296430	G	C	0.06	0.34	0.03	0.2	0	0	E029,7_Enh;E049,6_EnhG;E061,6_EnhG;E095,6_EnhG;E111,6_EnhG;E113,7_Enh;E123,7_Enh;E124,7_Enh	E029,14_EnhA2;E030,14_EnhA2;E031,17_EnhW2;E035,17_EnhW2;E036,15_EnhAF;E049,11_TxEnh3;E051,17_EnhW2;E063,11_TxEnh3;E066,11_TxEnh3;E068,18_EnhAc;E069,11_TxEnh3;E071,17_EnhW2;E072,18_EnhAc;E073,18_EnhAc;E074,17_EnhW2;E076,11_TxEnh3;E077,11_TxEnh3;E078,11_TxEnh3;E101,17_EnhW2;E103,11_TxEnh3;E106,17_EnhW2;E111,11_TxEnh3;E113,11_TxEnh3;E114,11_TxEnh3;E124,14_EnhA2	E005,H3K4me1_Enh;E013,H3K4me1_Enh;E025,H3K4me1_Enh;E029,H3K4me1_Enh;E030,H3K4me1_Enh;E036,H3K4me1_Enh;E049,H3K4me1_Enh;E055,H3K4me1_Enh;E056,H3K4me1_Enh;E059,H3K4me1_Enh;E061,H3K4me1_Enh;E063,H3K4me1_Enh;E066,H3K4me1_Enh;E071,H3K4me1_Enh;E076,H3K4me1_Enh;E077,H3K4me1_Enh;E078,H3K4me1_Enh;E080,H3K4me1_Enh;E091,H3K4me1_Enh;E092,H3K4me1_Enh;E095,H3K4me1_Enh;E098,H3K4me1_Enh;E099,H3K4me1_Enh;E101,H3K…		A549,POL2,HudsonAlpha,DEX_100nM;A549,POL2,HudsonAlpha,EtOH_0.02pct	GTEx2015_v6,Adipose_Subcutaneous,RP1-102E24.8,1.19813726920419e-08;GTEx2015_v6,Artery_Aorta,RP1-102E24.8,2.50411566732056e-12;GTEx2015_v6,Artery_Tibial,RP1-102E24.8,9.69283800540978e-10;GTEx2015_v6,Cells_Transformed_fibroblasts,RP1-102E24.8,2.01584388474941e-13;GTEx2015_v6,Esophagus_Mucosa,RP1-102E24.8,3.44137763893678e-09;GTEx2015_v6,Esophagus_Muscularis,RP1-102E24.8,2.95196644752367e-09;GTEx201…	.	.	Ncx_1;Spz1_1;Zfp410	ENSG00000256433.1	RP1-102E24.8	0	0	NM_002342	LTBR	3	2767	.	rs12296430
13	99434005	0	0	0	rs4772201	A	G	0.29	0.21	0.32	0.18	0	0	E001,7_Enh;E005,7_Enh;E022,7_Enh;E024,7_Enh;E029,7_Enh;E030,12_EnhBiv;E031,7_Enh;E032,7_Enh;E033,7_Enh;E034,7_Enh;E035,7_Enh;E037,7_Enh;E038,2_TssAFlnk;E039,2_TssAFlnk;E040,7_Enh;E041,2_TssAFlnk;E042,2_TssAFlnk;E043,7_Enh;E044,2_TssAFlnk;E045,7_Enh;E046,7_Enh;E047,2_TssAFlnk;E048,2_TssAFlnk;E051,7_Enh;E055,7_Enh;E056,7_Enh;E062,7_Enh;E063,7_Enh;E080,7_Enh;E091,7_Enh;E093,7_Enh;E108,7_Enh;E112,7_E…	E001,19_DNase;E004,17_EnhW2;E005,19_DNase;E008,17_EnhW2;E022,17_EnhW2;E024,17_EnhW2;E029,3_PromD1;E030,13_EnhA1;E031,13_EnhA1;E032,2_PromU;E033,3_PromD1;E034,3_PromD1;E035,15_EnhAF;E036,15_EnhAF;E037,2_PromU;E038,2_PromU;E039,2_PromU;E040,2_PromU;E041,3_PromD1;E042,3_PromD1;E043,2_PromU;E044,3_PromD1;E045,2_PromU;E046,2_PromU;E047,2_PromU;E048,2_PromU;E050,15_EnhAF;E051,15_EnhAF;E055,19_DNase;E05…	E001,H3K4me1_Enh;E002,H3K4me1_Enh;E005,H3K4me1_Enh;E006,H3K4me1_Enh;E008,H3K4me1_Enh;E009,H3K4me1_Enh;E010,H3K4me1_Enh;E012,H3K4me1_Enh;E013,H3K4me1_Enh;E014,H3K4me1_Enh;E015,H3K4me1_Enh;E017,H3K4me1_Enh;E018,H3K4me1_Enh;E020,H3K4me1_Enh;E021,H3K4me1_Enh;E022,H3K4me1_Enh;E024,H3K4me1_Enh;E025,H3K4me1_Enh;E029,H3K4me1_Enh;E030,H3K4me1_Enh;E031,H3K4me1_Enh;E032,H3K4me1_Enh;E033,H3K4me1_Enh;E034,H3K…	E033;E034;E046;E097;E116	.	Westra2013,Whole_Blood,PHGDHL1,2.2331772564976305E-7;Westra2013,Whole_Blood,TM9SF2,3.6916374324759524E-4	.	20502693,Gene expression of ZNF576 in peripheral blood monocytes,6.43E-06	HNF1_6;NF-AT;Pax-4_5	ENSG00000266207.1	AL583784.1	3	19390	NR_039765	MIR548AN	5	27704	.	rs4772201
14	102797451	0	0	0	rs12148050	A	G	0.16	0.45	0.58	0.65	0	0	E016,7_Enh;E032,6_EnhG;E037,7_Enh;E041,6_EnhG;E091,7_Enh;E116,6_EnhG	E037,12_TxEnhW;E038,12_TxEnhW;E039,12_TxEnhW;E040,12_TxEnhW;E041,12_TxEnhW;E042,12_TxEnhW;E048,12_TxEnhW;E116,12_TxEnhW	E001,H3K4me1_Enh;E005,H3K4me1_Enh;E006,H3K4me1_Enh;E012,H3K4me1_Enh;E013,H3K4me1_Enh;E015,H3K4me1_Enh;E016,H3K4me1_Enh;E017,H3K4me1_Enh;E018,H3K4me1_Enh;E020,H3K4me1_Enh;E022,H3K4me1_Enh;E024,H3K4me1_Enh;E025,H3K4me1_Enh;E031,H3K4me1_Enh;E032,H3K4me1_Enh;E034,H3K4me1_Enh;E037,H3K4me1_Enh;E038,H3K4me1_Enh;E039,H3K4me1_Enh;E040,H3K4me1_Enh;E041,H3K4me1_Enh;E042,H3K4me1_Enh;E043,H3K4me1_Enh;E044,H3K…	E123	.	Westra2013,Whole_Blood,TRAF3,2.2924200225546296E-4	.	.	AP-4_1;Rad21_disc6	ENSG00000131323.10	TRAF3	0	0	NM_001199427	TRAF3	0	0	INT	rs12148050
15	78915124	0	0	0	rs59772922	T	C	0.61	0.34	0.73	0.19	0	0	E006,6_EnhG;E017,6_EnhG;E023,7_Enh;E025,7_Enh;E027,6_EnhG;E028,7_Enh;E029,7_Enh;E030,7_Enh;E036,6_EnhG;E049,6_EnhG;E050,6_EnhG;E051,6_EnhG;E052,6_EnhG;E055,6_EnhG;E056,6_EnhG;E057,7_Enh;E058,7_Enh;E063,7_Enh;E065,7_Enh;E071,7_Enh;E074,7_Enh;E076,6_EnhG;E078,7_Enh;E080,6_EnhG;E089,6_EnhG;E090,6_EnhG;E096,6_EnhG;E103,7_Enh;E104,7_Enh;E107,6_EnhG;E111,6_EnhG;E113,6_EnhG;E120,6_EnhG;E121,6_EnhG;E124,…	E017,18_EnhAc;E023,10_TxEnh5;E025,10_TxEnh5;E026,11_TxEnh3;E027,10_TxEnh5;E028,11_TxEnh3;E029,13_EnhA1;E030,15_EnhAF;E031,11_TxEnh3;E032,11_TxEnh3;E033,11_TxEnh3;E035,11_TxEnh3;E036,11_TxEnh3;E046,11_TxEnh3;E049,15_EnhAF;E050,15_EnhAF;E051,11_TxEnh3;E052,11_TxEnh3;E055,15_EnhAF;E056,11_TxEnh3;E057,11_TxEnh3;E058,11_TxEnh3;E059,11_TxEnh3;E061,17_EnhW2;E062,11_TxEnh3;E063,14_EnhA2;E066,17_EnhW2;E06…	E001,H3K4me1_Enh;E006,H3K4me1_Enh;E015,H3K4me1_Enh;E017,H3K4me1_Enh;E023,H3K4me1_Enh;E025,H3K4me1_Enh;E026,H3K4me1_Enh;E027,H3K4me1_Enh;E028,H3K4me1_Enh;E029,H3K4me1_Enh;E030,H3K4me1_Enh;E032,H3K4me1_Enh;E036,H3K4me1_Enh;E043,H3K4me1_Enh;E046,H3K4me1_Enh;E049,H3K4me1_Enh;E050,H3K4me1_Enh;E051,H3K4me1_Enh;E052,H3K4me1_Enh;E055,H3K4me1_Enh;E056,H3K4me1_Enh;E057,H3K4me1_Enh;E058,H3K4me1_Enh;E061,H3K…		.	GTEx2015_v6,Muscle_Skeletal,MORF4L1,2.60873141599996e-06;GTEx2015_v6,Pancreas,MORF4L1,2.46306535823213e-07;Lappalainen2013,Lymphoblastoid_EUR_exonlevel,ENSG00000103811.10_79213400_79214547,3.80128975235592e-07;Lappalainen2013,Lymphoblastoid_EUR_exonlevel,ENSG00000103811.10_79215335_79215460,2.30225482361584e-07;Lappalainen2013,Lymphoblastoid_EUR_exonlevel,ENSG00000103811.10_79217676_79217782,7.31…	.	.	TCF12_disc6	ENSG00000103811.11	CTSH	3	5933	NM_004390	CTSH	3	6624	.	rs59772922
15	90434101	0	0	0	rs8042861	G	T	0.84	0.58	0.83	0.46	0	0			E012,H3K27ac_Enh;E055,H3K27ac_Enh;E067,H3K27ac_Enh;E069,H3K27ac_Enh;E071,H3K27ac_Enh;E072,H3K27ac_Enh;E074,H3K27ac_Enh;E075,H3K27ac_Enh;E091,H3K27ac_Enh;E124,H3K27ac_Enh;E037,H3K4me1_Enh;E040,H3K4me1_Enh;E045,H3K4me1_Enh;E068,H3K4me1_Enh;E071,H3K4me1_Enh;E078,H3K4me1_Enh;E101,H3K4me1_Enh;E105,H3K4me1_Enh;E109,H3K4me1_Enh;E122,H3K4me1_Enh		.	GTEx2015_v6,Adipose_Subcutaneous,IQGAP1,1.50528867473405e-07;GTEx2015_v6,Adipose_Subcutaneous,ZNF774,3.65447608097921e-06;GTEx2015_v6,Adipose_Visceral_Omentum,IQGAP1,5.15964617247632e-10;GTEx2015_v6,Artery_Aorta,IQGAP1,1.40330070662416e-10;GTEx2015_v6,Artery_Aorta,ZNF774,2.89936053147716e-13;GTEx2015_v6,Breast_Mammary_Tissue,IQGAP1,1.09598328362119e-06;GTEx2015_v6,Cells_Transformed_fibroblasts,IQ…	.	21829388,Gene expression of IQGAP1 in blood,3.3E-19;21829388,Gene expression of SEMA4B///CIB1 in blood,3.6E-05	Foxa_known2;Foxd1_1	ENSG00000140575.8	IQGAP1	0	0	NM_003870	IQGAP1	0	0	INT	rs8042861
16	11342133	0	0	0	rs6498184	T	C	0.84	0.9	0.95	0.85	0	0	E006,7_Enh;E093,7_Enh;E099,7_Enh;E116,7_Enh;E118,6_EnhG;E125,7_Enh;E127,7_Enh	E001,18_EnhAc;E004,17_EnhW2;E011,17_EnhW2;E014,17_EnhW2;E015,15_EnhAF;E016,18_EnhAc;E018,18_EnhAc;E019,15_EnhAF;E020,18_EnhAc;E022,17_EnhW2;E056,17_EnhW2;E093,15_EnhAF;E112,17_EnhW2	E001,H3K4me1_Enh;E002,H3K4me1_Enh;E003,H3K4me1_Enh;E006,H3K4me1_Enh;E013,H3K4me1_Enh;E014,H3K4me1_Enh;E016,H3K4me1_Enh;E018,H3K4me1_Enh;E019,H3K4me1_Enh;E020,H3K4me1_Enh;E022,H3K4me1_Enh;E024,H3K4me1_Enh;E028,H3K4me1_Enh;E034,H3K4me1_Enh;E055,H3K4me1_Enh;E056,H3K4me1_Enh;E058,H3K4me1_Enh;E062,H3K4me1_Enh;E079,H3K4me1_Enh;E085,H3K4me1_Enh;E088,H3K4me1_Enh;E093,H3K4me1_Enh;E099,H3K4me1_Enh;E112,H3K…	E021;E022;E050;E055;E057;E128	.	GTEx2015_v6,Adipose_Subcutaneous,RMI2,8.28723476433981e-14;GTEx2015_v6,Adipose_Visceral_Omentum,RMI2,1.245914994424e-07;GTEx2015_v6,Artery_Aorta,RMI2,1.43097000671591e-09;GTEx2015_v6,Artery_Coronary,RMI2,1.48739916738611e-06;GTEx2015_v6,Artery_Tibial,RMI2,7.32866969270253e-14;GTEx2015_v6,Brain_Caudate_basal_ganglia,RMI2,3.75457936302912e-06;GTEx2015_v6,Breast_Mammary_Tissue,RMI2,9.24958921166793e…	.	20502693,Gene expression of EID3 in peripheral blood monocytes,5.10E-06;22685416,Gene expression of C16orf75 (probeID ILMN_1790537) in cerebellum in Alzheimer's disease cases and controls,4.428E-09;22685416,Gene expression of C16orf75 (probeID ILMN_1790537) in temporal cortex in Alzheimer's disease cases and controls,6.314E-13	.	ENSG00000263080.1	RP11-485G7.5	0	0	NM_152308	RMI2	5	3319	.	rs6498184
16	30145642	0	0	0	rs7204270	C	T	0.65	0.67	0.83	0.56	0	0			E002,H3K4me3_Pro;E029,H3K4me1_Enh;E030,H3K4me1_Enh;E044,H3K4me1_Enh;E048,H3K4me1_Enh;E081,H3K4me1_Enh		.	GTEx2015_v6,Adipose_Subcutaneous,CORO1A,5.1060105712357e-06;GTEx2015_v6,Adipose_Subcutaneous,INO80E,6.49770039673408e-07;GTEx2015_v6,Adipose_Subcutaneous,NPIPB11,6.12960627635477e-06;GTEx2015_v6,Adipose_Subcutaneous,RP11-231C14.4,6.69431471558097e-13;GTEx2015_v6,Adipose_Subcutaneous,RP11-345J4.5,1.12765619170039e-05;GTEx2015_v6,Adipose_Subcutaneous,RP11-347C12.1,1.06249499122734e-14;GTEx2015_v6,A…	.	21637794,Gene expression of TBC1D10B [transcript NM_015527 probe A_23_P22382] in liver,0.031545502	DMRT5;HP1-site-factor;Pax-6_2;Pou6f1_1	ENSG00000102882.7	MAPK3	5	22135	NM_001040056	MAPK3	5	22332	.	rs7204270
16	68652002	0	0	0	rs1886700	C	T	0.2	0.2	0.26	0.16	0	0	E005,6_EnhG;E027,6_EnhG;E028,6_EnhG;E057,3_TxFlnk;E058,6_EnhG;E059,6_EnhG;E061,6_EnhG;E127,6_EnhG	E027,12_TxEnhW;E028,12_TxEnhW;E057,12_TxEnhW;E058,12_TxEnhW;E059,12_TxEnhW;E061,10_TxEnh5	E005,H3K4me1_Enh;E015,H3K4me1_Enh;E020,H3K4me1_Enh;E022,H3K4me1_Enh;E024,H3K4me1_Enh;E027,H3K4me1_Enh;E028,H3K4me1_Enh;E057,H3K4me1_Enh;E058,H3K4me1_Enh;E059,H3K4me1_Enh;E061,H3K4me1_Enh;E079,H3K4me1_Enh;E097,H3K4me1_Enh;E113,H3K4me1_Enh;E119,H3K4me1_Enh;E127,H3K4me1_Enh;E006,H3K4me3_Pro;E027,H3K4me3_Pro;E057,H3K4me3_Pro;E058,H3K4me3_Pro;E059,H3K4me3_Pro;E127,H3K4me3_Pro;E020,H3K27ac_Enh;E055,H3K…	E057;E119	.	Westra2013,Whole_Blood,CDH1,2.1189255611223416E-8;Westra2013,Whole_Blood,ZFP90,6.062749636251763E-29	.	21829388,Gene expression of ZFP90 in blood,1.2E-07	AP-1_disc2;NF-Y_known1;Pbx3_disc1;RFX5_disc2;SP2_disc1	ENSG00000062038.9	CDH3	0	0	NM_001793	CDH3	0	0	INT	rs1886700
16	79076699	0	0	0	rs12149527	C	T	0.11	0.43	0.2	0.45	0	0	E003,7_Enh;E015,7_Enh;E018,7_Enh;E034,7_Enh;E037,7_Enh;E039,7_Enh;E042,2_TssAFlnk;E043,7_Enh;E046,7_Enh;E048,7_Enh;E050,7_Enh;E051,7_Enh;E081,12_EnhBiv;E092,7_Enh;E093,7_Enh;E097,7_Enh;E115,7_Enh	E002,17_EnhW2;E008,17_EnhW2;E030,17_EnhW2;E032,17_EnhW2;E033,17_EnhW2;E034,15_EnhAF;E035,17_EnhW2;E036,17_EnhW2;E038,17_EnhW2;E039,15_EnhAF;E040,17_EnhW2;E041,15_EnhAF;E042,13_EnhA1;E043,18_EnhAc;E044,15_EnhAF;E045,15_EnhAF;E046,18_EnhAc;E050,15_EnhAF;E051,15_EnhAF;E093,15_EnhAF;E112,17_EnhW2;E115,15_EnhAF;E116,15_EnhAF	E001,H3K4me1_Enh;E002,H3K4me1_Enh;E003,H3K4me1_Enh;E007,H3K4me1_Enh;E014,H3K4me1_Enh;E015,H3K4me1_Enh;E016,H3K4me1_Enh;E018,H3K4me1_Enh;E019,H3K4me1_Enh;E020,H3K4me1_Enh;E021,H3K4me1_Enh;E024,H3K4me1_Enh;E033,H3K4me1_Enh;E034,H3K4me1_Enh;E036,H3K4me1_Enh;E037,H3K4me1_Enh;E038,H3K4me1_Enh;E039,H3K4me1_Enh;E040,H3K4me1_Enh;E041,H3K4me1_Enh;E042,H3K4me1_Enh;E043,H3K4me1_Enh;E044,H3K4me1_Enh;E045,H3K…	E097	.	.	.	.	Brachyury_1;MAZR;ZBTB7A_known2;Zfp740	ENSG00000186153.12	WWOX	0	0	NM_016373	WWOX	0	0	INT	rs12149527
16	79615497	0	0	0	rs7196953	A	G	0.59	0.56	0.38	0.69	0	0			E027,H3K4me1_Enh;E044,H3K27ac_Enh		.	.	.	.	SRF_known4	ENSG00000178573.6	MAF	5	14782	NM_005360	MAF	5	14771	.	rs7196953
17	39756124	0	0	0	rs12946510	C	T	0.17	0.36	0.35	0.47	1	1	E001,12_EnhBiv;E003,7_Enh;E006,7_Enh;E012,12_EnhBiv;E013,7_Enh;E014,12_EnhBiv;E015,12_EnhBiv;E018,7_Enh;E019,7_Enh;E020,12_EnhBiv;E021,7_Enh;E022,7_Enh;E024,7_Enh;E029,7_Enh;E031,2_TssAFlnk;E032,2_TssAFlnk;E033,7_Enh;E034,2_TssAFlnk;E035,7_Enh;E036,7_Enh;E037,7_Enh;E038,2_TssAFlnk;E039,7_Enh;E040,7_Enh;E041,2_TssAFlnk;E042,2_TssAFlnk;E043,2_TssAFlnk;E044,2_TssAFlnk;E045,7_Enh;E046,7_Enh;E047,7_En…	E001,14_EnhA2;E002,17_EnhW2;E003,17_EnhW2;E004,17_EnhW2;E005,17_EnhW2;E006,18_EnhAc;E007,23_PromBiv;E008,17_EnhW2;E009,23_PromBiv;E011,17_EnhW2;E012,17_EnhW2;E014,17_EnhW2;E015,14_EnhA2;E016,17_EnhW2;E018,23_PromBiv;E019,23_PromBiv;E020,15_EnhAF;E021,17_EnhW2;E022,17_EnhW2;E024,15_EnhAF;E029,15_EnhAF;E030,15_EnhAF;E031,2_PromU;E032,3_PromD1;E033,2_PromU;E034,3_PromD1;E035,14_EnhA2;E036,14_EnhA2;E…	E001,H3K4me1_Enh;E003,H3K4me1_Enh;E006,H3K4me1_Enh;E007,H3K4me1_Enh;E008,H3K4me1_Enh;E011,H3K4me1_Enh;E012,H3K4me1_Enh;E013,H3K4me1_Enh;E014,H3K4me1_Enh;E015,H3K4me1_Enh;E016,H3K4me1_Enh;E018,H3K4me1_Enh;E019,H3K4me1_Enh;E020,H3K4me1_Enh;E021,H3K4me1_Enh;E022,H3K4me1_Enh;E024,H3K4me1_Enh;E027,H3K4me1_Enh;E028,H3K4me1_Enh;E029,H3K4me1_Enh;E031,H3K4me1_Enh;E032,H3K4me1_Enh;E033,H3K4me1_Enh;E034,H3K…	E022;E032;E033;E034;E046;E050;E051;E086;E091;E093;E116;E121;E124	GM10847,NFKB,Stanford,None;GM12878,BCL11A,HudsonAlpha,None;GM12878,EBF1,HudsonAlpha,None;GM12878,EBF1,Stanford,None;GM12878,MEF2A,HudsonAlpha,None;GM12878,MEF2C,HudsonAlpha,None;GM12878,NFKB,Stanford,None;GM12878,NFKB,Stanford,TNFa;GM12878,P300,HudsonAlpha,None;GM12878,PAX5C20,HudsonAlpha,None;GM12878,POL2,Stanford,None;GM12878,POL24H8,HudsonAlpha,None;GM12878,SP1,HudsonAlpha,None;GM12878,TBP,Sta…	GTEx2015_v6,Adipose_Subcutaneous,GSDMA,8.77421043314897e-07;GTEx2015_v6,Adipose_Visceral_Omentum,GSDMA,5.65355883491885e-07;GTEx2015_v6,Artery_Aorta,GSDMA,3.61409281790192e-06;GTEx2015_v6,Cells_EBV-transformed_lymphocytes,ORMDL3,8.44575092176936e-09;GTEx2015_v6,Lung,GSDMA,5.7169822906224e-06;GTEx2015_v6,Lung,ORMDL3,1.63770764337213e-06;GTEx2015_v6,Nerve_Tibial,GSDMA,2.40492283662025e-05;GTEx2015_…	23128233,Inflammatory bowel disease,4E-38	23474282,Gene expression of ABCA7 in normal prepouch ileum,0.0114546;23474282,Gene expression of ABCC12 in normal prepouch ileum,0.0231314;23474282,Gene expression of ABHD14A in normal prepouch ileum,0.00614203;23474282,Gene expression of ADAM10 in normal prepouch ileum,0.00421854;23474282,Gene expression of ADAM12 in normal prepouch ileum,0.0027379;23474282,Gene expression of ADCY4 in normal pre…	Foxo_1;Foxo_3;Foxp1;HNF1_7;Irf_disc3;Irf_known10;Mef2_disc1;Mef2_known2;Mef2_known3;Mef2_known6;Pax-4_4;Pax-4_5;Sox_6	ENSG00000264198.1	RP11-94L15.2	3	1596	NM_012481	IKZF3	3	8820	.	rs12946510
17	47519732	0	0	0	rs4794058	C	T	0.35	0.53	0.55	0.53	0	0	E025,7_Enh;E080,7_Enh;E123,7_Enh		E025,H3K4me1_Enh;E026,H3K4me1_Enh;E058,H3K4me1_Enh;E099,H3K4me1_Enh;E114,H3K4me1_Enh;E117,H3K4me1_Enh;E123,H3K4me1_Enh;E125,H3K4me1_Enh;E129,H3K4me1_Enh;E080,H3K27ac_Enh		.	GTEx2015_v6,Adipose_Subcutaneous,TBKBP1,1.07095325689561e-06;GTEx2015_v6,Adrenal_Gland,EFCAB13,3.29856380785026e-10;GTEx2015_v6,Adrenal_Gland,TBKBP1,4.87393885885039e-06;GTEx2015_v6,Artery_Aorta,TBKBP1,1.13638085885101e-12;GTEx2015_v6,Artery_Coronary,TBKBP1,6.04725001912458e-08;GTEx2015_v6,Artery_Tibial,EFCAB13,9.36707235004328e-07;GTEx2015_v6,Artery_Tibial,TBKBP1,1.6856010535927e-21;GTEx2015_v6,…	.	20485568,Methylation levels at chr17:42756782-42756832 [hg18 coord probe cg08085267] in Caudal pons,4.40E-11;20485568,Methylation levels at chr17:42756782-42756832 [hg18 coord probe cg08085267] in Frontal cortex,8.50E-14;20485568,Methylation levels at chr17:42756782-42756832 [hg18 coord probe cg08085267] in Temporal cortex,1.82E-11;22685416,Gene expression of C17orf57 (probeID ILMN_1688422) in ce…	Glis2	ENSG00000141279.8	NPEPPS	5	3207	NM_006310	NPEPPS	5	11344	.	rs4794058
19	10631494	0	0	0	rs2288904	A	G	0.95	0.81	0.65	0.77	1	1	E006,6_EnhG;E010,6_EnhG;E056,3_TxFlnk;E091,6_EnhG;E113,6_EnhG	E009,11_TxEnh3;E096,11_TxEnh3;E113,10_TxEnh5	E003,H3K27ac_Enh;E008,H3K27ac_Enh;E012,H3K27ac_Enh;E039,H3K27ac_Enh;E041,H3K27ac_Enh;E045,H3K27ac_Enh;E055,H3K27ac_Enh;E056,H3K27ac_Enh;E074,H3K27ac_Enh;E094,H3K27ac_Enh;E096,H3K27ac_Enh;E105,H3K27ac_Enh;E113,H3K27ac_Enh;E006,H3K4me3_Pro;E007,H3K4me3_Pro;E049,H3K4me3_Pro;E055,H3K4me3_Pro;E056,H3K4me3_Pro;E113,H3K4me3_Pro;E007,H3K9ac_Pro;E049,H3K9ac_Pro;E075,H3K9ac_Pro;E009,H3K4me1_Enh;E010,H3K4me…	E085;E097;E127	.	GTEx2015_v6,Muscle_Skeletal,SLC44A2,6.01839015394196e-24;GTEx2015_v6,Skin_Sun_Exposed_Lower_leg,SLC44A2,5.11641803110554e-09;Westra2013,Whole_Blood,CDC37,0.0034049228648580167;Westra2013,Whole_Blood,CDKN2D,0.002217808148079191;Westra2013,Whole_Blood,ILF3,4.5250839346430477E-4;Westra2013,Whole_Blood,S1PR5,2.1256133447258786E-4;Westra2013,Whole_Blood,SLC44A2,3.850460298804593E-70	.	19222302,Differential exon level expression of SLC44A2 [probe 3820627] in brain cortex,9.64E-10;19222302,Differential exon level expression of SLC44A2 [probe 3820627] in peripheral blood mononuclear cells,2.94E-12;21829388,Gene expression of SLC44A2 in blood,6.5E-22	GR_disc4;NRSF_known3;YY1_disc1	ENSG00000129353.9	SLC44A2	0	0	NM_001145056	SLC44A2	0	0	NSM	rs2288904
19	16394295	0	0	0	rs1870071	T	C	0.59	0.36	0.37	0.31	0	0	E005,6_EnhG;E027,7_Enh;E032,6_EnhG;E091,6_EnhG;E096,6_EnhG		E005,H3K4me1_Enh;E017,H3K4me1_Enh;E025,H3K4me1_Enh;E027,H3K4me1_Enh;E032,H3K4me1_Enh;E038,H3K4me1_Enh;E046,H3K4me1_Enh;E091,H3K4me1_Enh;E096,H3K4me1_Enh;E099,H3K4me1_Enh;E007,H3K9ac_Pro;E018,H3K9ac_Pro;E025,H3K9ac_Pro;E047,H3K9ac_Pro;E049,H3K9ac_Pro;E062,H3K9ac_Pro;E088,H3K9ac_Pro;E110,H3K9ac_Pro;E013,H3K27ac_Enh;E021,H3K27ac_Enh;E032,H3K27ac_Enh;E049,H3K27ac_Enh;E050,H3K27ac_Enh;E055,H3K27ac_Enh…		.	Westra2013,Whole_Blood,EPS15L1,7.692948387317757E-7	.	.	EWSR1-FLI1	ENSG00000127527.7	EPS15L1	0	0	NM_021235	EPS15L1	0	0	INT	rs1870071
20	49822224	0	0	0	rs17785991	T	A	0.15	0.28	0.15	0.34	0	0	E017,7_Enh;E023,7_Enh;E025,6_EnhG;E026,2_TssAFlnk;E027,7_Enh;E028,7_Enh;E029,7_Enh;E030,7_Enh;E031,7_Enh;E032,6_EnhG;E033,7_Enh;E034,6_EnhG;E035,7_Enh;E036,6_EnhG;E037,7_Enh;E038,7_Enh;E039,7_Enh;E040,7_Enh;E041,7_Enh;E042,7_Enh;E043,7_Enh;E044,6_EnhG;E045,7_Enh;E046,6_EnhG;E047,7_Enh;E048,7_Enh;E049,7_Enh;E050,6_EnhG;E051,6_EnhG;E052,7_Enh;E055,7_Enh;E061,7_Enh;E062,6_EnhG;E063,7_Enh;E066,7_Enh;…	E005,15_EnhAF;E006,14_EnhA2;E017,14_EnhA2;E023,13_EnhA1;E025,10_TxEnh5;E026,13_EnhA1;E027,14_EnhA2;E028,14_EnhA2;E029,9_TxReg;E030,9_TxReg;E031,9_TxReg;E032,10_TxEnh5;E033,10_TxEnh5;E034,10_TxEnh5;E035,10_TxEnh5;E036,9_TxReg;E037,9_TxReg;E038,10_TxEnh5;E039,9_TxReg;E040,10_TxEnh5;E041,9_TxReg;E042,10_TxEnh5;E043,9_TxReg;E044,9_TxReg;E045,10_TxEnh5;E046,10_TxEnh5;E047,10_TxEnh5;E048,10_TxEnh5;E049…	E006,H3K27ac_Enh;E017,H3K27ac_Enh;E026,H3K27ac_Enh;E029,H3K27ac_Enh;E032,H3K27ac_Enh;E034,H3K27ac_Enh;E037,H3K27ac_Enh;E038,H3K27ac_Enh;E039,H3K27ac_Enh;E040,H3K27ac_Enh;E041,H3K27ac_Enh;E042,H3K27ac_Enh;E043,H3K27ac_Enh;E044,H3K27ac_Enh;E045,H3K27ac_Enh;E046,H3K27ac_Enh;E047,H3K27ac_Enh;E048,H3K27ac_Enh;E049,H3K27ac_Enh;E055,H3K27ac_Enh;E058,H3K27ac_Enh;E062,H3K27ac_Enh;E063,H3K27ac_Enh;E065,H3K…	E006;E029;E032;E033;E083;E088;E100;E120;E121;E124	.	GTEx2015_v6,Cells_Transformed_fibroblasts,BCAS4,5.66528231715374e-06;GTEx2015_v6,Esophagus_Muscularis,SLC9A8,3.07175616235504e-06;GTEx2015_v6,Skin_Sun_Exposed_Lower_leg,SPATA2,2.2560570392948e-06;GTEx2015_v6,Thyroid,SLC9A8,7.25931741354259e-07;Lappalainen2013,Lymphoblastoid_EUR_exonlevel,ENSG00000158480.6_48519928_48523382,2.08461221636038e-06	.	.	.	ENSG00000197818.7	SLC9A8	0	0	NM_015266	SLC9A8	0	0	INT	rs17785991
20	63742630	0	0	0	rs2256814	G	A	0.03	0.17	0.62	0.18	0	0	E006,6_EnhG;E010,6_EnhG;E015,6_EnhG;E017,6_EnhG;E022,7_Enh;E024,6_EnhG;E027,6_EnhG;E034,6_EnhG;E055,3_TxFlnk;E056,3_TxFlnk;E063,6_EnhG;E066,7_Enh;E080,6_EnhG;E089,6_EnhG;E090,6_EnhG;E091,6_EnhG;E096,6_EnhG;E098,6_EnhG;E111,6_EnhG;E113,6_EnhG;E114,6_EnhG;E118,3_TxFlnk	E005,11_TxEnh3;E006,11_TxEnh3;E007,11_TxEnh3;E009,11_TxEnh3;E021,11_TxEnh3;E055,11_TxEnh3;E056,10_TxEnh5;E059,11_TxEnh3;E066,11_TxEnh3;E079,11_TxEnh3;E080,11_TxEnh3;E090,11_TxEnh3;E091,11_TxEnh3;E092,11_TxEnh3;E096,11_TxEnh3;E098,11_TxEnh3;E108,11_TxEnh3;E113,11_TxEnh3;E118,11_TxEnh3	E001,H3K4me1_Enh;E003,H3K4me1_Enh;E005,H3K4me1_Enh;E006,H3K4me1_Enh;E009,H3K4me1_Enh;E010,H3K4me1_Enh;E011,H3K4me1_Enh;E012,H3K4me1_Enh;E013,H3K4me1_Enh;E015,H3K4me1_Enh;E017,H3K4me1_Enh;E021,H3K4me1_Enh;E022,H3K4me1_Enh;E023,H3K4me1_Enh;E024,H3K4me1_Enh;E025,H3K4me1_Enh;E027,H3K4me1_Enh;E034,H3K4me1_Enh;E037,H3K4me1_Enh;E039,H3K4me1_Enh;E040,H3K4me1_Enh;E041,H3K4me1_Enh;E043,H3K4me1_Enh;E044,H3K…	E086;E091;E118	.	Lappalainen2013,Lymphoblastoid_EUR_exonlevel,ENSG00000197457.5_62271061_62272750,3.52701664808832e-07;Lappalainen2013,Lymphoblastoid_EUR_genelevel,STMN3,3.90858450973358e-07	.	.	Ascl2;CTCFL_disc1;CTCF_disc4;CTCF_disc9;E2A_1;E2A_3;HEN1_1;Myf_2;Myf_3;Rad21_disc6;SMC3_disc4	ENSG00000125520.8	SLC2A4RG	0	0	NM_020062	SLC2A4RG	0	0	INT	rs2256814
6	137641518	0	0	0	rs7769192	G	A	0.34	0.4	0.52	0.48	0	0	E016,7_Enh;E039,7_Enh;E041,7_Enh;E043,7_Enh;E048,7_Enh;E049,7_Enh;E069,7_Enh;E071,7_Enh;E072,7_Enh;E074,7_Enh;E084,7_Enh;E085,7_Enh;E102,7_Enh;E107,7_Enh;E110,7_Enh;E115,7_Enh;E120,7_Enh	E001,19_DNase;E002,19_DNase;E003,19_DNase;E004,19_DNase;E005,19_DNase;E006,19_DNase;E007,19_DNase;E008,19_DNase;E009,19_DNase;E010,19_DNase;E011,19_DNase;E012,19_DNase;E013,19_DNase;E014,19_DNase;E015,19_DNase;E016,19_DNase;E017,19_DNase;E018,16_EnhW1;E019,19_DNase;E020,19_DNase;E021,19_DNase;E022,19_DNase;E023,19_DNase;E024,19_DNase;E025,19_DNase;E026,16_EnhW1;E027,19_DNase;E028,19_DNase;E029,19…	E001,H3K4me1_Enh;E014,H3K4me1_Enh;E016,H3K4me1_Enh;E018,H3K4me1_Enh;E024,H3K4me1_Enh;E026,H3K4me1_Enh;E027,H3K4me1_Enh;E037,H3K4me1_Enh;E040,H3K4me1_Enh;E042,H3K4me1_Enh;E043,H3K4me1_Enh;E044,H3K4me1_Enh;E045,H3K4me1_Enh;E046,H3K4me1_Enh;E048,H3K4me1_Enh;E049,H3K4me1_Enh;E063,H3K4me1_Enh;E067,H3K4me1_Enh;E068,H3K4me1_Enh;E069,H3K4me1_Enh;E071,H3K4me1_Enh;E072,H3K4me1_Enh;E073,H3K4me1_Enh;E074,H3K…	E003;E007;E028;E032;E034;E046;E059;E082;E083;E084;E085;E088;E089;E090;E109;E116;E122;E123	GM12878,CTCF,Broad,None;Osteobl,CTCF,Broad,None	.	.	.	HNF1_6;Irf_known1;Pax-6_1	ENSG00000230533.1	RP11-95M15.1	5	31941	NM_175747	OLIG3	5	147123	.	rs7769192
11	118696037	0	0	0	rs533646	C	G	0.25	0.43	0.41	0.33	0	0	E032,7_Enh;E033,7_Enh;E034,7_Enh;E037,7_Enh;E038,7_Enh;E039,7_Enh;E040,7_Enh;E041,7_Enh;E042,7_Enh;E043,7_Enh;E044,7_Enh;E045,7_Enh;E046,7_Enh;E047,7_Enh;E048,7_Enh;E062,7_Enh;E093,7_Enh;E116,7_Enh	E029,17_EnhW2;E030,17_EnhW2;E031,17_EnhW2;E032,15_EnhAF;E033,17_EnhW2;E034,14_EnhA2;E037,15_EnhAF;E038,14_EnhA2;E039,14_EnhA2;E040,15_EnhAF;E041,15_EnhAF;E042,14_EnhA2;E043,15_EnhAF;E044,14_EnhA2;E045,15_EnhAF;E046,15_EnhAF;E047,15_EnhAF;E048,14_EnhA2;E050,17_EnhW2;E062,17_EnhW2;E093,15_EnhAF;E112,17_EnhW2;E115,17_EnhW2;E116,17_EnhW2	E001,H3K4me1_Enh;E015,H3K4me1_Enh;E022,H3K4me1_Enh;E023,H3K4me1_Enh;E024,H3K4me1_Enh;E027,H3K4me1_Enh;E032,H3K4me1_Enh;E033,H3K4me1_Enh;E034,H3K4me1_Enh;E037,H3K4me1_Enh;E038,H3K4me1_Enh;E039,H3K4me1_Enh;E040,H3K4me1_Enh;E041,H3K4me1_Enh;E042,H3K4me1_Enh;E043,H3K4me1_Enh;E044,H3K4me1_Enh;E045,H3K4me1_Enh;E046,H3K4me1_Enh;E047,H3K4me1_Enh;E048,H3K4me1_Enh;E056,H3K4me1_Enh;E062,H3K4me1_Enh;E075,H3K…	E034;E046;E093;E116	GM12878,BATF,HudsonAlpha,None;GM12878,BCL11A,HudsonAlpha,None;GM12878,EBF1,HudsonAlpha,None;GM12878,IRF4,HudsonAlpha,None;GM12878,MEF2C,HudsonAlpha,None;GM12878,P300,HudsonAlpha,None;GM12878,PAX5N19,HudsonAlpha,None;GM12878,SP1,HudsonAlpha,None;GM12878,TCF12,HudsonAlpha,None;GM12891,NFKB,Stanford,None;GM12892,YY1,HudsonAlpha,None;GM18505,NFKB,Stanford,None	GTEx2015_v6,Adipose_Subcutaneous,AP002954.4,1.48615839617968e-13;GTEx2015_v6,Adipose_Visceral_Omentum,AP002954.4,3.89341988558507e-06;GTEx2015_v6,Adrenal_Gland,AP002954.4,4.35780374888935e-07;GTEx2015_v6,Artery_Coronary,AP002954.4,2.18237021182402e-07;GTEx2015_v6,Artery_Tibial,AP002954.4,2.14086190558791e-06;GTEx2015_v6,Breast_Mammary_Tissue,AP002954.4,1.09094162583166e-06;GTEx2015_v6,Esophagus_M…	.	.	STAT_known4;TCF12_disc6	ENSG00000207462.1	U6	5	6304	NM_007180	TREH	5	16364	.	rs533646
16	11194949	0	0	0	rs4780346	G	A	0.02	0.19	0.33	0.28	0	0	E029,7_Enh;E034,7_Enh;E036,7_Enh;E039,7_Enh;E046,7_Enh;E050,7_Enh;E051,7_Enh;E080,7_Enh;E093,7_Enh;E112,7_Enh;E115,7_Enh;E124,7_Enh	E029,15_EnhAF;E030,17_EnhW2;E031,17_EnhW2;E032,17_EnhW2;E033,17_EnhW2;E034,19_DNase;E035,17_EnhW2;E036,14_EnhA2;E037,17_EnhW2;E038,16_EnhW1;E039,22_PromP;E043,19_DNase;E044,17_EnhW2;E045,17_EnhW2;E046,16_EnhW1;E047,16_EnhW1;E048,16_EnhW1;E050,16_EnhW1;E051,16_EnhW1;E062,17_EnhW2;E080,15_EnhAF;E091,18_EnhAc;E093,14_EnhA2;E112,17_EnhW2;E113,16_EnhW1;E115,14_EnhA2;E116,16_EnhW1;E123,15_EnhAF;E124,14…	E005,H3K4me1_Enh;E009,H3K4me1_Enh;E025,H3K4me1_Enh;E028,H3K4me1_Enh;E029,H3K4me1_Enh;E033,H3K4me1_Enh;E034,H3K4me1_Enh;E036,H3K4me1_Enh;E038,H3K4me1_Enh;E039,H3K4me1_Enh;E045,H3K4me1_Enh;E046,H3K4me1_Enh;E047,H3K4me1_Enh;E048,H3K4me1_Enh;E050,H3K4me1_Enh;E051,H3K4me1_Enh;E055,H3K4me1_Enh;E056,H3K4me1_Enh;E058,H3K4me1_Enh;E062,H3K4me1_Enh;E080,H3K4me1_Enh;E089,H3K4me1_Enh;E093,H3K4me1_Enh;E113,H3K…		.	Westra2013,Whole_Blood,C16orf75,4.418100645390877E-7	.	.	AP-1_disc7;COMP1;NF-E2_disc1	ENSG00000263033.1	RP11-396B14.2	5	1227	NM_015226	CLEC16A	3	12759	.	rs4780346
1	2594226	0	0	0	rs3748817	T	C	0.71	0.46	0.48	0.33	0	0	E006,7_Enh;E017,7_Enh;E026,2_TssAFlnk;E027,2_TssAFlnk;E029,7_Enh;E049,7_Enh;E050,7_Enh;E051,2_TssAFlnk;E052,2_TssAFlnk;E053,7_Enh;E055,2_TssAFlnk;E056,2_TssAFlnk;E057,2_TssAFlnk;E058,2_TssAFlnk;E059,2_TssAFlnk;E061,7_Enh;E063,11_BivFlnk;E070,7_Enh;E071,11_BivFlnk;E075,2_TssAFlnk;E077,2_TssAFlnk;E078,2_TssAFlnk;E079,2_TssAFlnk;E080,11_BivFlnk;E082,7_Enh;E088,7_Enh;E089,2_TssAFlnk;E090,7_Enh;E091,1…	E005,17_EnhW2;E006,16_EnhW1;E007,17_EnhW2;E013,22_PromP;E017,16_EnhW1;E023,16_EnhW1;E025,16_EnhW1;E026,2_PromU;E027,2_PromU;E028,16_EnhW1;E029,16_EnhW1;E030,17_EnhW2;E031,17_EnhW2;E033,17_EnhW2;E035,16_EnhW1;E036,16_EnhW1;E042,22_PromP;E049,16_EnhW1;E050,16_EnhW1;E051,13_EnhA1;E052,2_PromU;E053,16_EnhW1;E054,16_EnhW1;E055,2_PromU;E056,2_PromU;E057,2_PromU;E058,2_PromU;E059,2_PromU;E061,2_PromU;E0…	E006,H3K4me1_Enh;E017,H3K4me1_Enh;E022,H3K4me1_Enh;E026,H3K4me1_Enh;E027,H3K4me1_Enh;E028,H3K4me1_Enh;E029,H3K4me1_Enh;E034,H3K4me1_Enh;E042,H3K4me1_Enh;E043,H3K4me1_Enh;E046,H3K4me1_Enh;E050,H3K4me1_Enh;E051,H3K4me1_Enh;E052,H3K4me1_Enh;E053,H3K4me1_Enh;E055,H3K4me1_Enh;E056,H3K4me1_Enh;E057,H3K4me1_Enh;E058,H3K4me1_Enh;E059,H3K4me1_Enh;E061,H3K4me1_Enh;E063,H3K4me1_Enh;E066,H3K4me1_Enh;E068,H3K…	E028;E055;E056;E059;E080;E086;E088;E092;E094;E097;E109;E118;E121	T-REx-HEK293,ZNF263,UCD,None	GTEx2015_v6,Artery_Tibial,MMEL1,4.94198688240093e-11;GTEx2015_v6,Artery_Tibial,RP3-395M20.12,2.01993764859842e-06;GTEx2015_v6,Brain_Caudate_basal_ganglia,MMEL1,9.18588145994535e-08;GTEx2015_v6,Brain_Nucleus_accumbens_basal_ganglia,MMEL1,4.6659342819688e-12;GTEx2015_v6,Liver,MMEL1,1.3095740636746e-06;GTEx2015_v6,Lung,MMEL1,2.67869795561127e-32;GTEx2015_v6,Pancreas,TNFRSF14,3.87834112569669e-07;GTE…	.	.	GR_disc6;p300_known1	ENSG00000142606.11	MMEL1	0	0	NM_033467	MMEL1	0	0	INT	rs3748817
1	92509907	0	0	0	rs41286801	C	T	0.0041	0.14	0.02	0.17	0	0	E115,7_Enh		E115,H3K27ac_Enh;E115,H3K4me1_Enh		.	GTEx2015_v6,Thyroid,EVI5,8.66221320225547e-07	.	.	Arid5a;CEBPA_1;CEBPB_known6;CTCF_disc1;Pou2f2_known11;Pou2f2_known2;STAT_disc4	ENSG00000067208.9	EVI5	0	0	NM_005665	EVI5	0	0	U3	rs41286801
1	100775337	0	0	0	rs7552544	T	C	0.2	0.35	0.35	0.44	0	0			E007,H3K4me1_Enh;E110,H3K4me1_Enh		.	Westra2013,Whole_Blood,EXTL2,7.679115607811147E-5	.	.	Pax-4_4;Zbtb3	ENSG00000162692.5	VCAM1	3	36291	NM_080682	VCAM1	3	36291	.	rs7552544
1	116537544	0	0	0	rs6677309	A	C	0.6	0.25	0.59	0.14	0	0	E025,7_Enh;E028,7_Enh;E029,6_EnhG;E030,6_EnhG;E042,6_EnhG;E051,7_Enh;E055,7_Enh;E056,7_Enh;E057,7_Enh;E058,7_Enh;E080,7_Enh;E110,7_Enh;E117,6_EnhG;E119,7_Enh;E124,7_Enh;E126,7_Enh;E127,7_Enh	E001,19_DNase;E002,19_DNase;E005,19_DNase;E006,19_DNase;E011,19_DNase;E013,19_DNase;E017,19_DNase;E023,17_EnhW2;E025,19_DNase;E026,19_DNase;E027,18_EnhAc;E028,15_EnhAF;E029,10_TxEnh5;E030,10_TxEnh5;E031,15_EnhAF;E033,17_EnhW2;E034,18_EnhAc;E035,15_EnhAF;E036,15_EnhAF;E038,18_EnhAc;E039,19_DNase;E041,17_EnhW2;E042,10_TxEnh5;E043,18_EnhAc;E044,12_TxEnhW;E046,18_EnhAc;E047,19_DNase;E048,19_DNase;E04…	E005,H3K4me1_Enh;E017,H3K4me1_Enh;E023,H3K4me1_Enh;E025,H3K4me1_Enh;E028,H3K4me1_Enh;E029,H3K4me1_Enh;E030,H3K4me1_Enh;E031,H3K4me1_Enh;E034,H3K4me1_Enh;E035,H3K4me1_Enh;E036,H3K4me1_Enh;E037,H3K4me1_Enh;E040,H3K4me1_Enh;E041,H3K4me1_Enh;E042,H3K4me1_Enh;E044,H3K4me1_Enh;E045,H3K4me1_Enh;E046,H3K4me1_Enh;E047,H3K4me1_Enh;E049,H3K4me1_Enh;E050,H3K4me1_Enh;E051,H3K4me1_Enh;E052,H3K4me1_Enh;E055,H3K…	E017;E028;E029;E046;E055;E056;E057;E059;E080;E091;E117;E119;E124;E125;E126;E127;E128	GM12892,POL24H8,HudsonAlpha,None;GM12892,POL24H8,HudsonAlpha,None;HeLa-S3,AP2ALPHA,UCD,None;HeLa-S3,AP2GAMMA,UCD,None;K562,E2F6,HudsonAlpha,None;MCF-7,CMYC,UT-A,vehicle	GTEx2015_v6,Esophagus_Mucosa,CD58,6.42552921842234e-07;GTEx2015_v6,Skin_Sun_Exposed_Lower_leg,CD58,1.02294315958331e-05;Lappalainen2013,Lymphoblastoid_EUR_exonlevel,ENSG00000116815.11_117057157_117057444,7.0096879301489e-08;Lappalainen2013,Lymphoblastoid_EUR_exonlevel,ENSG00000116815.11_117061322_117061889,8.80628572185977e-06;Lappalainen2013,Lymphoblastoid_EUR_exonlevel,ENSG00000116815.11_117064…	.	.	Mtf1_1;Rad21_disc10	ENSG00000116815.11	CD58	0	0	NM_001144822	CD58	0	0	INT	rs6677309
1	192572342	0	0	0	rs1359062	C	G	0.58	0.76	0.76	0.81	0	0	E013,7_Enh;E025,7_Enh;E033,7_Enh;E037,7_Enh;E038,7_Enh;E039,7_Enh;E040,7_Enh;E041,7_Enh;E042,7_Enh;E043,7_Enh;E044,7_Enh;E048,7_Enh;E055,7_Enh;E076,7_Enh;E093,7_Enh;E115,2_TssAFlnk	E031,17_EnhW2;E033,15_EnhAF;E034,17_EnhW2;E036,17_EnhW2;E037,14_EnhA2;E038,14_EnhA2;E039,13_EnhA1;E040,14_EnhA2;E041,13_EnhA1;E042,15_EnhAF;E043,15_EnhAF;E044,13_EnhA1;E045,15_EnhAF;E046,17_EnhW2;E047,15_EnhAF;E048,14_EnhA2;E050,17_EnhW2;E062,15_EnhAF;E076,14_EnhA2;E078,16_EnhW1;E093,17_EnhW2;E103,17_EnhW2;E112,15_EnhAF;E115,13_EnhA1;E116,15_EnhAF;E123,15_EnhAF	E001,H3K4me1_Enh;E013,H3K4me1_Enh;E018,H3K4me1_Enh;E025,H3K4me1_Enh;E033,H3K4me1_Enh;E034,H3K4me1_Enh;E037,H3K4me1_Enh;E038,H3K4me1_Enh;E039,H3K4me1_Enh;E040,H3K4me1_Enh;E041,H3K4me1_Enh;E042,H3K4me1_Enh;E043,H3K4me1_Enh;E044,H3K4me1_Enh;E045,H3K4me1_Enh;E047,H3K4me1_Enh;E048,H3K4me1_Enh;E053,H3K4me1_Enh;E054,H3K4me1_Enh;E055,H3K4me1_Enh;E056,H3K4me1_Enh;E076,H3K4me1_Enh;E077,H3K4me1_Enh;E078,H3K…		.	GTEx2015_v6,Esophagus_Muscularis,RGS1,3.37541388558115e-19;GTEx2015_v6,Esophagus_Muscularis,RP5-1011O1.2,7.47674409479576e-11;GTEx2015_v6,Testis,RP5-1011O1.2,1.21019821262703e-06	.	20485568,Methylation levels at chr1:190811289-190811339 [hg18 coord probe cg10861751] in Caudal pons,3.12E-09;21886157,Serum ratio of (alpha-ketoglutarate)/(bilirubin (EE)*),6.20E-04	.	ENSG00000090104.7	RGS1	5	3384	NM_002922	RGS1	5	3383	.	rs1359062
1	200905600	0	0	0	rs55838263	A	G	0.12	0.19	0.0035	0.26	0	0	E028,7_Enh;E030,7_Enh;E033,7_Enh;E034,7_Enh;E037,7_Enh;E038,7_Enh;E039,7_Enh;E040,7_Enh;E041,7_Enh;E042,7_Enh;E043,7_Enh;E044,7_Enh;E045,7_Enh;E046,7_Enh;E047,7_Enh;E048,7_Enh;E049,7_Enh;E057,7_Enh;E058,6_EnhG;E077,7_Enh;E084,6_EnhG;E085,6_EnhG;E101,6_EnhG;E102,7_Enh;E106,7_Enh;E109,7_Enh;E110,7_Enh;E114,3_TxFlnk;E115,7_Enh;E116,7_Enh;E118,7_Enh;E119,7_Enh;E127,7_Enh	E023,17_EnhW2;E026,17_EnhW2;E027,17_EnhW2;E028,15_EnhAF;E029,17_EnhW2;E030,13_EnhA1;E031,17_EnhW2;E032,17_EnhW2;E033,17_EnhW2;E034,14_EnhA2;E036,17_EnhW2;E037,14_EnhA2;E038,17_EnhW2;E039,17_EnhW2;E040,14_EnhA2;E041,15_EnhAF;E042,14_EnhA2;E043,17_EnhW2;E044,17_EnhW2;E045,17_EnhW2;E046,15_EnhAF;E047,17_EnhW2;E048,17_EnhW2;E049,17_EnhW2;E050,17_EnhW2;E057,15_EnhAF;E058,14_EnhA2;E062,17_EnhW2;E066,17…	E005,H3K27ac_Enh;E049,H3K27ac_Enh;E058,H3K27ac_Enh;E075,H3K27ac_Enh;E078,H3K27ac_Enh;E079,H3K27ac_Enh;E084,H3K27ac_Enh;E085,H3K27ac_Enh;E092,H3K27ac_Enh;E094,H3K27ac_Enh;E101,H3K27ac_Enh;E102,H3K27ac_Enh;E106,H3K27ac_Enh;E109,H3K27ac_Enh;E113,H3K27ac_Enh;E114,H3K27ac_Enh;E115,H3K27ac_Enh;E118,H3K27ac_Enh;E127,H3K27ac_Enh;E005,H3K4me1_Enh;E006,H3K4me1_Enh;E025,H3K4me1_Enh;E026,H3K4me1_Enh;E027,H3K…	E118	HepG2,FOXA1,HudsonAlpha,None;HepG2,HNF4G,HudsonAlpha,None;HepG2,RXRA,HudsonAlpha,None;HepG2b,TCF4,UCD,None	GTEx2015_v6,Artery_Aorta,MROH3P,7.92395190116877e-13;GTEx2015_v6,Artery_Coronary,MROH3P,1.47763490902771e-07;GTEx2015_v6,Artery_Tibial,C1orf106,8.69875746711701e-09;GTEx2015_v6,Artery_Tibial,MROH3P,2.52144513372243e-24;GTEx2015_v6,Esophagus_Mucosa,C1orf106,4.1336453741722e-11;GTEx2015_v6,Muscle_Skeletal,RP11-168O16.2,5.49378728511178e-06;GTEx2015_v6,Skin_Not_Sun_Exposed_Suprapubic,C1orf106,6.0276…	.	.	Ik-2_3;NF-AT1;Pou2f2_known6	ENSG00000163362.6	C1orf106	0	0	NM_018265	C1orf106	0	0	INT	rs55838263
2	43134117	0	0	0	rs2163226	T	C	0.47	0.3	0.32	0.27	0	0	E003,7_Enh;E006,7_Enh;E014,7_Enh;E022,7_Enh;E024,7_Enh;E027,7_Enh;E029,7_Enh;E030,2_TssAFlnk;E031,7_Enh;E032,7_Enh;E033,2_TssAFlnk;E034,7_Enh;E035,7_Enh;E036,7_Enh;E037,7_Enh;E038,2_TssAFlnk;E039,2_TssAFlnk;E040,7_Enh;E041,2_TssAFlnk;E042,7_Enh;E043,7_Enh;E044,2_TssAFlnk;E045,2_TssAFlnk;E046,7_Enh;E047,7_Enh;E048,2_TssAFlnk;E050,7_Enh;E051,7_Enh;E062,7_Enh;E063,7_Enh;E066,7_Enh;E069,7_Enh;E075,7_…	E006,18_EnhAc;E007,17_EnhW2;E008,17_EnhW2;E009,17_EnhW2;E010,19_DNase;E011,19_DNase;E012,19_DNase;E014,19_DNase;E015,19_DNase;E016,17_EnhW2;E019,17_EnhW2;E020,19_DNase;E021,17_EnhW2;E022,15_EnhAF;E024,15_EnhAF;E027,17_EnhW2;E029,2_PromU;E030,3_PromD1;E031,2_PromU;E032,2_PromU;E033,13_EnhA1;E034,3_PromD1;E035,15_EnhAF;E036,13_EnhA1;E037,2_PromU;E038,2_PromU;E039,2_PromU;E040,2_PromU;E041,2_PromU;E…	E001,H3K4me1_Enh;E003,H3K4me1_Enh;E005,H3K4me1_Enh;E006,H3K4me1_Enh;E007,H3K4me1_Enh;E009,H3K4me1_Enh;E010,H3K4me1_Enh;E011,H3K4me1_Enh;E012,H3K4me1_Enh;E013,H3K4me1_Enh;E014,H3K4me1_Enh;E015,H3K4me1_Enh;E020,H3K4me1_Enh;E021,H3K4me1_Enh;E022,H3K4me1_Enh;E024,H3K4me1_Enh;E027,H3K4me1_Enh;E028,H3K4me1_Enh;E029,H3K4me1_Enh;E030,H3K4me1_Enh;E031,H3K4me1_Enh;E032,H3K4me1_Enh;E033,H3K4me1_Enh;E034,H3K…	E029;E032;E033;E034;E046;E050;E051;E089;E092;E093;E098;E109;E116;E124	NB4,CMYC,Stanford,None	Lappalainen2013,Lymphoblastoid_EUR_exonlevel,ENSG00000138095.13_44176741_44176798,9.39903925112524e-06	.	21886157,Serum ratio of (arabinose)/(quinate),4.00E-04	Irf_known6;Nanog_disc4;Spz1_1	ENSG00000230587.1	AC093609.1	5	31426	NM_006887	ZFP36L2	3	88283	.	rs2163226
2	68360345	0	0	0	rs7595717	C	T	0.2	0.36	0.66	0.28	0	0			E032,H3K27ac_Enh;E043,H3K27ac_Enh;E032,H3K4me1_Enh;E048,H3K4me1_Enh;E068,H3K4me3_Pro;E101,H3K9ac_Pro		.	GTEx2015_v6,Whole_Blood,PLEK,1.19250563518858e-06;Westra2013,Whole_Blood,PLEK,2.1733022829890758E-86;Westra2013,Whole_Blood,PPP3R1,0.0013925055139963087	.	20833654,Gene expression of PLEK in CD4+ lymphocytes,1.02E-05;21637794,Gene expression of PLEK [transcript NM_002664 probe A_23_P209678] in liver,6.70115E-07	.	ENSG00000203395.2	AC015969.3	3	868	NM_002664	PLEK	5	4843	.	rs7595717
2	230250739	0	0	0	rs9989735	G	C	0.12	0.13	0	0.18	0	0			E005,H3K9ac_Pro;E038,H3K9ac_Pro;E032,H3K27ac_Enh;E037,H3K4me1_Enh;E039,H3K4me1_Enh;E040,H3K4me1_Enh;E041,H3K4me1_Enh;E042,H3K4me1_Enh;E043,H3K4me1_Enh;E045,H3K4me1_Enh;E048,H3K4me1_Enh;E040,H3K4me3_Pro		GM12892,POL24H8,HudsonAlpha,None;GM12892,POL24H8,HudsonAlpha,None	GTEx2015_v6,Cells_EBV-transformed_lymphocytes,SP140,1.98490761905879e-10;Lappalainen2013,Lymphoblastoid_EUR_exonlevel,ENSG00000079263.11_231090444_231090618,1.72027827539544e-10;Lappalainen2013,Lymphoblastoid_EUR_exonlevel,ENSG00000079263.11_231101798_231101975,1.88247278318541e-13;Lappalainen2013,Lymphoblastoid_EUR_exonlevel,ENSG00000079263.11_231102928_231103096,3.97856713382426e-14;Lappalainen…	.	.	AP-1_disc10;CAC-binding-protein;CCNT2_disc2;E2F_disc3;E2F_disc7;EWSR1-FLI1;Egr-1_known2;MAZ;MAZR;MZF1::1-4_2;MZF1::1-4_3;Myc_disc10;PU.1_disc3;Pou2f2_disc2;SP1_disc3;SP1_known1;SP1_known2;STAT_disc7;Sp4;TATA_disc7;TFII-I;WT1;ZNF263_disc1;Zfp281	ENSG00000079263.12	SP140	0	0	NM_007237	SP140	0	0	INT	rs9989735
3	27715527	0	0	0	rs2371108	G	T	0.39	0.54	0.84	0.4	0	0	E001,10_TssBiv;E003,12_EnhBiv;E004,1_TssA;E008,10_TssBiv;E011,1_TssA;E014,12_EnhBiv;E015,10_TssBiv;E016,11_BivFlnk;E017,12_EnhBiv;E018,10_TssBiv;E019,10_TssBiv;E020,12_EnhBiv;E022,11_BivFlnk;E023,12_EnhBiv;E024,12_EnhBiv;E025,10_TssBiv;E034,2_TssAFlnk;E046,1_TssA;E048,1_TssA;E050,12_EnhBiv;E053,12_EnhBiv;E054,10_TssBiv;E055,11_BivFlnk;E056,10_TssBiv;E057,11_BivFlnk;E058,10_TssBiv;E063,12_EnhBiv;E…	E001,2_PromU;E002,23_PromBiv;E003,23_PromBiv;E004,2_PromU;E005,23_PromBiv;E006,23_PromBiv;E007,23_PromBiv;E008,2_PromU;E009,23_PromBiv;E010,23_PromBiv;E011,2_PromU;E012,23_PromBiv;E013,23_PromBiv;E014,23_PromBiv;E015,2_PromU;E016,2_PromU;E017,23_PromBiv;E018,23_PromBiv;E019,23_PromBiv;E020,23_PromBiv;E021,23_PromBiv;E022,23_PromBiv;E023,22_PromP;E024,23_PromBiv;E025,23_PromBiv;E026,23_PromBiv;E02…	E001,H3K4me3_Pro;E002,H3K4me3_Pro;E003,H3K4me3_Pro;E004,H3K4me3_Pro;E006,H3K4me3_Pro;E008,H3K4me3_Pro;E011,H3K4me3_Pro;E012,H3K4me3_Pro;E013,H3K4me3_Pro;E014,H3K4me3_Pro;E015,H3K4me3_Pro;E016,H3K4me3_Pro;E018,H3K4me3_Pro;E019,H3K4me3_Pro;E020,H3K4me3_Pro;E021,H3K4me3_Pro;E022,H3K4me3_Pro;E023,H3K4me3_Pro;E025,H3K4me3_Pro;E026,H3K4me3_Pro;E031,H3K4me3_Pro;E033,H3K4me3_Pro;E034,H3K4me3_Pro;E036,H3K…	E004;E007;E008;E021;E092;E118	.	GTEx2015_v6,Esophagus_Muscularis,RP11-222K16.2,1.91479066383925e-05	.	.	Zic_1;Zic_3	ENSG00000163508.8	EOMES	3	421	NM_005442	EOMES	3	866	.	rs2371108
3	28037080	0	0	0	rs1813375	G	T	0.16	0.44	0.46	0.49	0	0			E109,H3K4me3_Pro;E113,H3K4me3_Pro;E116,H3K27ac_Enh	E116	GM12878,EBF1,Stanford,None	.	.	.	CCNT2_disc1;Cdx;Foxc1_2;Foxj1_1;GATA_known13;GATA_known14;GATA_known6;Nkx3_1;Sox_1;TAL1_disc1	ENSG00000235493.1	AC092415.1	5	8475	NM_182523	CMC1	5	204551	.	rs1813375
3	119503609	0	0	0	rs1131265	G	C	0.19	0.13	0.34	0.16	1	1	E047,6_EnhG		E006,H3K4me1_Enh;E027,H3K4me1_Enh;E037,H3K4me1_Enh;E038,H3K4me1_Enh;E039,H3K4me1_Enh;E040,H3K4me1_Enh;E041,H3K4me1_Enh;E042,H3K4me1_Enh;E043,H3K4me1_Enh;E044,H3K4me1_Enh;E045,H3K4me1_Enh;E046,H3K4me1_Enh;E047,H3K4me1_Enh;E048,H3K4me1_Enh;E069,H3K4me1_Enh;E078,H3K4me1_Enh;E095,H3K4me1_Enh;E099,H3K4me1_Enh;E101,H3K4me1_Enh;E109,H3K4me1_Enh;E113,H3K4me1_Enh;E115,H3K4me1_Enh;E117,H3K4me1_Enh;E012,H3K…		.	GTEx2015_v6,Artery_Aorta,POGLUT1,2.75112563000157e-06;GTEx2015_v6,Artery_Tibial,POGLUT1,5.52288577059038e-08;GTEx2015_v6,Cells_Transformed_fibroblasts,POGLUT1,1.77224743197881e-06;Westra2013,Whole_Blood,KTELC1,0.003175682845086529;Westra2013,Whole_Blood,KTELC1,2.5543015406836512E-26	.	.	.	ENSG00000113845.5	TIMMDC1	0	0	NM_016589	C3orf1	0	0	SYN	rs1131265
3	121824730	0	0	0	rs1920296	A	C	0.77	0.67	0.29	0.61	0	0			E012,H3K27ac_Enh;E124,H3K27ac_Enh;E023,H3K4me3_Pro;E039,H3K4me1_Enh;E040,H3K4me1_Enh;E041,H3K4me1_Enh;E042,H3K4me1_Enh;E043,H3K4me1_Enh;E047,H3K4me1_Enh;E048,H3K4me1_Enh;E061,H3K4me1_Enh		.	GTEx2015_v6,Adipose_Subcutaneous,IQCB1,3.7037429422982e-22;GTEx2015_v6,Adipose_Visceral_Omentum,IQCB1,1.48950651938731e-11;GTEx2015_v6,Adrenal_Gland,IQCB1,3.44751265695554e-09;GTEx2015_v6,Artery_Aorta,IQCB1,2.68746131183317e-14;GTEx2015_v6,Artery_Coronary,IQCB1,2.58902100701025e-08;GTEx2015_v6,Artery_Tibial,IQCB1,6.31400914066684e-23;GTEx2015_v6,Brain_Anterior_cingulate_cortex_BA24,IQCB1,2.482596…	.	19222302,Gene expression of IQCB1 [probe 2691798] in brain cortex,7.01E-04;20833654,Gene expression of IQCB1 in CD4+ lymphocytes,1.48E-05;21886157,Serum ratio of (deoxycholate)/(taurochenodeoxycholate),7.80E-05	FAC1;GR_known1	ENSG00000173226.12	IQCB1	0	0	NM_001023571	IQCB1	0	0	INT	rs1920296
3	122051692	0	0	0	rs2255214	G	T	0.23	0.66	0.76	0.51	0	0			E012,H3K27ac_Enh;E043,H3K27ac_Enh;E047,H3K9ac_Pro		.	Westra2013,Whole_Blood,CD86,7.58969308047058E-5	.	.	BRCA1_known2;Foxi1;Pou2f2_known2;Pou2f2_known8;Pou3f3;TEF	ENSG00000114013.11	CD86	5	3673	NM_001206924	CD86	5	3668	.	rs2255214
3	159973324	0	0	0	rs1014486	T	C	0.3	0.38	0.25	0.47	0	0			E023,H3K4me1_Enh		.	.	.	.	T3R	ENSG00000244040.1	CTD-2049J23.2	0	0	NM_000882	IL12A	5	15509	.	rs1014486
4	102630446	0	0	0	rs7665090	A	G	0.62	0.62	0.52	0.49	0	0	E005,6_EnhG;E028,7_Enh;E033,2_TssAFlnk;E034,7_Enh;E037,7_Enh;E038,2_TssAFlnk;E039,7_Enh;E040,2_TssAFlnk;E041,2_TssAFlnk;E042,7_Enh;E043,7_Enh;E044,7_Enh;E045,2_TssAFlnk;E046,7_Enh;E047,7_Enh;E048,7_Enh;E058,7_Enh;E083,7_Enh;E084,7_Enh;E085,7_Enh;E093,2_TssAFlnk;E110,7_Enh;E112,7_Enh;E118,7_Enh;E127,7_Enh	E029,18_EnhAc;E030,11_TxEnh3;E031,15_EnhAF;E032,15_EnhAF;E033,14_EnhA2;E034,13_EnhA1;E037,13_EnhA1;E038,13_EnhA1;E039,13_EnhA1;E040,13_EnhA1;E041,13_EnhA1;E042,14_EnhA2;E043,13_EnhA1;E044,15_EnhAF;E045,14_EnhA2;E046,15_EnhAF;E047,13_EnhA1;E048,15_EnhAF;E050,15_EnhAF;E062,15_EnhAF;E084,14_EnhA2;E085,15_EnhAF;E093,13_EnhA1;E102,15_EnhAF;E109,18_EnhAc;E110,18_EnhAc;E112,15_EnhAF;E115,15_EnhAF;E116,1…	E012,H3K27ac_Enh;E034,H3K27ac_Enh;E037,H3K27ac_Enh;E038,H3K27ac_Enh;E039,H3K27ac_Enh;E040,H3K27ac_Enh;E041,H3K27ac_Enh;E042,H3K27ac_Enh;E043,H3K27ac_Enh;E044,H3K27ac_Enh;E045,H3K27ac_Enh;E046,H3K27ac_Enh;E047,H3K27ac_Enh;E048,H3K27ac_Enh;E050,H3K27ac_Enh;E058,H3K27ac_Enh;E063,H3K27ac_Enh;E075,H3K27ac_Enh;E084,H3K27ac_Enh;E085,H3K27ac_Enh;E093,H3K27ac_Enh;E101,H3K27ac_Enh;E102,H3K27ac_Enh;E112,H3K…		.	GTEx2015_v6,Artery_Tibial,CISD2,9.17817804120123e-06;GTEx2015_v6,Cells_Transformed_fibroblasts,MANBA,2.87420331201861e-08;GTEx2015_v6,Lung,KRT8P46,5.1358636624199e-06;GTEx2015_v6,Lung,LRRC37A15P,2.05317657660996e-07;GTEx2015_v6,Skin_Sun_Exposed_Lower_leg,CISD2,5.70227273650943e-07;GTEx2015_v6,Skin_Sun_Exposed_Lower_leg,MANBA,2.53942977687173e-07;GTEx2015_v6,Thyroid,CISD2,5.58140617132434e-09;Lapp…	21399635,Primary biliary cirrhosis,4E-12	19052777,Differential splicing of MANBA [probeset 2779932] in lymphoblastoid cell lines,2E-11;20502693,Gene expression of COL9A2 in peripheral blood monocytes,4.92E-07;20502693,Gene expression of MANBA in peripheral blood monocytes,2.58E-119;20502693,Gene expression of NHEDC1 in peripheral blood monocytes,8.01E-07;21829388,Gene expression of MANBA in blood,3.9E-37	Pou1f1_2	ENSG00000109323.4	MANBA	3	1056	NM_005908	MANBA	3	1038	.	rs7665090
5	35879054	0	0	0	rs6881706	G	T	0.21	0.2	0.22	0.28	0	0	E033,6_EnhG;E038,7_Enh;E039,6_EnhG;E040,7_Enh;E041,6_EnhG;E043,6_EnhG;E047,7_Enh;E048,7_Enh;E093,6_EnhG;E112,6_EnhG;E115,6_EnhG	E033,17_EnhW2;E034,17_EnhW2;E037,11_TxEnh3;E038,11_TxEnh3;E039,11_TxEnh3;E040,11_TxEnh3;E041,10_TxEnh5;E042,11_TxEnh3;E043,11_TxEnh3;E044,17_EnhW2;E045,11_TxEnh3;E047,17_EnhW2;E048,17_EnhW2;E093,17_EnhW2;E112,11_TxEnh3;E115,14_EnhA2	E010,H3K4me1_Enh;E025,H3K4me1_Enh;E033,H3K4me1_Enh;E034,H3K4me1_Enh;E035,H3K4me1_Enh;E036,H3K4me1_Enh;E037,H3K4me1_Enh;E038,H3K4me1_Enh;E039,H3K4me1_Enh;E040,H3K4me1_Enh;E041,H3K4me1_Enh;E042,H3K4me1_Enh;E043,H3K4me1_Enh;E044,H3K4me1_Enh;E047,H3K4me1_Enh;E048,H3K4me1_Enh;E050,H3K4me1_Enh;E051,H3K4me1_Enh;E093,H3K4me1_Enh;E112,H3K4me1_Enh;E115,H3K4me1_Enh;E034,H3K27ac_Enh;E037,H3K27ac_Enh;E039,H3K…		.	GTEx2015_v6,Lung,LMBRD2,1.26847403721034e-05	.	21572414,3-Aminoisobutyrate concentration,1.0E-02	Barhl1;Barx1;Barx2;En-1_3;Gbx1;Gbx2;Hlxb9;Ik-1_1;Ik-2_1;Isl2;Lhx4;Lhx8;Msx-1_2;Msx2;Pax-6_3;Pax7;Phox2a;Pou3f2_4;Prrx1;Prrx2_1	ENSG00000168685.10	IL7R	0	0	NM_002185	IL7R	3	2232	.	rs6881706
5	40398994	0	0	0	rs6880778	A	G	0.65	0.49	0.15	0.58	0	0	E023,7_Enh;E025,7_Enh;E026,7_Enh;E052,7_Enh;E126,7_Enh;E129,7_Enh	E023,17_EnhW2;E025,16_EnhW1;E026,17_EnhW2;E052,15_EnhAF;E126,17_EnhW2	E023,H3K4me1_Enh;E025,H3K4me1_Enh;E026,H3K4me1_Enh;E028,H3K4me1_Enh;E037,H3K4me1_Enh;E038,H3K4me1_Enh;E041,H3K4me1_Enh;E042,H3K4me1_Enh;E045,H3K4me1_Enh;E052,H3K4me1_Enh;E055,H3K4me1_Enh;E058,H3K4me1_Enh;E087,H3K4me1_Enh;E110,H3K4me1_Enh;E120,H3K4me1_Enh;E121,H3K4me1_Enh;E126,H3K4me1_Enh;E129,H3K4me1_Enh;E025,H3K4me3_Pro;E026,H3K27ac_Enh;E040,H3K27ac_Enh;E041,H3K27ac_Enh;E052,H3K9ac_Pro		.	GTEx2015_v6,Nerve_Tibial,RPL37,3.1750903173683e-06	.	.	AP-1_disc8;Elf5;HMG-IY_1;Maf_known2;STAT_known13;STAT_known2	ENSG00000265615.1	AC108105.1	3	78578	NM_000958	PTGER4	5	280934	.	rs6880778
5	56144903	0	0	0	rs71624119	G	A	0.03	0.14	0.02	0.25	0	0	E013,7_Enh;E028,7_Enh;E029,7_Enh;E030,7_Enh;E033,7_Enh;E034,7_Enh;E037,7_Enh;E038,7_Enh;E039,7_Enh;E040,7_Enh;E041,7_Enh;E043,7_Enh;E047,7_Enh;E048,7_Enh;E057,7_Enh;E058,7_Enh;E084,7_Enh;E091,7_Enh;E093,7_Enh;E099,7_Enh;E112,7_Enh;E118,7_Enh;E119,7_Enh;E124,7_Enh;E127,7_Enh	E027,19_DNase;E028,17_EnhW2;E030,17_EnhW2;E031,17_EnhW2;E032,17_EnhW2;E033,17_EnhW2;E034,17_EnhW2;E037,17_EnhW2;E038,15_EnhAF;E039,14_EnhA2;E040,15_EnhAF;E041,14_EnhA2;E042,17_EnhW2;E043,15_EnhAF;E044,17_EnhW2;E045,17_EnhW2;E046,17_EnhW2;E047,15_EnhAF;E048,17_EnhW2;E050,17_EnhW2;E057,16_EnhW1;E058,17_EnhW2;E062,17_EnhW2;E093,15_EnhAF;E099,17_EnhW2;E112,17_EnhW2;E115,17_EnhW2;E116,17_EnhW2;E119,17…	E001,H3K4me1_Enh;E005,H3K4me1_Enh;E011,H3K4me1_Enh;E013,H3K4me1_Enh;E015,H3K4me1_Enh;E028,H3K4me1_Enh;E029,H3K4me1_Enh;E030,H3K4me1_Enh;E031,H3K4me1_Enh;E033,H3K4me1_Enh;E034,H3K4me1_Enh;E036,H3K4me1_Enh;E037,H3K4me1_Enh;E038,H3K4me1_Enh;E039,H3K4me1_Enh;E040,H3K4me1_Enh;E041,H3K4me1_Enh;E042,H3K4me1_Enh;E043,H3K4me1_Enh;E044,H3K4me1_Enh;E045,H3K4me1_Enh;E047,H3K4me1_Enh;E048,H3K4me1_Enh;E057,H3K…		.	.	.	.	Bbx;DMRT1;STAT_known6;STAT_known7	ENSG00000164512.12	ANKRD55	0	0	NM_024669	ANKRD55	0	0	INT	rs71624119
6	90267049	0	0	0	rs72928038	G	A	0.02	0.13	0	0.18	1	1	E031,6_EnhG;E032,6_EnhG;E033,2_TssAFlnk;E037,7_Enh;E038,7_Enh;E039,2_TssAFlnk;E040,7_Enh;E041,3_TxFlnk;E042,7_Enh;E043,7_Enh;E044,7_Enh;E045,7_Enh;E047,7_Enh;E048,1_TssA;E058,7_Enh;E093,7_Enh;E106,7_Enh;E112,7_Enh	E031,15_EnhAF;E032,15_EnhAF;E033,15_EnhAF;E034,15_EnhAF;E037,15_EnhAF;E038,13_EnhA1;E039,13_EnhA1;E040,15_EnhAF;E041,9_TxReg;E042,14_EnhA2;E043,13_EnhA1;E044,15_EnhAF;E045,15_EnhAF;E046,15_EnhAF;E047,13_EnhA1;E048,14_EnhA2;E050,18_EnhAc;E062,15_EnhAF;E093,13_EnhA1;E106,17_EnhW2;E112,15_EnhAF;E115,15_EnhAF;E116,17_EnhW2	E014,H3K4me1_Enh;E019,H3K4me1_Enh;E031,H3K4me1_Enh;E032,H3K4me1_Enh;E033,H3K4me1_Enh;E034,H3K4me1_Enh;E037,H3K4me1_Enh;E038,H3K4me1_Enh;E039,H3K4me1_Enh;E040,H3K4me1_Enh;E041,H3K4me1_Enh;E042,H3K4me1_Enh;E043,H3K4me1_Enh;E044,H3K4me1_Enh;E045,H3K4me1_Enh;E047,H3K4me1_Enh;E048,H3K4me1_Enh;E058,H3K4me1_Enh;E071,H3K4me1_Enh;E093,H3K4me1_Enh;E106,H3K4me1_Enh;E108,H3K4me1_Enh;E109,H3K4me1_Enh;E112,H3K…	E033;E034;E093	.	.	.	.	Ets_known1;Ets_known9;FEV;STAT_disc1;STAT_known12;STAT_known4;STAT_known6;STAT_known7	ENSG00000112182.9	BACH2	0	0	NM_021813	BACH2	0	0	INT	rs72928038
6	135418217	0	0	0	rs11154801	C	A	0.08	0.34	0.31	0.38	0	0	E035,7_Enh;E036,7_Enh;E050,7_Enh;E051,2_TssAFlnk;E115,7_Enh;E123,7_Enh	E030,17_EnhW2;E033,17_EnhW2;E035,15_EnhAF;E036,15_EnhAF;E050,13_EnhA1;E051,13_EnhA1;E115,14_EnhA2;E123,17_EnhW2	E003,H3K4me1_Enh;E014,H3K4me1_Enh;E018,H3K4me1_Enh;E020,H3K4me1_Enh;E024,H3K4me1_Enh;E035,H3K4me1_Enh;E036,H3K4me1_Enh;E050,H3K4me1_Enh;E051,H3K4me1_Enh;E093,H3K4me1_Enh;E115,H3K4me1_Enh;E122,H3K4me1_Enh;E125,H3K4me1_Enh;E049,H3K9ac_Pro;E050,H3K27ac_Enh;E115,H3K27ac_Enh;E125,H3K27ac_Enh;E129,H3K27ac_Enh;E050,H3K4me3_Pro;E051,H3K4me3_Pro	E123	.	GTEx2015_v6,Adipose_Subcutaneous,AHI1,1.02075197668191e-15;GTEx2015_v6,Adipose_Visceral_Omentum,AHI1,3.77920545904896e-06;GTEx2015_v6,Artery_Tibial,AHI1,5.76169131981533e-08;GTEx2015_v6,Brain_Nucleus_accumbens_basal_ganglia,AHI1,3.34578852091703e-06;GTEx2015_v6,Breast_Mammary_Tissue,AHI1,6.56203705978145e-08;GTEx2015_v6,Cells_EBV-transformed_lymphocytes,AHI1,6.59377871805502e-09;GTEx2015_v6,Cells…	21833088,Multiple sclerosis,1E-13	17873874,Gene expression of AHI1 in CEU-CHB-JPT-YRI lymphoblastoid cell lines,7.25772E-10;17873877,Gene expression of AHI1 [probe 220841_s_at] in lymphoblastoid cell lines,4.70E-21;17873877,Gene expression of AHI1 [probe 221569_at] in lymphoblastoid cell lines,7.20E-23;17873877,Gene expression of AHI1 [probe 244699_at] in lymphoblastoid cell lines,4.30E-21;19128478,Gene expression of AHI1 in bloo…	Nkx2_2;Nkx2_4;Nkx2_7;Nkx2_9	ENSG00000135541.16	AHI1	0	0	NM_001134830	AHI1	0	0	INT	rs11154801
6	137131771	0	0	0	rs17066096	A	G	0.11	0.24	0.11	0.23	0	0			E006,H3K9ac_Pro;E093,H3K27ac_Enh;E093,H3K4me1_Enh		.	.	21833088,Multiple sclerosis,6E-13	.	Irx;Myc_disc7	ENSG00000164485.10	IL22RA2	3	12059	NM_181310	IL22RA2	3	12047	.	rs17066096
6	137923679	0	0	0	rs67297943	T	C	0.37	0.28	0.09	0.19	0	0	E005,7_Enh;E027,7_Enh;E028,7_Enh;E085,7_Enh;E091,7_Enh;E093,7_Enh;E099,7_Enh;E116,7_Enh	E005,15_EnhAF;E091,13_EnhA1;E099,18_EnhAc	E001,H3K4me3_Pro;E005,H3K27ac_Enh;E008,H3K27ac_Enh;E091,H3K27ac_Enh;E099,H3K27ac_Enh;E115,H3K27ac_Enh;E116,H3K27ac_Enh;E005,H3K4me1_Enh;E012,H3K4me1_Enh;E013,H3K4me1_Enh;E023,H3K4me1_Enh;E027,H3K4me1_Enh;E028,H3K4me1_Enh;E030,H3K4me1_Enh;E047,H3K4me1_Enh;E050,H3K4me1_Enh;E056,H3K4me1_Enh;E057,H3K4me1_Enh;E061,H3K4me1_Enh;E084,H3K4me1_Enh;E085,H3K4me1_Enh;E089,H3K4me1_Enh;E090,H3K4me1_Enh;E091,H3K…		.	.	.	.	Znf143_known1;p300_disc9	ENSG00000226004.1	RP11-10J5.1	3	19399	NM_006290	TNFAIP3	3	40366	.	rs67297943
6	159049527	0	0	0	rs212405	A	T	0.55	0.75	0.9	0.61	0	0	E011,7_Enh;E041,7_Enh	E011,22_PromP	E006,H3K9ac_Pro;E011,H3K9ac_Pro;E011,H3K4me1_Enh;E013,H3K4me1_Enh;E032,H3K4me1_Enh;E034,H3K4me1_Enh;E037,H3K4me1_Enh;E038,H3K4me1_Enh;E039,H3K4me1_Enh;E040,H3K4me1_Enh;E041,H3K4me1_Enh;E042,H3K4me1_Enh;E043,H3K4me1_Enh;E046,H3K4me1_Enh;E048,H3K4me1_Enh;E085,H3K4me1_Enh;E092,H3K4me1_Enh;E121,H3K4me1_Enh;E045,H3K27ac_Enh		.	.	.	.	Ik-3;NF-kappaB_disc2	ENSG00000164691.12	TAGAP	5	4374	NM_152133	TAGAP	5	4374	.	rs212405
8	78663569	0	0	0	rs1021156	T	C	0.35	0.78	0.89	0.72	0	0			E037,H3K4me3_Pro;E040,H3K4me3_Pro;E065,H3K4me3_Pro;E076,H3K4me3_Pro;E040,H3K27ac_Enh;E076,H3K27ac_Enh;E044,H3K4me1_Enh;E087,H3K4me1_Enh;E101,H3K4me1_Enh;E101,H3K9ac_Pro		.	GTEx2015_v6,Adipose_Subcutaneous,RP11-578O24.2,2.77189958711644e-20;GTEx2015_v6,Adipose_Visceral_Omentum,RP11-578O24.2,4.36578562132759e-06;GTEx2015_v6,Adrenal_Gland,RP11-578O24.2,1.34876297830426e-06;GTEx2015_v6,Artery_Aorta,RP11-578O24.2,1.92810364479636e-17;GTEx2015_v6,Artery_Coronary,RP11-578O24.2,6.74221328511565e-07;GTEx2015_v6,Artery_Tibial,RP11-578O24.2,1.17177365435175e-17;GTEx2015_v6,Br…	.	17873874,Gene expression of CGI-62 in CEU-CHB-JPT-YRI lymphoblastoid cell lines,2.36592E-24;17873877,Gene expression of probe 234357_at in lymphoblastoid cell lines,2.00E-26;22233810,Gene expression of FAM164A (ENSG00000104427) in dendritic cells treated with Mycobacterium tuberculosis,8.03E-09;22233810,Gene expression of FAM164A (ENSG00000104427) in dendritic cells,2.08E-10	Cdx2_2;Hoxa10;Hoxb9;Nanog_disc2	ENSG00000104427.6	ZC2HC1A	5	2477	NM_016010	FAM164A	5	2476	.	rs1021156
8	127802783	0	0	0	rs4410871	T	C	0.86	0.59	0.64	0.7	0	0	E001,2_TssAFlnk;E003,7_Enh;E005,7_Enh;E006,6_EnhG;E008,7_Enh;E013,6_EnhG;E014,7_Enh;E015,7_Enh;E016,7_Enh;E017,6_EnhG;E018,7_Enh;E019,7_Enh;E020,6_EnhG;E021,6_EnhG;E022,2_TssAFlnk;E024,7_Enh;E025,7_Enh;E027,2_TssAFlnk;E028,7_Enh;E034,7_Enh;E037,7_Enh;E038,7_Enh;E040,7_Enh;E041,7_Enh;E042,7_Enh;E044,7_Enh;E052,6_EnhG;E055,6_EnhG;E056,6_EnhG;E057,6_EnhG;E058,6_EnhG;E077,7_Enh;E079,6_EnhG;E080,7_Enh…	E001,9_TxReg;E002,10_TxEnh5;E003,9_TxReg;E004,9_TxReg;E005,10_TxEnh5;E006,10_TxEnh5;E007,10_TxEnh5;E008,9_TxReg;E009,10_TxEnh5;E010,10_TxEnh5;E011,10_TxEnh5;E012,10_TxEnh5;E013,10_TxEnh5;E014,9_TxReg;E015,9_TxReg;E016,10_TxEnh5;E017,10_TxEnh5;E018,9_TxReg;E019,10_TxEnh5;E020,9_TxReg;E021,9_TxReg;E022,9_TxReg;E023,12_TxEnhW;E024,10_TxEnh5;E025,10_TxEnh5;E026,10_TxEnh5;E027,10_TxEnh5;E028,9_TxReg;E…	E001,H3K4me1_Enh;E003,H3K4me1_Enh;E004,H3K4me1_Enh;E005,H3K4me1_Enh;E006,H3K4me1_Enh;E007,H3K4me1_Enh;E008,H3K4me1_Enh;E010,H3K4me1_Enh;E012,H3K4me1_Enh;E013,H3K4me1_Enh;E014,H3K4me1_Enh;E015,H3K4me1_Enh;E016,H3K4me1_Enh;E017,H3K4me1_Enh;E018,H3K4me1_Enh;E019,H3K4me1_Enh;E020,H3K4me1_Enh;E021,H3K4me1_Enh;E022,H3K4me1_Enh;E024,H3K4me1_Enh;E025,H3K4me1_Enh;E026,H3K4me1_Enh;E027,H3K4me1_Enh;E028,H3K…	E003;E004;E008;E017;E028;E057;E088;E097;E109;E114;E116;E117;E119;E125;E127;E128	MCF10A-Er-Src,STAT3,Harvard(Weissman),EtOH_0.01pct;MCF10A-Er-Src,STAT3,Harvard(Weissman),EtOH_0.01pct_4hr;MCF10A-Er-Src,STAT3,Harvard(Weissman),TAM_1uM_36hr;MCF10A-Er-Src,STAT3,Stanford,EtOH_0.01pct_12hr	Westra2013,Whole_Blood,MYC,0.0013657178337568546;Westra2013,Whole_Blood,MYC,2.2780634985907977E-4	21833088,Multiple sclerosis,8E-9;23817571,Allergic sensitization,5E-10	.	Hsf_known2;NF-AT;STAT_known10	ENSG00000249859.2	PVT1	0	0	NR_003367	PVT1	0	0	INT	rs4410871
8	128146699	0	0	0	rs759648	A	C	0.42	0.39	0.21	0.31	0	0			E025,H3K4me1_Enh;E055,H3K4me1_Enh;E056,H3K4me1_Enh;E058,H3K4me1_Enh;E100,H3K4me1_Enh;E106,H3K4me1_Enh;E118,H3K4me1_Enh;E126,H3K4me1_Enh		.	.	.	.	Ets_disc5	ENSG00000221261.1	MIR1208	5	3416	NR_031613	MIR1208	5	3415	.	rs759648
10	79288854	0	0	0	rs1782645	C	T	0.43	0.42	0.67	0.37	0	0	E006,6_EnhG;E029,6_EnhG;E034,7_Enh;E036,6_EnhG;E046,7_Enh;E050,6_EnhG;E051,6_EnhG;E056,6_EnhG;E059,6_EnhG;E062,6_EnhG;E068,6_EnhG;E069,6_EnhG;E072,6_EnhG;E075,6_EnhG;E079,6_EnhG;E083,7_Enh;E091,6_EnhG;E094,6_EnhG;E095,6_EnhG;E101,6_EnhG;E102,7_Enh;E105,6_EnhG;E106,7_Enh;E110,7_Enh;E113,6_EnhG;E124,6_EnhG	E029,10_TxEnh5;E030,11_TxEnh3;E034,17_EnhW2;E035,11_TxEnh3;E036,9_TxReg;E046,10_TxEnh5;E050,10_TxEnh5;E051,10_TxEnh5;E059,10_TxEnh5;E067,10_TxEnh5;E068,10_TxEnh5;E069,10_TxEnh5;E071,10_TxEnh5;E072,10_TxEnh5;E073,10_TxEnh5;E074,10_TxEnh5;E075,10_TxEnh5;E079,10_TxEnh5;E091,10_TxEnh5;E096,12_TxEnhW;E099,11_TxEnh3;E101,12_TxEnhW;E102,11_TxEnh3;E110,9_TxReg;E113,10_TxEnh5;E115,17_EnhW2;E124,10_TxEnh5	E005,H3K4me1_Enh;E006,H3K4me1_Enh;E013,H3K4me1_Enh;E017,H3K4me1_Enh;E022,H3K4me1_Enh;E023,H3K4me1_Enh;E025,H3K4me1_Enh;E027,H3K4me1_Enh;E029,H3K4me1_Enh;E030,H3K4me1_Enh;E032,H3K4me1_Enh;E034,H3K4me1_Enh;E036,H3K4me1_Enh;E037,H3K4me1_Enh;E038,H3K4me1_Enh;E041,H3K4me1_Enh;E042,H3K4me1_Enh;E044,H3K4me1_Enh;E045,H3K4me1_Enh;E046,H3K4me1_Enh;E047,H3K4me1_Enh;E048,H3K4me1_Enh;E049,H3K4me1_Enh;E050,H3K…	E033;E124	.	.	.	.	NRSF_known2;p300_known1	ENSG00000108175.12	ZMIZ1	0	0	NM_020338	ZMIZ1	0	0	INT	rs1782645
10	92722160	0	0	0	rs7923837	G	A	0.06	0.37	0.82	0.39	0	0			E006,H3K9ac_Pro;E032,H3K4me1_Enh;E066,H3K4me1_Enh;E087,H3K4me1_Enh;E113,H3K4me3_Pro		.	GTEx2015_v6,Cells_Transformed_fibroblasts,HHEX,4.83483032576239e-08;GTEx2015_v6,Muscle_Skeletal,TNKS2-AS1,3.47602135008375e-06;GTEx2015_v6,Thyroid,EIF2S2P3,4.70238634522879e-08;GTEx2015_v6,Whole_Blood,EIF2S2P3,9.15769247290564e-08;Westra2013,Whole_Blood,HHEX,3.25586651367852E-7	21833088,Multiple sclerosis,5E-9	.	Foxd1_2;Foxf2;Foxj1_2;Foxk1;Foxo_1;Foxo_2;Foxo_4;Hmbox1	ENSG00000201412.1	Y_RNA	5	11551	NM_002729	HHEX	3	26508	.	rs7923837
11	61025858	0	0	0	rs34383631	C	T	0.47	0.3	0.31	0.39	0	0	E003,12_EnhBiv;E007,7_Enh;E008,12_EnhBiv;E012,7_Enh;E018,12_EnhBiv;E021,12_EnhBiv;E022,7_Enh;E024,7_Enh;E029,7_Enh;E031,7_Enh;E032,7_Enh;E033,2_TssAFlnk;E034,7_Enh;E035,7_Enh;E036,7_Enh;E037,7_Enh;E038,2_TssAFlnk;E039,2_TssAFlnk;E040,7_Enh;E041,3_TxFlnk;E042,2_TssAFlnk;E043,7_Enh;E044,7_Enh;E045,7_Enh;E046,7_Enh;E047,7_Enh;E048,2_TssAFlnk;E050,7_Enh;E051,7_Enh;E062,7_Enh;E063,12_EnhBiv;E069,12_En…	E021,17_EnhW2;E029,14_EnhA2;E030,17_EnhW2;E031,15_EnhAF;E032,15_EnhAF;E033,14_EnhA2;E034,13_EnhA1;E035,15_EnhAF;E036,15_EnhAF;E037,13_EnhA1;E038,13_EnhA1;E039,13_EnhA1;E040,13_EnhA1;E041,9_TxReg;E042,13_EnhA1;E043,13_EnhA1;E044,13_EnhA1;E045,13_EnhA1;E046,15_EnhAF;E047,13_EnhA1;E048,13_EnhA1;E050,15_EnhAF;E051,15_EnhAF;E062,15_EnhAF;E063,23_PromBiv;E069,17_EnhW2;E077,17_EnhW2;E093,13_EnhA1;E096,1…	E001,H3K4me1_Enh;E002,H3K4me1_Enh;E003,H3K4me1_Enh;E006,H3K4me1_Enh;E007,H3K4me1_Enh;E012,H3K4me1_Enh;E013,H3K4me1_Enh;E015,H3K4me1_Enh;E016,H3K4me1_Enh;E018,H3K4me1_Enh;E019,H3K4me1_Enh;E020,H3K4me1_Enh;E021,H3K4me1_Enh;E022,H3K4me1_Enh;E024,H3K4me1_Enh;E029,H3K4me1_Enh;E031,H3K4me1_Enh;E032,H3K4me1_Enh;E033,H3K4me1_Enh;E034,H3K4me1_Enh;E035,H3K4me1_Enh;E036,H3K4me1_Enh;E037,H3K4me1_Enh;E038,H3K…	E033;E093	.	.	.	.	AP-4_2;CTCF_disc5;LBP-1_2;Lmo2-complex_1;Nanog_disc3	ENSG00000013725.10	CD6	3	5480	NM_006725	CD6	3	5481	.	rs34383631
12	9753094	0	0	0	rs11052877	A	G	0.25	0.36	0.35	0.38	0	0	E023,7_Enh;E030,7_Enh;E033,6_EnhG;E036,6_EnhG;E037,6_EnhG;E038,6_EnhG;E039,6_EnhG;E040,6_EnhG;E041,3_TxFlnk;E042,3_TxFlnk;E043,6_EnhG;E044,6_EnhG;E047,6_EnhG;E048,6_EnhG;E051,3_TxFlnk;E122,7_Enh	E030,11_TxEnh3;E031,11_TxEnh3;E033,11_TxEnh3;E034,11_TxEnh3;E035,11_TxEnh3;E037,11_TxEnh3;E038,11_TxEnh3;E039,11_TxEnh3;E040,11_TxEnh3;E041,9_TxReg;E042,9_TxReg;E043,9_TxReg;E044,9_TxReg;E045,11_TxEnh3;E046,11_TxEnh3;E047,11_TxEnh3;E048,11_TxEnh3;E050,11_TxEnh3;E051,11_TxEnh3;E062,11_TxEnh3;E116,11_TxEnh3	E001,H3K4me1_Enh;E023,H3K4me1_Enh;E030,H3K4me1_Enh;E031,H3K4me1_Enh;E032,H3K4me1_Enh;E033,H3K4me1_Enh;E036,H3K4me1_Enh;E037,H3K4me1_Enh;E038,H3K4me1_Enh;E039,H3K4me1_Enh;E040,H3K4me1_Enh;E041,H3K4me1_Enh;E042,H3K4me1_Enh;E043,H3K4me1_Enh;E044,H3K4me1_Enh;E045,H3K4me1_Enh;E047,H3K4me1_Enh;E048,H3K4me1_Enh;E050,H3K4me1_Enh;E051,H3K4me1_Enh;E117,H3K4me1_Enh;E122,H3K4me1_Enh;E003,H3K27ac_Enh;E006,H3K…	E032;E033;E034;E046;E050;E083;E117	K562,POL2,HudsonAlpha,None;PBDE,POL2,UCD,None	GTEx2015_v6,Adipose_Subcutaneous,CLECL1,4.6719342322905e-06;GTEx2015_v6,Adipose_Visceral_Omentum,CLECL1,4.44473956613344e-06;GTEx2015_v6,Artery_Tibial,CLECL1,1.42494072584772e-06;GTEx2015_v6,Lung,CLECL1,4.08055491064022e-12;GTEx2015_v6,Nerve_Tibial,CLECL1,2.76683769818664e-08;GTEx2015_v6,Nerve_Tibial,RP11-75L1.2,4.13604065869806e-07;GTEx2015_v6,Testis,RP11-75L1.2,6.35258212518253e-06;Lappalainen2…	.	19222302,Gene expression of CLEC2D [probe 3404436] in brain cortex,8.00E-04;19222302,Gene expression of CLECL1 [probe 3443857] in peripheral blood mononuclear cells,2.02E-04	.	ENSG00000110848.4	CD69	0	0	NM_001781	CD69	0	0	U3	rs11052877
12	57788279	0	0	0	rs201202118	A	T	NA	NA	NA	NA	0	0			E037,H3K27ac_Enh;E041,H3K27ac_Enh;E050,H3K27ac_Enh;E061,H3K27ac_Enh;E037,H3K4me1_Enh;E043,H3K4me1_Enh;E038,H3K9ac_Pro;E047,H3K4me3_Pro;E055,H3K4me3_Pro		.	.	.	.	Evi-1_4;FAC1;Foxa_known2;Foxk1;Foxp1;HDAC2_disc6;Irf_disc3;Irf_known11;Mef2_disc1;Nanog_disc2;Sox_13;Sox_2;Sox_7;TATA_known1;Zfp105;p300_disc5	ENSG00000123297.11	TSFM	0	0	NM_001172695	TSFM	0	0	INT	rs201202118
12	123108835	0	0	0	rs7132277	C	T	0.05	0.19	0	0.2	0	0	E023,7_Enh;E025,7_Enh;E029,7_Enh;E032,6_EnhG;E033,6_EnhG;E034,7_Enh;E039,7_Enh;E041,6_EnhG;E042,7_Enh;E043,7_Enh;E046,7_Enh;E052,7_Enh;E063,7_Enh;E066,7_Enh;E067,6_EnhG;E068,7_Enh;E069,6_EnhG;E070,6_EnhG;E071,7_Enh;E073,7_Enh;E074,7_Enh;E076,6_EnhG;E080,6_EnhG;E083,7_Enh;E089,7_Enh;E090,6_EnhG;E093,6_EnhG;E095,7_Enh;E096,6_EnhG;E097,7_Enh;E100,7_Enh;E104,7_Enh;E105,7_Enh;E107,7_Enh;E108,7_Enh;E11…	E023,17_EnhW2;E025,15_EnhAF;E027,11_TxEnh3;E029,11_TxEnh3;E030,17_EnhW2;E031,11_TxEnh3;E032,11_TxEnh3;E033,11_TxEnh3;E034,11_TxEnh3;E037,17_EnhW2;E038,17_EnhW2;E039,15_EnhAF;E040,17_EnhW2;E041,14_EnhA2;E042,15_EnhAF;E043,15_EnhAF;E044,15_EnhAF;E045,17_EnhW2;E046,15_EnhAF;E048,17_EnhW2;E050,11_TxEnh3;E051,11_TxEnh3;E056,11_TxEnh3;E061,17_EnhW2;E062,17_EnhW2;E063,14_EnhA2;E065,17_EnhW2;E066,15_EnhA…	E001,H3K4me1_Enh;E002,H3K4me1_Enh;E006,H3K4me1_Enh;E007,H3K4me1_Enh;E008,H3K4me1_Enh;E009,H3K4me1_Enh;E011,H3K4me1_Enh;E013,H3K4me1_Enh;E015,H3K4me1_Enh;E017,H3K4me1_Enh;E018,H3K4me1_Enh;E021,H3K4me1_Enh;E022,H3K4me1_Enh;E023,H3K4me1_Enh;E025,H3K4me1_Enh;E027,H3K4me1_Enh;E028,H3K4me1_Enh;E029,H3K4me1_Enh;E031,H3K4me1_Enh;E032,H3K4me1_Enh;E033,H3K4me1_Enh;E034,H3K4me1_Enh;E036,H3K4me1_Enh;E037,H3K…	E093;E100;E120;E121;E127	.	GTEx2015_v6,Adipose_Subcutaneous,CDK2AP1,2.18699868220157e-19;GTEx2015_v6,Adipose_Subcutaneous,RP11-282O18.3,5.28554622380617e-17;GTEx2015_v6,Adipose_Visceral_Omentum,CDK2AP1,4.52354540686909e-11;GTEx2015_v6,Adipose_Visceral_Omentum,RP11-282O18.3,2.85698686271423e-10;GTEx2015_v6,Artery_Aorta,CDK2AP1,1.5097582158859e-10;GTEx2015_v6,Artery_Aorta,RP11-282O18.3,2.20519735572709e-10;GTEx2015_v6,Artery…	.	.	Hic1_2	ENSG00000090975.8	PITPNM2	0	0	NM_020845	PITPNM2	0	0	INT	rs7132277
14	68794755	0	0	0	rs2236262	A	G	0.26	0.49	0.77	0.5	1	0	E001,1_TssA;E002,1_TssA;E003,1_TssA;E004,1_TssA;E005,1_TssA;E006,1_TssA;E007,1_TssA;E008,1_TssA;E009,2_TssAFlnk;E010,2_TssAFlnk;E011,1_TssA;E012,1_TssA;E013,1_TssA;E014,1_TssA;E015,1_TssA;E016,1_TssA;E017,1_TssA;E018,1_TssA;E019,1_TssA;E020,1_TssA;E021,1_TssA;E022,1_TssA;E023,1_TssA;E024,1_TssA;E025,1_TssA;E026,2_TssAFlnk;E027,1_TssA;E028,1_TssA;E029,2_TssAFlnk;E030,2_TssAFlnk;E031,2_TssAFlnk;E03…	E001,3_PromD1;E002,1_TssA;E003,3_PromD1;E004,3_PromD1;E005,9_TxReg;E006,3_PromD1;E007,3_PromD1;E008,3_PromD1;E009,3_PromD1;E010,3_PromD1;E011,3_PromD1;E012,3_PromD1;E013,3_PromD1;E014,3_PromD1;E015,3_PromD1;E016,3_PromD1;E017,3_PromD1;E018,3_PromD1;E019,3_PromD1;E020,3_PromD1;E021,3_PromD1;E022,3_PromD1;E023,3_PromD1;E024,3_PromD1;E025,3_PromD1;E026,3_PromD1;E027,3_PromD1;E028,3_PromD1;E029,3_Pro…	E001,H3K4me3_Pro;E002,H3K4me3_Pro;E003,H3K4me3_Pro;E004,H3K4me3_Pro;E005,H3K4me3_Pro;E006,H3K4me3_Pro;E007,H3K4me3_Pro;E008,H3K4me3_Pro;E009,H3K4me3_Pro;E010,H3K4me3_Pro;E011,H3K4me3_Pro;E012,H3K4me3_Pro;E013,H3K4me3_Pro;E014,H3K4me3_Pro;E015,H3K4me3_Pro;E016,H3K4me3_Pro;E017,H3K4me3_Pro;E018,H3K4me3_Pro;E019,H3K4me3_Pro;E020,H3K4me3_Pro;E021,H3K4me3_Pro;E022,H3K4me3_Pro;E023,H3K4me3_Pro;E024,H3K…	E003;E004;E005;E006;E007;E008;E017;E022;E028;E029;E032;E033;E034;E046;E050;E051;E055;E056;E057;E059;E080;E082;E083;E084;E085;E086;E088;E089;E090;E091;E092;E093;E094;E097;E098;E100;E109;E114;E116;E117;E118;E119;E120;E121;E122;E124;E125;E126;E127;E128	GM12878,POL2,Stanford,None;GM12891,POL2,Stanford,None;H1-hESC,TAF1,HudsonAlpha,None;H1-hESC,TAF1,HudsonAlpha,None;HeLa-S3,JUND,Stanford,None;HeLa-S3,STAT3,Stanford,None;HeLa-S3,TBP,Stanford,None;K562,CMYC,Stanford,IFNg30;K562,POL2,Stanford,None;K562,POL24H8,HudsonAlpha,None;MCF10A-Er-Src,POL2,Harvard(Weissman),TAM_1uM_36hr;MCF10A-Er-Src,POL2,Stanford,EtOH_0.01pct;NHEK,POL2B,Broad,None;PBDE,POL2,U…	.	.	.	GATA_known1;Pou1f1_2;SIX5_disc1;SIX5_disc3;SIX5_disc4;STAT_known1;Zfp105;Znf143_disc2	ENSG00000185650.8	ZFP36L1	0	0	NM_004926	ZFP36L1	5	1686	INT	rs2236262
14	87965984	0	0	0	rs74796499	C	A	0.01	0.01	0	0.05	1	0			E036,H3K4me1_Enh;E101,H3K4me1_Enh		.	GTEx2015_v6,Cells_Transformed_fibroblasts,GPR65,1.20801833004901e-07	.	.	AP-1_disc8;EWSR1-FLI1;Elf3;Elf5;GATA_disc3;HMG-IY_1;Irf_known10;Lhx4	ENSG00000054983.12	GALC	0	0	NM_001201402	GALC	0	0	INT	rs74796499
16	11100914	0	0	0	rs12927355	C	T	0.24	0.27	0.16	0.33	0	0	E001,7_Enh;E004,7_Enh;E006,7_Enh;E013,7_Enh;E017,7_Enh;E023,7_Enh;E025,7_Enh;E026,7_Enh;E049,7_Enh;E052,7_Enh;E053,7_Enh;E055,7_Enh;E056,7_Enh;E063,7_Enh;E075,7_Enh;E076,7_Enh;E077,7_Enh;E078,7_Enh;E080,7_Enh;E084,7_Enh;E085,7_Enh;E088,7_Enh;E089,7_Enh;E090,7_Enh;E091,7_Enh;E092,7_Enh;E093,7_Enh;E094,7_Enh;E095,7_Enh;E101,7_Enh;E102,7_Enh;E103,7_Enh;E104,7_Enh;E105,7_Enh;E108,7_Enh;E109,7_Enh;E11…	E001,18_EnhAc;E004,13_EnhA1;E005,18_EnhAc;E006,13_EnhA1;E007,15_EnhAF;E009,18_EnhAc;E010,18_EnhAc;E011,15_EnhAF;E012,17_EnhW2;E013,13_EnhA1;E017,13_EnhA1;E023,15_EnhAF;E024,17_EnhW2;E025,13_EnhA1;E026,13_EnhA1;E027,17_EnhW2;E028,15_EnhAF;E029,17_EnhW2;E032,18_EnhAc;E037,17_EnhW2;E038,18_EnhAc;E048,17_EnhW2;E049,15_EnhAF;E051,17_EnhW2;E052,13_EnhA1;E053,18_EnhAc;E054,17_EnhW2;E055,15_EnhAF;E056,15…	E001,H3K4me1_Enh;E003,H3K4me1_Enh;E004,H3K4me1_Enh;E005,H3K4me1_Enh;E006,H3K4me1_Enh;E007,H3K4me1_Enh;E009,H3K4me1_Enh;E010,H3K4me1_Enh;E011,H3K4me1_Enh;E012,H3K4me1_Enh;E013,H3K4me1_Enh;E015,H3K4me1_Enh;E017,H3K4me1_Enh;E023,H3K4me1_Enh;E025,H3K4me1_Enh;E026,H3K4me1_Enh;E027,H3K4me1_Enh;E032,H3K4me1_Enh;E036,H3K4me1_Enh;E037,H3K4me1_Enh;E041,H3K4me1_Enh;E044,H3K4me1_Enh;E045,H3K4me1_Enh;E046,H3K…	E006;E093;E094;E116;E122;E123	.	GTEx2015_v6,Cells_Transformed_fibroblasts,DEXI,2.89236974235368e-06;GTEx2015_v6,Cells_Transformed_fibroblasts,RP11-876N24.4,1.80423283767884e-06;GTEx2015_v6,Thyroid,DEXI,5.92450167806203e-06;Westra2013,Whole_Blood,DEXI,6.996328432889501E-51	.	.	Mef2_known5	ENSG00000038532.10	CLEC16A	0	0	NM_015226	CLEC16A	0	0	INT	rs12927355
16	85960878	0	0	0	rs35929052	C	T	0.0041	0.06	0.09	0.11	0	0	E083,7_Enh;E095,7_Enh		E005,H3K4me1_Enh;E046,H3K4me1_Enh;E078,H3K4me1_Enh;E083,H3K4me1_Enh;E084,H3K4me1_Enh;E085,H3K4me1_Enh;E093,H3K4me1_Enh;E095,H3K4me1_Enh;E096,H3K4me1_Enh;E099,H3K4me1_Enh;E105,H3K4me1_Enh;E106,H3K4me1_Enh;E114,H3K4me1_Enh;E124,H3K4me1_Enh;E007,H3K9ac_Pro;E101,H3K27ac_Enh;E105,H3K27ac_Enh	E098	.	.	.	.	SIX5_known2	ENSG00000140968.5	IRF8	3	38286	NM_002163	IRF8	3	38272	.	rs35929052
17	42378745	0	0	0	rs4796791	T	C	0.05	0.69	0.62	0.62	1	0	E008,7_Enh;E010,7_Enh;E015,7_Enh;E016,7_Enh;E018,7_Enh;E019,7_Enh;E020,7_Enh;E023,2_TssAFlnk;E025,7_Enh;E026,2_TssAFlnk;E027,7_Enh;E028,7_Enh;E029,7_Enh;E030,7_Enh;E031,7_Enh;E032,7_Enh;E033,7_Enh;E034,7_Enh;E035,2_TssAFlnk;E036,2_TssAFlnk;E037,7_Enh;E038,7_Enh;E039,7_Enh;E040,7_Enh;E041,2_TssAFlnk;E042,7_Enh;E043,7_Enh;E044,7_Enh;E046,7_Enh;E047,7_Enh;E048,2_TssAFlnk;E049,7_Enh;E050,2_TssAFlnk;E…	E001,12_TxEnhW;E002,12_TxEnhW;E003,12_TxEnhW;E006,10_TxEnh5;E008,12_TxEnhW;E009,12_TxEnhW;E010,10_TxEnh5;E011,12_TxEnhW;E012,12_TxEnhW;E013,12_TxEnhW;E014,12_TxEnhW;E015,10_TxEnh5;E016,12_TxEnhW;E017,10_TxEnh5;E018,12_TxEnhW;E019,12_TxEnhW;E020,10_TxEnh5;E023,9_TxReg;E024,12_TxEnhW;E025,9_TxReg;E026,9_TxReg;E027,10_TxEnh5;E028,10_TxEnh5;E029,10_TxEnh5;E030,9_TxReg;E031,9_TxReg;E032,9_TxReg;E033,4…	E001,H3K4me1_Enh;E002,H3K4me1_Enh;E003,H3K4me1_Enh;E007,H3K4me1_Enh;E008,H3K4me1_Enh;E009,H3K4me1_Enh;E010,H3K4me1_Enh;E011,H3K4me1_Enh;E014,H3K4me1_Enh;E015,H3K4me1_Enh;E016,H3K4me1_Enh;E017,H3K4me1_Enh;E018,H3K4me1_Enh;E019,H3K4me1_Enh;E020,H3K4me1_Enh;E023,H3K4me1_Enh;E024,H3K4me1_Enh;E025,H3K4me1_Enh;E026,H3K4me1_Enh;E027,H3K4me1_Enh;E028,H3K4me1_Enh;E029,H3K4me1_Enh;E030,H3K4me1_Enh;E031,H3K…	E033;E085;E090;E092;E097;E116	.	GTEx2015_v6,Muscle_Skeletal,STAT3,1.26204030994882e-13	.	.	Foxa_known1;Sox_6	ENSG00000168610.9	STAT3	0	0	NM_139276	STAT3	0	0	INT	rs4796791
17	59739396	0	0	0	rs8070345	T	C	0.1	0.5	0.38	0.55	0	1			E063,H3K9ac_Pro;E072,H3K9ac_Pro;E075,H3K4me1_Enh;E124,H3K27ac_Enh		.	GTEx2015_v6,Testis,DHX40,2.7735245392455e-05;GTEx2015_v6,Thyroid,RNFT1,2.37810663726246e-05;Lappalainen2013,Lymphoblastoid_EUR_exonlevel,ENSG00000108406.4_57656833_57656919,1.79692220767451e-15;Lappalainen2013,Lymphoblastoid_EUR_exonlevel,ENSG00000189050.9_58039901_58039977,5.56756321304152e-06;Lappalainen2013,Lymphoblastoid_EUR_exonlevel,ENSG00000189050.9_58040188_58040645,1.10151609560279e-05	.	.	Barhl1;GR_known1;GR_known8	ENSG00000062716.4	VMP1	0	0	NM_030938	VMP1	0	0	INT	rs8070345
19	6668961	0	0	0	rs1077667	C	T	0.12	0.25	0.32	0.24	0	0			E007,H3K4me3_Pro;E029,H3K4me3_Pro;E030,H3K4me3_Pro;E031,H3K4me3_Pro;E033,H3K4me3_Pro;E034,H3K4me3_Pro;E035,H3K4me3_Pro;E036,H3K4me3_Pro;E037,H3K4me3_Pro;E038,H3K4me3_Pro;E039,H3K4me3_Pro;E040,H3K4me3_Pro;E041,H3K4me3_Pro;E042,H3K4me3_Pro;E043,H3K4me3_Pro;E044,H3K4me3_Pro;E045,H3K4me3_Pro;E046,H3K4me3_Pro;E047,H3K4me3_Pro;E048,H3K4me3_Pro;E062,H3K4me3_Pro;E063,H3K4me3_Pro;E066,H3K4me3_Pro;E075,H3K…	E033;E034;E046;E116;E124	GM12878,POL2,HudsonAlpha,None;NB4,CMYC,Stanford,None;NB4,MAX,Stanford,None	Lappalainen2013,Lymphoblastoid_EUR_exonlevel,ENSG00000125735.5_6663148_6665361,1.35488098515716e-09;Lappalainen2013,Lymphoblastoid_EUR_exonlevel,ENSG00000125735.5_6667124_6667165,1.79310898705926e-06;Lappalainen2013,Lymphoblastoid_EUR_exonlevel,ENSG00000125735.5_6667424_6667460,4.0590136703715e-09;Lappalainen2013,Lymphoblastoid_EUR_exonlevel,ENSG00000125735.5_6669862_6670169,2.80254354318082e-09;…	21833088,Multiple sclerosis,9E-14	21829388,Gene expression of TNFSF14 in blood,3.2E-13	p53_1	ENSG00000125735.5	TNFSF14	0	0	NM_172014	TNFSF14	0	0	INT	rs1077667
19	10352442	0	0	0	rs34536443	G	C	0.002	0.02	0	0.03	0	1	E001,1_TssA;E003,7_Enh;E018,1_TssA;E020,1_TssA;E022,7_Enh;E024,7_Enh;E080,6_EnhG;E083,7_Enh	E001,16_EnhW1;E002,22_PromP;E003,14_EnhA2;E004,16_EnhW1;E007,17_EnhW2;E008,16_EnhW1;E012,19_DNase;E014,16_EnhW1;E015,16_EnhW1;E016,16_EnhW1;E018,16_EnhW1;E019,16_EnhW1;E020,16_EnhW1;E021,17_EnhW2;E022,14_EnhA2;E024,16_EnhW1;E063,11_TxEnh3;E066,22_PromP;E080,11_TxEnh3;E083,18_EnhAc	E001,H3K4me3_Pro;E002,H3K4me3_Pro;E005,H3K4me3_Pro;E007,H3K4me3_Pro;E014,H3K4me3_Pro;E015,H3K4me3_Pro;E016,H3K4me3_Pro;E018,H3K4me3_Pro;E019,H3K4me3_Pro;E020,H3K4me3_Pro;E022,H3K4me3_Pro;E056,H3K4me3_Pro;E059,H3K4me3_Pro;E063,H3K4me3_Pro;E080,H3K4me3_Pro;E085,H3K4me3_Pro;E094,H3K4me3_Pro;E099,H3K4me3_Pro;E105,H3K4me3_Pro;E113,H3K4me3_Pro;E001,H3K9ac_Pro;E003,H3K9ac_Pro;E004,H3K9ac_Pro;E007,H3K9ac…	E003;E004;E007;E008;E021;E022;E080	.	.	24390342,Rheumatoid arthritis,5E-16	.	BDP1_disc3;Glis2;HEY1_disc2;NRSF_disc8;Sin3Ak-20_disc7;ZBTB7A_disc1;ZBTB7A_known1;Zfp161_1;Zic_4	ENSG00000105397.8	TYK2	0	0	NM_003331	TYK2	0	0	NSM	rs34536443
19	18175134	0	0	0	rs11554159	G	A	0.22	0.2	0.07	0.27	0	0	E003,12_EnhBiv;E006,7_Enh;E018,10_TssBiv;E025,2_TssAFlnk;E027,7_Enh;E028,7_Enh;E029,3_TxFlnk;E030,2_TssAFlnk;E031,3_TxFlnk;E032,3_TxFlnk;E034,7_Enh;E036,2_TssAFlnk;E037,7_Enh;E038,7_Enh;E039,7_Enh;E040,7_Enh;E041,7_Enh;E043,7_Enh;E046,2_TssAFlnk;E047,7_Enh;E048,7_Enh;E050,7_Enh;E051,2_TssAFlnk;E057,7_Enh;E058,7_Enh;E062,3_TxFlnk;E063,2_TssAFlnk;E066,2_TssAFlnk;E067,7_Enh;E068,1_TssA;E071,1_TssA;E…	E001,23_PromBiv;E005,23_PromBiv;E008,23_PromBiv;E009,23_PromBiv;E010,23_PromBiv;E012,23_PromBiv;E013,23_PromBiv;E015,23_PromBiv;E016,23_PromBiv;E018,23_PromBiv;E019,23_PromBiv;E020,23_PromBiv;E022,23_PromBiv;E023,16_EnhW1;E024,23_PromBiv;E025,4_PromD2;E026,22_PromP;E027,4_PromD2;E028,16_EnhW1;E029,9_TxReg;E030,9_TxReg;E031,9_TxReg;E032,9_TxReg;E033,4_PromD2;E034,4_PromD2;E035,4_PromD2;E036,9_TxRe…	E001,H3K4me1_Enh;E003,H3K4me1_Enh;E005,H3K4me1_Enh;E006,H3K4me1_Enh;E009,H3K4me1_Enh;E010,H3K4me1_Enh;E012,H3K4me1_Enh;E015,H3K4me1_Enh;E017,H3K4me1_Enh;E018,H3K4me1_Enh;E022,H3K4me1_Enh;E024,H3K4me1_Enh;E025,H3K4me1_Enh;E026,H3K4me1_Enh;E027,H3K4me1_Enh;E028,H3K4me1_Enh;E029,H3K4me1_Enh;E030,H3K4me1_Enh;E031,H3K4me1_Enh;E032,H3K4me1_Enh;E034,H3K4me1_Enh;E036,H3K4me1_Enh;E037,H3K4me1_Enh;E038,H3K…	E034;E051;E116	GM12878,POL2,HudsonAlpha,None	GTEx2015_v6,Cells_Transformed_fibroblasts,MPV17L2,8.27019535978128e-08;GTEx2015_v6,Muscle_Skeletal,PDE4C,8.30817482972655e-07;Lappalainen2013,Lymphoblastoid_EUR_exonlevel,ENSG00000096996.9_18177352_18177507,3.17596567763003e-06;Lappalainen2013,Lymphoblastoid_EUR_exonlevel,ENSG00000096996.9_18182922_18183159,3.68909143720853e-06;Lappalainen2013,Lymphoblastoid_EUR_exonlevel,ENSG00000096996.9_181865…	.	.	NF-I_2	ENSG00000216490.1	IFI30	0	0	NM_006332	IFI30	0	0	NSM	rs11554159
19	49367386	0	0	0	rs8107548	T	C	0.18	0.23	0.33	0.23	0	0			E032,H3K4me1_Enh	E097	.	GTEx2015_v6,Adipose_Subcutaneous,AC010524.2,1.09723544485981e-08;GTEx2015_v6,Adipose_Subcutaneous,DKKL1,5.4010638354688e-08;GTEx2015_v6,Artery_Aorta,AC010524.2,1.879568667977e-08;GTEx2015_v6,Artery_Tibial,DKKL1,5.92112240414127e-08;GTEx2015_v6,Brain_Cerebellum,AC010524.2,8.65915315546814e-07;GTEx2015_v6,Breast_Mammary_Tissue,DKKL1,3.05801320552607e-06;GTEx2015_v6,Cells_EBV-transformed_lymphocytes…	.	.	CHOP::CEBPalpha	ENSG00000104901.1	DKKL1	0	0	NM_001197302	DKKL1	0	0	INT	rs8107548
20	46119308	0	0	0	rs4810485	T	G	0.94	0.73	0.59	0.75	0	0	E003,7_Enh;E008,7_Enh;E013,1_TssA;E020,12_EnhBiv;E022,7_Enh;E024,7_Enh;E027,1_TssA;E029,11_BivFlnk;E031,1_TssA;E032,1_TssA;E034,12_EnhBiv;E035,7_Enh;E036,12_EnhBiv;E038,7_Enh;E039,7_Enh;E040,7_Enh;E041,2_TssAFlnk;E043,7_Enh;E046,2_TssAFlnk;E047,7_Enh;E050,7_Enh;E051,2_TssAFlnk;E055,1_TssA;E057,7_Enh;E058,7_Enh;E062,1_TssA;E063,2_TssAFlnk;E066,7_Enh;E068,7_Enh;E069,1_TssA;E073,7_Enh;E075,1_TssA;E0…	E001,22_PromP;E003,4_PromD2;E004,16_EnhW1;E008,23_PromBiv;E009,22_PromP;E012,16_EnhW1;E013,22_PromP;E014,16_EnhW1;E015,22_PromP;E016,16_EnhW1;E018,16_EnhW1;E019,16_EnhW1;E020,22_PromP;E021,16_EnhW1;E022,16_EnhW1;E023,16_EnhW1;E024,16_EnhW1;E025,16_EnhW1;E027,13_EnhA1;E029,9_TxReg;E030,14_EnhA2;E031,9_TxReg;E032,9_TxReg;E033,4_PromD2;E034,9_TxReg;E035,14_EnhA2;E036,14_EnhA2;E037,16_EnhW1;E038,16_E…	E001,H3K4me1_Enh;E003,H3K4me1_Enh;E005,H3K4me1_Enh;E006,H3K4me1_Enh;E008,H3K4me1_Enh;E012,H3K4me1_Enh;E013,H3K4me1_Enh;E018,H3K4me1_Enh;E020,H3K4me1_Enh;E022,H3K4me1_Enh;E023,H3K4me1_Enh;E024,H3K4me1_Enh;E025,H3K4me1_Enh;E027,H3K4me1_Enh;E029,H3K4me1_Enh;E030,H3K4me1_Enh;E031,H3K4me1_Enh;E032,H3K4me1_Enh;E034,H3K4me1_Enh;E036,H3K4me1_Enh;E037,H3K4me1_Enh;E038,H3K4me1_Enh;E039,H3K4me1_Enh;E040,H3K…	E007;E029;E032;E033;E046;E050;E051;E109;E116;E124	GM10847,NFKB,Stanford,None;GM12878,MEF2A,HudsonAlpha,None;GM12878,MEF2C,HudsonAlpha,None;GM12878,NFKB,Stanford,None;GM12878,NFKB,Stanford,TNFa;GM12878,PU1,HudsonAlpha,None;GM12892,NFKB,Stanford,None;GM15510,NFKB,Stanford,None;GM18505,NFKB,Stanford,None;GM18951,NFKB,Stanford,None;GM19099,NFKB,Stanford,None	GTEx2015_v6,Adipose_Subcutaneous,CD40,5.72634827542821e-06;GTEx2015_v6,Adrenal_Gland,CD40,1.16277312287277e-08;GTEx2015_v6,Cells_Transformed_fibroblasts,CD40,6.73602677448527e-06;GTEx2015_v6,Esophagus_Muscularis,CD40,8.51149110237779e-06;GTEx2015_v6,Lung,CD40,2.82742727685033e-10;Westra2013,Whole_Blood,CD40,1.2939881839243208E-4;Westra2013,Whole_Blood,CD40,7.798889344872671E-29	18794853,Rheumatoid arthritis,8E-9;20453842,Rheumatoid arthritis,3E-9	20502693,Gene expression of CD40 in peripheral blood monocytes,5.09E-36;21829388,Gene expression of CD40 in blood,8.2E-13;21829388,Gene expression of CTSA///PLTP in blood,1.4E-03;22685416,Gene expression of CD40 (probeID ILMN_1779257) in cerebellum in Alzheimer's disease cases and controls,0.000003979;22685416,Gene expression of CD40 (probeID ILMN_1779257) in temporal cortex in Alzheimer's diseas…	STAT_disc6	ENSG00000101017.9	CD40	0	0	NM_152854	CD40	0	0	INT	rs4810485
20	54174979	0	0	0	rs2248359	C	T	0.65	0.33	0.38	0.4	0	0	E001,10_TssBiv;E003,11_BivFlnk;E005,12_EnhBiv;E006,12_EnhBiv;E008,10_TssBiv;E009,12_EnhBiv;E011,11_BivFlnk;E012,12_EnhBiv;E013,11_BivFlnk;E014,11_BivFlnk;E015,11_BivFlnk;E016,11_BivFlnk;E018,11_BivFlnk;E019,11_BivFlnk;E020,11_BivFlnk;E021,11_BivFlnk;E022,11_BivFlnk;E023,11_BivFlnk;E024,12_EnhBiv;E025,11_BivFlnk;E027,1_TssA;E028,7_Enh;E029,11_BivFlnk;E030,2_TssAFlnk;E031,1_TssA;E032,12_EnhBiv;E034…	E001,2_PromU;E002,23_PromBiv;E003,23_PromBiv;E004,23_PromBiv;E005,23_PromBiv;E006,23_PromBiv;E007,23_PromBiv;E008,23_PromBiv;E009,23_PromBiv;E010,23_PromBiv;E011,23_PromBiv;E012,23_PromBiv;E013,23_PromBiv;E014,23_PromBiv;E015,23_PromBiv;E016,23_PromBiv;E018,23_PromBiv;E019,23_PromBiv;E020,23_PromBiv;E021,23_PromBiv;E022,23_PromBiv;E023,23_PromBiv;E024,23_PromBiv;E025,23_PromBiv;E027,23_PromBiv;E0…	E001,H3K4me1_Enh;E002,H3K4me1_Enh;E003,H3K4me1_Enh;E005,H3K4me1_Enh;E006,H3K4me1_Enh;E007,H3K4me1_Enh;E009,H3K4me1_Enh;E010,H3K4me1_Enh;E011,H3K4me1_Enh;E012,H3K4me1_Enh;E013,H3K4me1_Enh;E014,H3K4me1_Enh;E015,H3K4me1_Enh;E016,H3K4me1_Enh;E018,H3K4me1_Enh;E019,H3K4me1_Enh;E020,H3K4me1_Enh;E021,H3K4me1_Enh;E022,H3K4me1_Enh;E023,H3K4me1_Enh;E024,H3K4me1_Enh;E025,H3K4me1_Enh;E026,H3K4me1_Enh;E027,H3K…	E003;E021;E022;E028;E057;E092;E114	A549,GR,HudsonAlpha,DEX_50nM;HCT-116,TCF4,UCD,None	GTEx2015_v6,Brain_Anterior_cingulate_cortex_BA24,CYP24A1,7.80642567547045e-09;GTEx2015_v6,Brain_Cortex,CYP24A1,1.41873248998306e-09;GTEx2015_v6,Brain_Frontal_Cortex_BA9,CYP24A1,1.11970673100962e-07;GTEx2015_v6,Brain_Nucleus_accumbens_basal_ganglia,CYP24A1,1.27991593372045e-07;Ramasamy2014,Brain_FCTX,CYP24A1,1.45E-13;Ramasamy2014,Brain_FCTX,CYP24A1,2.07E-07;Ramasamy2014,Brain_FCTX,CYP24A1,3.32E-09…	21833088,Multiple sclerosis,3E-11	22685416,Gene expression of CYP24A1 (probeID ILMN_1685663) in temporal cortex in Alzheimer's disease cases and controls,1.85E-23;22685416,Gene expression of CYP24A1 (probeID ILMN_1685663) in temporal cortex in Alzheimer's disease cases,1.33E-10;22685416,Gene expression of CYP24A1 (probeID ILMN_1685663) in temporal cortex in non-Alzheimer's disease samples,9.672E-16	.	ENSG00000019186.5	CYP24A1	5	1005	NM_001128915	CYP24A1	5	1001	.	rs2248359
22	21776836	0	0	0	rs2283792	T	G	0.65	0.61	0.43	0.51	0	0			E011,H3K27ac_Enh;E016,H3K27ac_Enh;E037,H3K27ac_Enh;E041,H3K27ac_Enh;E048,H3K27ac_Enh;E050,H3K27ac_Enh;E055,H3K27ac_Enh;E056,H3K27ac_Enh;E068,H3K27ac_Enh;E071,H3K27ac_Enh;E072,H3K27ac_Enh;E073,H3K27ac_Enh;E089,H3K27ac_Enh;E096,H3K27ac_Enh;E100,H3K27ac_Enh;E120,H3K27ac_Enh;E124,H3K27ac_Enh;E125,H3K27ac_Enh;E128,H3K27ac_Enh;E014,H3K9ac_Pro;E067,H3K9ac_Pro;E068,H3K9ac_Pro;E074,H3K9ac_Pro;E103,H3K9ac_…	E123	.	GTEx2015_v6,Adipose_Subcutaneous,LL22NC03-86G7.1,2.51801452839622e-34;GTEx2015_v6,Adipose_Subcutaneous,TOP3B,4.34508265279702e-06;GTEx2015_v6,Adipose_Subcutaneous,TOP3BP1,6.70008226549602e-10;GTEx2015_v6,Adipose_Visceral_Omentum,LL22NC03-86G7.1,3.30628610402491e-19;GTEx2015_v6,Adipose_Visceral_Omentum,TOP3BP1,1.51224438787163e-06;GTEx2015_v6,Adrenal_Gland,LL22NC03-86G7.1,4.7597028370296e-13;GTEx2…	21833088,Multiple sclerosis,5E-9	20502693,Gene expression of MAPK1 in peripheral blood monocytes,1.94E-06;20502693,Gene expression of TOP3B in peripheral blood monocytes,4.11E-06;21829388,Gene expression of PPM1F in blood,6.9E-33	.	ENSG00000100030.10	MAPK1	0	0	NM_138957	MAPK1	0	0	INT	rs2283792
11	118885029	0	0	0	rs523604	A	G	0.66	0.52	0.38	0.5	0	0	E004,7_Enh;E031,2_TssAFlnk;E032,1_TssA;E034,1_TssA;E035,1_TssA;E037,1_TssA;E038,1_TssA;E039,7_Enh;E040,1_TssA;E041,2_TssAFlnk;E042,1_TssA;E043,1_TssA;E044,1_TssA;E045,1_TssA;E046,1_TssA;E062,1_TssA;E066,7_Enh;E101,1_TssA;E103,1_TssA;E106,1_TssA;E109,1_TssA;E113,1_TssA;E116,12_EnhBiv;E118,12_EnhBiv;E123,7_Enh	E029,22_PromP;E030,22_PromP;E031,3_PromD1;E032,9_TxReg;E033,22_PromP;E034,9_TxReg;E035,22_PromP;E037,13_EnhA1;E038,14_EnhA2;E039,16_EnhW1;E040,13_EnhA1;E041,9_TxReg;E042,9_TxReg;E043,13_EnhA1;E044,13_EnhA1;E045,13_EnhA1;E046,13_EnhA1;E047,15_EnhAF;E048,15_EnhAF;E050,22_PromP;E051,22_PromP;E062,13_EnhA1;E066,22_PromP;E076,17_EnhW2;E093,22_PromP;E101,22_PromP;E103,22_PromP;E106,22_PromP;E109,18_Enh…	E004,H3K27ac_Enh;E011,H3K27ac_Enh;E022,H3K27ac_Enh;E032,H3K27ac_Enh;E034,H3K27ac_Enh;E037,H3K27ac_Enh;E038,H3K27ac_Enh;E039,H3K27ac_Enh;E040,H3K27ac_Enh;E041,H3K27ac_Enh;E042,H3K27ac_Enh;E043,H3K27ac_Enh;E044,H3K27ac_Enh;E045,H3K27ac_Enh;E046,H3K27ac_Enh;E048,H3K27ac_Enh;E050,H3K27ac_Enh;E056,H3K27ac_Enh;E059,H3K27ac_Enh;E062,H3K27ac_Enh;E065,H3K27ac_Enh;E071,H3K27ac_Enh;E075,H3K27ac_Enh;E076,H3K…	E123	.	Westra2013,Whole_Blood,SLC37A4,1.614256860828299E-4;Westra2013,Whole_Blood,TRAPPC4,7.576276825459058E-21	.	21829388,Gene expression of CCDC84///RPS25 in blood,6.9E-14;21829388,Gene expression of TRAPPC4///SLC37A4 in blood,1.8E-10	HNF1_5;Maf_known2	ENSG00000160683.4	CXCR5	0	0	NM_001716	CXCR5	0	0	INT	rs523604
22	36902302	0	0	0	rs5756391	A	G	0.31	0.58	0.63	0.63	0	0	E029,7_Enh;E030,7_Enh;E035,7_Enh;E036,7_Enh;E050,7_Enh;E051,7_Enh;E077,7_Enh;E101,7_Enh;E116,2_TssAFlnk;E124,7_Enh	E029,15_EnhAF;E030,15_EnhAF;E031,17_EnhW2;E032,18_EnhAc;E035,17_EnhW2;E036,15_EnhAF;E050,15_EnhAF;E051,17_EnhW2;E077,18_EnhAc;E093,17_EnhW2;E101,17_EnhW2;E102,17_EnhW2;E106,18_EnhAc;E109,17_EnhW2;E112,17_EnhW2;E116,14_EnhA2;E123,18_EnhAc;E124,14_EnhA2	E001,H3K4me1_Enh;E007,H3K4me1_Enh;E027,H3K4me1_Enh;E029,H3K4me1_Enh;E030,H3K4me1_Enh;E031,H3K4me1_Enh;E032,H3K4me1_Enh;E035,H3K4me1_Enh;E036,H3K4me1_Enh;E044,H3K4me1_Enh;E046,H3K4me1_Enh;E050,H3K4me1_Enh;E051,H3K4me1_Enh;E063,H3K4me1_Enh;E075,H3K4me1_Enh;E077,H3K4me1_Enh;E088,H3K4me1_Enh;E089,H3K4me1_Enh;E093,H3K4me1_Enh;E096,H3K4me1_Enh;E101,H3K4me1_Enh;E113,H3K4me1_Enh;E116,H3K4me1_Enh;E124,H3K…		.	Lappalainen2013,Lymphoblastoid_EUR_exonlevel,ENSG00000100368.8_37322029_37322219,8.8358895766093e-07;Lappalainen2013,Lymphoblastoid_EUR_exonlevel,ENSG00000100368.8_37325444_37325601,1.14227090815217e-07;Lappalainen2013,Lymphoblastoid_EUR_exonlevel,ENSG00000100368.8_37325681_37325849,3.38316835167297e-06;Lappalainen2013,Lymphoblastoid_EUR_exonlevel,ENSG00000100368.8_37326417_37326552,8.08411307054…	.	.	Foxp1;Sox_16;Sox_18;Sox_19;Sox_2	ENSG00000100368.9	CSF2RB	5	11325	NM_000395	CSF2RB	5	11329	.	rs5756391
22	41395532	0	0	0	rs2073167	T	C	0.1	0.28	0.27	0.44	0	0	E023,6_EnhG;E027,6_EnhG;E049,6_EnhG;E053,6_EnhG;E059,6_EnhG;E061,6_EnhG;E066,6_EnhG;E067,6_EnhG;E068,6_EnhG;E069,6_EnhG;E071,6_EnhG;E072,6_EnhG;E073,6_EnhG;E074,6_EnhG	E023,11_TxEnh3;E025,11_TxEnh3;E049,11_TxEnh3;E053,11_TxEnh3;E054,11_TxEnh3;E056,11_TxEnh3;E059,11_TxEnh3;E061,11_TxEnh3;E063,11_TxEnh3;E066,11_TxEnh3;E067,11_TxEnh3;E068,11_TxEnh3;E069,9_TxReg;E070,11_TxEnh3;E071,10_TxEnh5;E072,9_TxReg;E073,11_TxEnh3;E074,9_TxReg;E078,11_TxEnh3;E081,11_TxEnh3;E082,11_TxEnh3	E005,H3K9ac_Pro;E007,H3K9ac_Pro;E015,H3K9ac_Pro;E023,H3K9ac_Pro;E025,H3K9ac_Pro;E038,H3K9ac_Pro;E049,H3K9ac_Pro;E067,H3K9ac_Pro;E068,H3K9ac_Pro;E069,H3K9ac_Pro;E072,H3K9ac_Pro;E073,H3K9ac_Pro;E074,H3K9ac_Pro;E101,H3K9ac_Pro;E108,H3K9ac_Pro;E110,H3K9ac_Pro;E118,H3K9ac_Pro;E006,H3K4me1_Enh;E022,H3K4me1_Enh;E023,H3K4me1_Enh;E027,H3K4me1_Enh;E049,H3K4me1_Enh;E053,H3K4me1_Enh;E055,H3K4me1_Enh;E056,H3K…		.	GTEx2015_v6,Adipose_Subcutaneous,CCDC134,1.24092912796245e-05;GTEx2015_v6,Artery_Aorta,DESI1,9.32987848454962e-06;GTEx2015_v6,Artery_Aorta,POLR3H,4.76691391261793e-07;GTEx2015_v6,Cells_Transformed_fibroblasts,CCDC134,7.07358135768648e-06;GTEx2015_v6,Cells_Transformed_fibroblasts,CYP2D6,6.02046003990814e-06;GTEx2015_v6,Lung,CCDC134,4.38464659675037e-11;GTEx2015_v6,Lung,DESI1,1.04060586060037e-05;G…	.	21637794,Gene expression of PPPDE2 [transcript NM_015704 probe A_23_P356330] in liver,0.007990721;21829388,Gene expression of CSDC2///PMM1 in blood,7.9E-04;21829388,Gene expression of L3MBTL2 in blood,1.0E-03	.	ENSG00000167074.9	TEF	0	0	NM_001145398	TEF	0	0	INT	rs2073167
11	36342025	0	0	0	rs4755450	G	A	0.26	0.34	0.74	0.33	0	0	E005,7_Enh;E011,7_Enh;E069,7_Enh;E071,7_Enh;E072,7_Enh;E074,7_Enh;E085,7_Enh	E067,17_EnhW2;E068,17_EnhW2;E069,17_EnhW2;E071,17_EnhW2;E072,17_EnhW2;E073,17_EnhW2;E074,17_EnhW2	E002,H3K4me1_Enh;E005,H3K4me1_Enh;E007,H3K4me1_Enh;E009,H3K4me1_Enh;E010,H3K4me1_Enh;E011,H3K4me1_Enh;E012,H3K4me1_Enh;E013,H3K4me1_Enh;E016,H3K4me1_Enh;E053,H3K4me1_Enh;E067,H3K4me1_Enh;E068,H3K4me1_Enh;E069,H3K4me1_Enh;E071,H3K4me1_Enh;E072,H3K4me1_Enh;E073,H3K4me1_Enh;E074,H3K4me1_Enh;E084,H3K4me1_Enh;E085,H3K4me1_Enh;E088,H3K4me1_Enh;E093,H3K4me1_Enh;E098,H3K4me1_Enh;E113,H3K4me1_Enh;E011,H3K…		K562,CTCF,Broad,None	Lappalainen2013,Lymphoblastoid_EUR_exonlevel,ENSG00000135362.9_36483892_36486754,3.54966363801448e-06;Westra2013,Whole_Blood,AC009656.11,0.0024978646088095434	.	.	.	ENSG00000135362.9	PRR5L	0	0	NM_001160167	PRR5L	0	0	INT	rs4755450
11	61066152	0	0	0	rs175126	A	G	0.56	0.57	0.76	0.45	1	1	E022,6_EnhG;E029,7_Enh;E032,7_Enh;E033,7_Enh;E034,7_Enh;E037,7_Enh;E038,7_Enh;E039,2_TssAFlnk;E040,7_Enh;E041,2_TssAFlnk;E042,2_TssAFlnk;E043,2_TssAFlnk;E044,7_Enh;E045,2_TssAFlnk;E047,7_Enh;E048,2_TssAFlnk;E062,7_Enh;E093,7_Enh;E116,7_Enh;E124,7_Enh	E029,15_EnhAF;E030,17_EnhW2;E031,17_EnhW2;E032,15_EnhAF;E033,15_EnhAF;E034,13_EnhA1;E037,13_EnhA1;E038,14_EnhA2;E039,13_EnhA1;E040,13_EnhA1;E041,13_EnhA1;E042,13_EnhA1;E043,13_EnhA1;E044,13_EnhA1;E045,13_EnhA1;E046,15_EnhAF;E047,14_EnhA2;E048,13_EnhA1;E050,17_EnhW2;E062,14_EnhA2;E093,15_EnhAF;E112,17_EnhW2;E115,17_EnhW2;E116,15_EnhAF;E124,14_EnhA2	E007,H3K9ac_Pro;E038,H3K9ac_Pro;E062,H3K9ac_Pro;E075,H3K9ac_Pro;E011,H3K27ac_Enh;E029,H3K27ac_Enh;E034,H3K27ac_Enh;E037,H3K27ac_Enh;E038,H3K27ac_Enh;E039,H3K27ac_Enh;E040,H3K27ac_Enh;E041,H3K27ac_Enh;E042,H3K27ac_Enh;E043,H3K27ac_Enh;E044,H3K27ac_Enh;E045,H3K27ac_Enh;E047,H3K27ac_Enh;E059,H3K27ac_Enh;E075,H3K27ac_Enh;E093,H3K27ac_Enh;E116,H3K27ac_Enh;E021,H3K4me1_Enh;E022,H3K4me1_Enh;E029,H3K4me1…	E033;E034;E046;E086;E116;E124	GM12878,BATF,HudsonAlpha,None;GM12878,ELF1,HudsonAlpha,None;GM12878,PAX5C20,HudsonAlpha,None;GM12878,PAX5N19,HudsonAlpha,None;GM12891,PU1,HudsonAlpha,None	Westra2013,Whole_Blood,CD5,0.00333762739391989	.	.	Maf_known2;Nkx2_2	ENSG00000256733.1	RP11-881M11.8	0	0	NM_014207	CD5	5	36304	.	rs175126
11	128540941	0	0	0	rs3809006	C	T	0.69	0.61	0.81	0.55	1	0	E076,7_Enh;E081,12_EnhBiv;E085,7_Enh;E088,7_Enh;E092,7_Enh;E097,7_Enh;E113,7_Enh	E076,16_EnhW1;E084,17_EnhW2;E086,17_EnhW2;E111,17_EnhW2	E008,H3K27ac_Enh;E055,H3K27ac_Enh;E056,H3K27ac_Enh;E063,H3K27ac_Enh;E066,H3K27ac_Enh;E092,H3K27ac_Enh;E096,H3K27ac_Enh;E097,H3K27ac_Enh;E100,H3K27ac_Enh;E101,H3K27ac_Enh;E102,H3K27ac_Enh;E106,H3K27ac_Enh;E109,H3K27ac_Enh;E037,H3K4me1_Enh;E038,H3K4me1_Enh;E039,H3K4me1_Enh;E041,H3K4me1_Enh;E043,H3K4me1_Enh;E054,H3K4me1_Enh;E059,H3K4me1_Enh;E061,H3K4me1_Enh;E076,H3K4me1_Enh;E080,H3K4me1_Enh;E085,H3K…	E088;E097	.	.	.	.	CTCF_disc9;Pax-5_known1	ENSG00000134954.9	ETS1	0	0	NM_001143820	ETS1	0	0	INT	rs3809006
13	32923897	0	0	0	rs731089	T	C	0.77	0.34	0.21	0.35	0	0		E083,19_DNase;E086,19_DNase	E074,H3K4me3_Pro;E113,H3K4me3_Pro;E077,H3K9ac_Pro;E088,H3K9ac_Pro;E088,H3K4me1_Enh;E092,H3K4me1_Enh	E088;E124	.	.	.	.	.	ENSG00000226968.1	LINC00423	5	12246	NM_004795	KL	5	92534	.	rs731089
13	39776775	0	0	0	rs7993214	T	C	0.66	0.75	0.77	0.66	0	0	E011,7_Enh;E013,7_Enh;E020,7_Enh;E026,7_Enh;E028,7_Enh;E037,7_Enh;E042,7_Enh;E049,7_Enh;E052,7_Enh;E057,7_Enh;E120,7_Enh;E121,7_Enh;E122,7_Enh;E125,1_TssA;E126,7_Enh;E127,7_Enh;E128,7_Enh;E129,7_Enh	E001,19_DNase;E002,19_DNase;E004,19_DNase;E005,19_DNase;E006,17_EnhW2;E007,19_DNase;E009,19_DNase;E011,14_EnhA2;E013,14_EnhA2;E014,19_DNase;E015,19_DNase;E016,17_EnhW2;E017,14_EnhA2;E018,19_DNase;E019,19_DNase;E020,19_DNase;E022,19_DNase;E023,14_EnhA2;E025,14_EnhA2;E026,14_EnhA2;E027,18_EnhAc;E028,15_EnhAF;E038,19_DNase;E040,19_DNase;E041,19_DNase;E042,22_PromP;E049,13_EnhA1;E050,19_DNase;E052,14…	E002,H3K4me1_Enh;E004,H3K4me1_Enh;E011,H3K4me1_Enh;E012,H3K4me1_Enh;E013,H3K4me1_Enh;E014,H3K4me1_Enh;E015,H3K4me1_Enh;E016,H3K4me1_Enh;E017,H3K4me1_Enh;E018,H3K4me1_Enh;E020,H3K4me1_Enh;E023,H3K4me1_Enh;E025,H3K4me1_Enh;E026,H3K4me1_Enh;E028,H3K4me1_Enh;E037,H3K4me1_Enh;E040,H3K4me1_Enh;E041,H3K4me1_Enh;E042,H3K4me1_Enh;E044,H3K4me1_Enh;E049,H3K4me1_Enh;E052,H3K4me1_Enh;E055,H3K4me1_Enh;E056,H3K…	E004;E005;E006;E017;E028;E034;E055;E056;E057;E097;E114;E116;E120;E121;E122;E125;E126;E127;E128	GM12878,NFKB,Stanford,None;GM12878,NFKB,Stanford,TNFa;GM15510,NFKB,Stanford,None;HUVEC,CFOS,UCD,None;SK-N-SH_RA,P300,HudsonAlpha,None	GTEx2015_v6,Adipose_Subcutaneous,COG6,7.57319714057593e-09;GTEx2015_v6,Artery_Aorta,COG6,1.11940633573459e-06;GTEx2015_v6,Artery_Tibial,COG6,1.10812690071397e-08;GTEx2015_v6,Cells_Transformed_fibroblasts,COG6,3.38859039905806e-10;GTEx2015_v6,Esophagus_Muscularis,COG6,2.48834547919245e-06;GTEx2015_v6,Heart_Left_Ventricle,COG6,1.31290598477977e-10;GTEx2015_v6,Muscle_Skeletal,COG6,1.00376309579223e-…	18369459,Psoriasis,2E-6	.	.	ENSG00000133103.11	COG6	0	0	NM_001145079	COG6	0	0	INT	rs7993214
13	50285854	0	0	0	rs806349	C	T	0.25	0.33	0.73	0.5	0	0	E029,7_Enh;E030,7_Enh;E031,7_Enh;E118,7_Enh;E124,7_Enh	E029,18_EnhAc;E030,17_EnhW2;E031,17_EnhW2;E124,17_EnhW2	E009,H3K4me1_Enh;E010,H3K4me1_Enh;E012,H3K4me1_Enh;E025,H3K4me1_Enh;E029,H3K4me1_Enh;E030,H3K4me1_Enh;E031,H3K4me1_Enh;E036,H3K4me1_Enh;E037,H3K4me1_Enh;E038,H3K4me1_Enh;E042,H3K4me1_Enh;E043,H3K4me1_Enh;E044,H3K4me1_Enh;E048,H3K4me1_Enh;E054,H3K4me1_Enh;E087,H3K4me1_Enh;E088,H3K4me1_Enh;E116,H3K4me1_Enh;E118,H3K4me1_Enh;E124,H3K4me1_Enh;E066,H3K9ac_Pro;E116,H3K4me3_Pro;E124,H3K4me3_Pro;E124,H3K2…		.	.	.	19222302,Gene expression of DLEU1 [probe 3489708] in peripheral blood mononuclear cells,7.99E-04	CEBPB_known4;Foxj1_1;Foxj2_1;HDAC2_disc2;HNF1_2;Maf_known3;Maf_known4;Sox_14;Sox_19;Sox_9;TCF12_disc2;p300_disc3	ENSG00000176124.6	DLEU1	0	0	NR_002183	ST13P4	3	112238	.	rs806349
14	75495168	0	0	0	rs4903324	C	T	0.22	0.22	0.28	0.21	0	0	E035,7_Enh;E036,7_Enh;E050,7_Enh;E051,7_Enh;E055,7_Enh;E116,2_TssAFlnk;E117,7_Enh;E122,7_Enh	E023,19_DNase;E025,19_DNase;E029,19_DNase;E030,19_DNase;E036,19_DNase;E050,19_DNase;E051,19_DNase;E055,19_DNase;E059,19_DNase;E114,19_DNase;E116,16_EnhW1;E117,15_EnhAF;E124,19_DNase;E128,19_DNase	E025,H3K4me1_Enh;E029,H3K4me1_Enh;E034,H3K4me1_Enh;E036,H3K4me1_Enh;E041,H3K4me1_Enh;E043,H3K4me1_Enh;E044,H3K4me1_Enh;E047,H3K4me1_Enh;E049,H3K4me1_Enh;E050,H3K4me1_Enh;E051,H3K4me1_Enh;E052,H3K4me1_Enh;E055,H3K4me1_Enh;E077,H3K4me1_Enh;E100,H3K4me1_Enh;E114,H3K4me1_Enh;E116,H3K4me1_Enh;E117,H3K4me1_Enh;E122,H3K4me1_Enh;E124,H3K4me1_Enh;E041,H3K27ac_Enh;E116,H3K27ac_Enh;E117,H3K27ac_Enh;E116,H3K…	E029;E055;E117	GM12878,SRF,HudsonAlpha,None;GM12878,YY1,HudsonAlpha,None;GM12878,YY1,UCD,None;HUVEC,CFOS,UCD,None;HeLa-S3,USF2,Stanford,None;K562,USF1,HudsonAlpha,None	Westra2013,Whole_Blood,BATF,7.151151211085962E-5	.	.	Gm397;Pax-6_1	ENSG00000140044.8	JDP2	3	20696	NM_130469	JDP2	3	22106	.	rs4903324
15	38554537	0	0	0	rs4924273	G	C	0.67	0.43	0.56	0.26	0	0	E005,6_EnhG;E009,7_Enh;E010,7_Enh;E017,7_Enh;E019,7_Enh;E030,7_Enh;E031,6_EnhG;E032,6_EnhG;E033,3_TxFlnk;E034,6_EnhG;E037,3_TxFlnk;E038,6_EnhG;E039,6_EnhG;E040,7_Enh;E041,3_TxFlnk;E042,3_TxFlnk;E043,6_EnhG;E044,3_TxFlnk;E045,7_Enh;E046,6_EnhG;E047,7_Enh;E048,7_Enh;E053,7_Enh;E062,6_EnhG;E068,7_Enh;E069,7_Enh;E071,7_Enh;E072,7_Enh;E086,7_Enh;E093,6_EnhG;E112,6_EnhG;E116,7_Enh	E001,19_DNase;E005,17_EnhW2;E006,19_DNase;E010,19_DNase;E011,19_DNase;E013,19_DNase;E017,19_DNase;E023,19_DNase;E025,19_DNase;E026,19_DNase;E029,17_EnhW2;E030,14_EnhA2;E031,17_EnhW2;E032,11_TxEnh3;E033,9_TxReg;E034,9_TxReg;E035,17_EnhW2;E037,9_TxReg;E038,9_TxReg;E039,9_TxReg;E040,9_TxReg;E041,9_TxReg;E042,9_TxReg;E043,9_TxReg;E044,9_TxReg;E045,9_TxReg;E046,11_TxEnh3;E047,11_TxEnh3;E048,9_TxReg;E0…	E003,H3K4me1_Enh;E005,H3K4me1_Enh;E006,H3K4me1_Enh;E009,H3K4me1_Enh;E010,H3K4me1_Enh;E011,H3K4me1_Enh;E012,H3K4me1_Enh;E013,H3K4me1_Enh;E014,H3K4me1_Enh;E015,H3K4me1_Enh;E016,H3K4me1_Enh;E017,H3K4me1_Enh;E018,H3K4me1_Enh;E019,H3K4me1_Enh;E020,H3K4me1_Enh;E027,H3K4me1_Enh;E030,H3K4me1_Enh;E031,H3K4me1_Enh;E032,H3K4me1_Enh;E033,H3K4me1_Enh;E034,H3K4me1_Enh;E035,H3K4me1_Enh;E037,H3K4me1_Enh;E038,H3K…	E005;E017;E028;E032;E033;E034;E046;E050;E057;E059;E081;E083;E098;E116;E125;E128	GM10847,NFKB,Stanford,None;GM12878,BATF,HudsonAlpha,None;GM12878,NFKB,Stanford,None;GM12878,NFKB,Stanford,TNFa;GM12891,NFKB,Stanford,None;GM12891,OCT2,HudsonAlpha,None;GM12891,POU2F2,HudsonAlpha,None;GM15510,NFKB,Stanford,None;GM18951,NFKB,Stanford,None;GM19099,NFKB,Stanford,None;GM19193,NFKB,Stanford,None	GTEx2015_v6,Esophagus_Mucosa,RASGRP1,1.54806669151717e-17;GTEx2015_v6,Esophagus_Mucosa,RP11-102L12.2,8.09953488848237e-11;GTEx2015_v6,Esophagus_Mucosa,RP11-275I4.2,1.1423694202584e-05;GTEx2015_v6,Skin_Not_Sun_Exposed_Suprapubic,RASGRP1,9.60403397205268e-14;GTEx2015_v6,Skin_Sun_Exposed_Lower_leg,RASGRP1,9.28649457796e-18;GTEx2015_v6,Skin_Sun_Exposed_Lower_leg,RP11-102L12.2,1.17938669392815e-08;GTE…	.	20502693,Gene expression of APOBEC3B in peripheral blood monocytes,6.45E-06	CCNT2_disc1;Foxp1;NRSF_disc3;TAL1_disc1	ENSG00000172575.7	RASGRP1	0	0	NM_005739	RASGRP1	0	0	INT	rs4924273
16	57358329	0	0	0	rs223889	T	C	0.32	0.59	0.51	0.72	0	0	E001,7_Enh;E029,7_Enh;E031,7_Enh;E032,7_Enh;E046,7_Enh;E063,7_Enh;E074,7_Enh;E079,7_Enh;E080,7_Enh;E093,7_Enh;E113,7_Enh;E116,2_TssAFlnk;E118,12_EnhBiv;E124,7_Enh	E029,14_EnhA2;E030,17_EnhW2;E031,17_EnhW2;E032,18_EnhAc;E033,17_EnhW2;E034,19_DNase;E036,19_DNase;E044,19_DNase;E046,19_DNase;E050,19_DNase;E051,19_DNase;E062,19_DNase;E080,16_EnhW1;E093,17_EnhW2;E112,17_EnhW2;E113,19_DNase;E116,14_EnhA2;E124,14_EnhA2	E001,H3K4me1_Enh;E002,H3K4me1_Enh;E008,H3K4me1_Enh;E015,H3K4me1_Enh;E028,H3K4me1_Enh;E029,H3K4me1_Enh;E031,H3K4me1_Enh;E032,H3K4me1_Enh;E046,H3K4me1_Enh;E058,H3K4me1_Enh;E063,H3K4me1_Enh;E074,H3K4me1_Enh;E075,H3K4me1_Enh;E077,H3K4me1_Enh;E079,H3K4me1_Enh;E080,H3K4me1_Enh;E093,H3K4me1_Enh;E096,H3K4me1_Enh;E099,H3K4me1_Enh;E113,H3K4me1_Enh;E116,H3K4me1_Enh;E118,H3K4me1_Enh;E124,H3K4me1_Enh;E005,H3K…	E116	.	GTEx2015_v6,Testis,CIAPIN1,3.7202216725254e-07;Westra2013,Whole_Blood,COQ9,9.653167210402926E-6;Westra2013,Whole_Blood,DOK4,5.0999207507721364E-5;Westra2013,Whole_Blood,POLR2C,0.0015540305500295706;Westra2013,Whole_Blood,POLR2C,1.2763597250470062E-6	.	.	AP-2rep	ENSG00000102962.4	CCL22	5	442	NM_002990	CCL22	5	452	.	rs223889
19	51784199	0	0	0	rs7260516	G	T	0.24	0.32	0.38	0.35	0	0	E025,7_Enh;E028,7_Enh;E029,7_Enh;E099,7_Enh;E123,7_Enh;E124,7_Enh;E127,7_Enh	E005,18_EnhAc;E023,15_EnhAF;E025,14_EnhA2;E026,15_EnhAF;E028,18_EnhAc;E029,14_EnhA2;E030,15_EnhAF;E031,15_EnhAF;E032,18_EnhAc;E035,15_EnhAF;E036,18_EnhAc;E038,18_EnhAc;E044,18_EnhAc;E049,15_EnhAF;E050,18_EnhAc;E051,18_EnhAc;E058,18_EnhAc;E062,18_EnhAc;E066,18_EnhAc;E075,18_EnhAc;E078,15_EnhAF;E091,17_EnhW2;E093,18_EnhAc;E099,18_EnhAc;E101,18_EnhAc;E110,18_EnhAc;E112,18_EnhAc;E119,15_EnhAF;E123,18…	E005,H3K27ac_Enh;E026,H3K27ac_Enh;E029,H3K27ac_Enh;E037,H3K27ac_Enh;E046,H3K27ac_Enh;E048,H3K27ac_Enh;E049,H3K27ac_Enh;E058,H3K27ac_Enh;E063,H3K27ac_Enh;E066,H3K27ac_Enh;E068,H3K27ac_Enh;E071,H3K27ac_Enh;E074,H3K27ac_Enh;E075,H3K27ac_Enh;E078,H3K27ac_Enh;E091,H3K27ac_Enh;E095,H3K27ac_Enh;E101,H3K27ac_Enh;E104,H3K27ac_Enh;E108,H3K27ac_Enh;E113,H3K27ac_Enh;E119,H3K27ac_Enh;E123,H3K27ac_Enh;E124,H3K…		SK-N-SH_RA,USF1,HudsonAlpha,None	GTEx2015_v6,Adipose_Subcutaneous,FPR3,1.05804739672519e-06;Westra2013,Whole_Blood,FPR1,2.3335785668771375E-72;Westra2013,Whole_Blood,FPR2,1.4134648542080452E-34;Westra2013,Whole_Blood,FPR2,2.5923376185373562E-27;Westra2013,Whole_Blood,FPR3,3.909469753456251E-10;Westra2013,Whole_Blood,ZNF613,3.828384261309311E-5	.	21829388,Gene expression of FPR1 in blood,3.7E-22;21829388,Gene expression of FPR2 in blood,4.0E-11;21829388,Gene expression of FPR3 in blood,1.7E-03	HDAC2_disc6;Ik-2_3	ENSG00000187474.3	FPR3	5	10958	NM_002030	FPR3	5	10957	.	rs7260516
1	160432469	0	0	0	rs17371986	A	G	0.07	0.2	0.18	0.22	0	0	E018,7_Enh;E028,7_Enh;E029,7_Enh;E031,7_Enh;E032,7_Enh;E033,7_Enh;E034,7_Enh;E035,7_Enh;E036,7_Enh;E037,7_Enh;E038,7_Enh;E039,7_Enh;E040,7_Enh;E041,2_TssAFlnk;E042,7_Enh;E043,7_Enh;E044,7_Enh;E045,7_Enh;E046,7_Enh;E047,7_Enh;E048,7_Enh;E050,7_Enh;E051,7_Enh;E057,7_Enh;E058,7_Enh;E084,7_Enh;E093,7_Enh;E099,1_TssA;E115,7_Enh;E116,2_TssAFlnk;E119,7_Enh	E028,19_DNase;E029,18_EnhAc;E030,17_EnhW2;E031,15_EnhAF;E032,13_EnhA1;E033,15_EnhAF;E034,13_EnhA1;E035,17_EnhW2;E036,17_EnhW2;E037,13_EnhA1;E038,14_EnhA2;E039,14_EnhA2;E040,14_EnhA2;E041,13_EnhA1;E042,13_EnhA1;E043,14_EnhA2;E044,13_EnhA1;E045,15_EnhAF;E046,15_EnhAF;E047,14_EnhA2;E048,14_EnhA2;E050,15_EnhAF;E051,14_EnhA2;E058,19_DNase;E062,15_EnhAF;E093,15_EnhAF;E099,17_EnhW2;E101,17_EnhW2;E106,17…	E002,H3K4me3_Pro;E037,H3K4me3_Pro;E038,H3K4me3_Pro;E039,H3K4me3_Pro;E040,H3K4me3_Pro;E041,H3K4me3_Pro;E042,H3K4me3_Pro;E044,H3K4me3_Pro;E045,H3K4me3_Pro;E048,H3K4me3_Pro;E101,H3K4me3_Pro;E116,H3K4me3_Pro;E011,H3K27ac_Enh;E013,H3K27ac_Enh;E032,H3K27ac_Enh;E034,H3K27ac_Enh;E037,H3K27ac_Enh;E038,H3K27ac_Enh;E039,H3K27ac_Enh;E040,H3K27ac_Enh;E041,H3K27ac_Enh;E042,H3K27ac_Enh;E043,H3K27ac_Enh;E044,H3K…	E029;E032;E033;E034;E046;E050;E051;E057;E093;E116	GM12878,BATF,HudsonAlpha,None;GM12878,BCL11A,HudsonAlpha,None;GM12878,EBF1,Stanford,None;GM12878,IRF4,HudsonAlpha,None;GM12878,JUND,Stanford,None;GM12878,MEF2A,HudsonAlpha,None;GM12878,NFKB,Stanford,None;GM12878,NFKB,Stanford,TNFa;GM12878,OCT2,HudsonAlpha,None;GM12878,PBX3,HudsonAlpha,None;GM12878,POL2,Stanford,None;GM12878,POU2F2,HudsonAlpha,None;GM12878,PU1,HudsonAlpha,None;GM12878,RAD21,Stanfo…	GTEx2015_v6,Colon_Sigmoid,VANGL2,5.67047891069926e-08	.	21886157,Serum concentration of arabitol,2.30E-04	.	ENSG00000162738.5	VANGL2	3	3790	NM_020335	VANGL2	3	3790	.	rs17371986
1	198861813	0	0	0	rs113116201	T	C	0.0041	0.01	0.0035	0.02	1	0	E011,7_Enh;E023,7_Enh;E050,7_Enh;E067,7_Enh;E068,7_Enh;E069,7_Enh;E070,7_Enh;E071,7_Enh;E073,7_Enh;E082,7_Enh;E116,7_Enh	E035,12_TxEnhW;E036,12_TxEnhW;E067,12_TxEnhW;E068,10_TxEnh5;E069,12_TxEnhW;E070,12_TxEnhW;E071,10_TxEnh5;E072,17_EnhW2;E073,12_TxEnhW;E074,10_TxEnh5;E115,12_TxEnhW	E009,H3K4me1_Enh;E010,H3K4me1_Enh;E011,H3K4me1_Enh;E023,H3K4me1_Enh;E049,H3K4me1_Enh;E050,H3K4me1_Enh;E051,H3K4me1_Enh;E053,H3K4me1_Enh;E067,H3K4me1_Enh;E068,H3K4me1_Enh;E069,H3K4me1_Enh;E070,H3K4me1_Enh;E071,H3K4me1_Enh;E072,H3K4me1_Enh;E073,H3K4me1_Enh;E074,H3K4me1_Enh;E080,H3K4me1_Enh;E082,H3K4me1_Enh;E093,H3K4me1_Enh;E095,H3K4me1_Enh;E109,H3K4me1_Enh;E112,H3K4me1_Enh;E115,H3K4me1_Enh;E121,H3K…		SH-SY5Y,GATA2,UCD,None	.	.	.	Cdx;E4BP4;Evi-1_4;Pou6f1_1	ENSG00000229989.2	RP11-31E23.1	0	0	NR_040073	LOC100131234	0	0	INT	rs113116201
2	12500615	0	0	0	rs1534422	G	A	0.38	0.48	0.74	0.56	0	0	E029,7_Enh;E031,7_Enh;E032,7_Enh;E033,7_Enh;E034,7_Enh;E035,7_Enh;E036,7_Enh;E037,7_Enh;E038,7_Enh;E039,7_Enh;E040,7_Enh;E041,2_TssAFlnk;E042,7_Enh;E043,7_Enh;E044,7_Enh;E045,7_Enh;E046,7_Enh;E047,7_Enh;E048,7_Enh;E050,7_Enh;E051,7_Enh;E062,7_Enh;E093,7_Enh;E115,7_Enh;E124,7_Enh	E029,17_EnhW2;E030,17_EnhW2;E031,15_EnhAF;E032,15_EnhAF;E033,14_EnhA2;E034,15_EnhAF;E035,17_EnhW2;E036,17_EnhW2;E037,14_EnhA2;E038,14_EnhA2;E039,14_EnhA2;E040,15_EnhAF;E041,13_EnhA1;E042,14_EnhA2;E043,15_EnhAF;E044,14_EnhA2;E045,14_EnhA2;E046,15_EnhAF;E047,15_EnhAF;E048,14_EnhA2;E050,17_EnhW2;E051,17_EnhW2;E062,15_EnhAF;E093,15_EnhAF;E112,17_EnhW2;E115,15_EnhAF;E116,17_EnhW2;E123,17_EnhW2;E124,17…	E021,H3K4me1_Enh;E029,H3K4me1_Enh;E031,H3K4me1_Enh;E032,H3K4me1_Enh;E033,H3K4me1_Enh;E034,H3K4me1_Enh;E035,H3K4me1_Enh;E036,H3K4me1_Enh;E037,H3K4me1_Enh;E038,H3K4me1_Enh;E039,H3K4me1_Enh;E040,H3K4me1_Enh;E041,H3K4me1_Enh;E042,H3K4me1_Enh;E043,H3K4me1_Enh;E044,H3K4me1_Enh;E045,H3K4me1_Enh;E046,H3K4me1_Enh;E047,H3K4me1_Enh;E048,H3K4me1_Enh;E050,H3K4me1_Enh;E051,H3K4me1_Enh;E055,H3K4me1_Enh;E056,H3K…	E033	.	.	19430480,Type 1 diabetes,2E-6	.	.	ENSG00000224184.1	AC096559.1	0	0	NM_021643	TRIB2	5	216255	.	rs1534422
2	181370365	0	0	0	rs6716355	T	G	0.29	0.25	0.39	0.3	1	1	E037,7_Enh;E061,7_Enh;E115,7_Enh;E121,7_Enh	E061,19_DNase	E009,H3K4me1_Enh;E010,H3K4me1_Enh;E012,H3K4me1_Enh;E013,H3K4me1_Enh;E033,H3K4me1_Enh;E037,H3K4me1_Enh;E039,H3K4me1_Enh;E040,H3K4me1_Enh;E041,H3K4me1_Enh;E043,H3K4me1_Enh;E044,H3K4me1_Enh;E061,H3K4me1_Enh;E115,H3K4me1_Enh;E121,H3K4me1_Enh;E011,H3K27ac_Enh;E012,H3K27ac_Enh;E013,H3K27ac_Enh;E015,H3K27ac_Enh;E056,H3K27ac_Enh;E063,H3K27ac_Enh;E115,H3K27ac_Enh;E121,H3K27ac_Enh;E038,H3K9ac_Pro;E063,H3K9…	E059	.	GTEx2015_v6,Brain_Cerebellum,UBE2E3,1.6385872051466e-07	.	.	STAT_known11	ENSG00000234663.1	AC104820.2	0	0	NR_039637	MIR4437	5	64712	.	rs6716355
2	203746472	0	0	0	rs6435203	G	A	0.63	0.65	0.41	0.71	0	0	E033,7_Enh;E034,7_Enh;E037,7_Enh;E038,7_Enh;E039,7_Enh;E040,7_Enh;E041,7_Enh;E042,7_Enh;E043,7_Enh;E044,7_Enh;E048,7_Enh;E093,7_Enh;E112,7_Enh	E031,17_EnhW2;E032,17_EnhW2;E033,17_EnhW2;E034,17_EnhW2;E037,15_EnhAF;E038,15_EnhAF;E039,15_EnhAF;E040,14_EnhA2;E041,14_EnhA2;E042,15_EnhAF;E043,15_EnhAF;E044,15_EnhAF;E045,17_EnhW2;E046,17_EnhW2;E047,17_EnhW2;E048,15_EnhAF;E062,17_EnhW2;E093,17_EnhW2;E112,17_EnhW2;E115,17_EnhW2	E033,H3K4me1_Enh;E034,H3K4me1_Enh;E037,H3K4me1_Enh;E038,H3K4me1_Enh;E039,H3K4me1_Enh;E040,H3K4me1_Enh;E041,H3K4me1_Enh;E042,H3K4me1_Enh;E043,H3K4me1_Enh;E044,H3K4me1_Enh;E045,H3K4me1_Enh;E047,H3K4me1_Enh;E048,H3K4me1_Enh;E052,H3K4me1_Enh;E093,H3K4me1_Enh;E096,H3K4me1_Enh;E112,H3K4me1_Enh;E113,H3K4me1_Enh;E034,H3K27ac_Enh;E038,H3K27ac_Enh;E039,H3K27ac_Enh;E040,H3K27ac_Enh;E041,H3K27ac_Enh;E042,H3K…	E034	.	Westra2013,Whole_Blood,CD28,1.1470844360516173E-15	.	.	Maf_disc1;Maf_known1;STAT_disc7	ENSG00000178562.12	CD28	3	8637	NM_006139	CD28	3	8637	.	rs6435203
3	141422126	0	0	0	rs9846396	C	T	0.76	0.41	0.23	0.43	0	0	E001,7_Enh;E005,7_Enh;E006,6_EnhG;E015,7_Enh;E017,6_EnhG;E020,7_Enh;E025,6_EnhG;E028,7_Enh;E034,6_EnhG;E038,7_Enh;E042,6_EnhG;E052,7_Enh;E055,6_EnhG;E056,3_TxFlnk;E057,6_EnhG;E058,6_EnhG;E067,7_Enh;E071,7_Enh;E076,7_Enh;E079,7_Enh;E083,7_Enh;E091,6_EnhG;E094,6_EnhG;E095,6_EnhG;E096,6_EnhG;E097,7_Enh;E098,6_EnhG;E099,7_Enh;E103,7_Enh;E104,7_Enh;E105,7_Enh;E106,6_EnhG;E107,6_EnhG;E111,6_EnhG;E114,2…	E001,12_TxEnhW;E005,10_TxEnh5;E006,10_TxEnh5;E013,10_TxEnh5;E015,18_EnhAc;E017,9_TxReg;E023,10_TxEnh5;E025,9_TxReg;E026,10_TxEnh5;E027,12_TxEnhW;E028,10_TxEnh5;E038,12_TxEnhW;E042,12_TxEnhW;E049,10_TxEnh5;E052,10_TxEnh5;E054,10_TxEnh5;E055,9_TxReg;E056,9_TxReg;E057,10_TxEnh5;E058,10_TxEnh5;E059,10_TxEnh5;E061,10_TxEnh5;E063,10_TxEnh5;E065,10_TxEnh5;E067,10_TxEnh5;E068,10_TxEnh5;E069,10_TxEnh5;E07…	E001,H3K4me1_Enh;E002,H3K4me1_Enh;E005,H3K4me1_Enh;E006,H3K4me1_Enh;E012,H3K4me1_Enh;E013,H3K4me1_Enh;E015,H3K4me1_Enh;E016,H3K4me1_Enh;E017,H3K4me1_Enh;E020,H3K4me1_Enh;E022,H3K4me1_Enh;E023,H3K4me1_Enh;E025,H3K4me1_Enh;E026,H3K4me1_Enh;E027,H3K4me1_Enh;E028,H3K4me1_Enh;E034,H3K4me1_Enh;E037,H3K4me1_Enh;E038,H3K4me1_Enh;E040,H3K4me1_Enh;E041,H3K4me1_Enh;E042,H3K4me1_Enh;E043,H3K4me1_Enh;E044,H3K…	E004;E091;E114;E127	.	GTEx2015_v6,Adipose_Subcutaneous,ZBTB38,3.54073341190312e-07;GTEx2015_v6,Thyroid,ZBTB38,1.4823871769419e-05;GTEx2015_v6,Whole_Blood,ZBTB38,3.88000768481588e-07;Lappalainen2013,Lymphoblastoid_EUR_exonlevel,ENSG00000177311.6_141115101_141115345,3.6473886194648e-13	.	.	Crx_1	ENSG00000177311.6	ZBTB38	0	0	NM_001080412	ZBTB38	0	0	INT	rs9846396
3	160016881	0	0	0	rs522127	A	C	0.44	0.39	0.23	0.38	0	0	E025,7_Enh;E052,7_Enh;E077,7_Enh;E108,7_Enh;E114,7_Enh;E116,7_Enh;E117,7_Enh;E121,7_Enh;E126,7_Enh;E128,7_Enh	E114,17_EnhW2;E117,22_PromP;E120,17_EnhW2	E005,H3K27ac_Enh;E005,H3K9ac_Pro;E103,H3K9ac_Pro;E023,H3K4me1_Enh;E025,H3K4me1_Enh;E052,H3K4me1_Enh;E055,H3K4me1_Enh;E056,H3K4me1_Enh;E077,H3K4me1_Enh;E108,H3K4me1_Enh;E109,H3K4me1_Enh;E114,H3K4me1_Enh;E116,H3K4me1_Enh;E117,H3K4me1_Enh;E121,H3K4me1_Enh;E126,H3K4me1_Enh;E128,H3K4me1_Enh	E059	.	Lappalainen2013,Lymphoblastoid_EUR_exonlevel,ENSG00000151967.14_159583952_159584070,2.1804006747749e-06;Lappalainen2013,Lymphoblastoid_EUR_exonlevel,ENSG00000151967.14_159603996_159604113,1.81188284226462e-06;Lappalainen2013,Lymphoblastoid_EUR_exonlevel,ENSG00000151967.14_159605497_159605694,7.12202974727288e-07;Lappalainen2013,Lymphoblastoid_EUR_exonlevel,ENSG00000151967.14_159606609_159606732,1…	.	.	.	ENSG00000242107.1	CTD-2049J23.3	0	0	NM_000882	IL12A	3	20861	.	rs522127
		0	0	0	rs66756607	T	C	0.1	0.36	0.33	0.41	0	0	E009,7_Enh;E010,7_Enh;E011,7_Enh;E013,6_EnhG;E016,7_Enh;E053,7_Enh;E054,7_Enh;E069,7_Enh;E071,7_Enh;E073,7_Enh;E074,7_Enh;E076,7_Enh;E078,7_Enh;E080,7_Enh;E083,7_Enh;E096,7_Enh;E100,7_Enh;E103,7_Enh;E110,7_Enh;E114,7_Enh;E122,7_Enh	E009,15_EnhAF;E010,18_EnhAc;E011,17_EnhW2;E012,17_EnhW2;E013,12_TxEnhW;E019,17_EnhW2;E054,12_TxEnhW;E068,17_EnhW2;E069,17_EnhW2;E071,17_EnhW2;E072,17_EnhW2;E073,17_EnhW2;E074,12_TxEnhW;E076,10_TxEnh5;E078,17_EnhW2;E080,17_EnhW2;E083,14_EnhA2;E111,12_TxEnhW	E001,H3K4me1_Enh;E007,H3K4me1_Enh;E008,H3K4me1_Enh;E009,H3K4me1_Enh;E010,H3K4me1_Enh;E011,H3K4me1_Enh;E012,H3K4me1_Enh;E013,H3K4me1_Enh;E014,H3K4me1_Enh;E016,H3K4me1_Enh;E019,H3K4me1_Enh;E020,H3K4me1_Enh;E024,H3K4me1_Enh;E026,H3K4me1_Enh;E027,H3K4me1_Enh;E031,H3K4me1_Enh;E032,H3K4me1_Enh;E043,H3K4me1_Enh;E046,H3K4me1_Enh;E049,H3K4me1_Enh;E053,H3K4me1_Enh;E054,H3K4me1_Enh;E055,H3K4me1_Enh;E061,H3K…	E059	.	.	.	.	Elf3;HDAC2_disc6;HNF4_known5;Ik-2_3;Irf_disc3;Pax-4_4;Pax-4_5;RXRA_known3;Zfp105;p300_disc5	ENSG00000145012.8	LPP	0	0	NM_001167672	LPP	0	0	INT	rs66756607
4	2831000	0	0	0	rs189139	C	T	0.11	0.36	0.41	0.3	0	0	E006,6_EnhG;E022,6_EnhG;E056,6_EnhG;E113,3_TxFlnk	E006,11_TxEnh3;E056,11_TxEnh3;E113,10_TxEnh5	E005,H3K4me1_Enh;E006,H3K4me1_Enh;E013,H3K4me1_Enh;E022,H3K4me1_Enh;E032,H3K4me1_Enh;E046,H3K4me1_Enh;E047,H3K4me1_Enh;E055,H3K4me1_Enh;E056,H3K4me1_Enh;E059,H3K4me1_Enh;E089,H3K4me1_Enh;E091,H3K4me1_Enh;E099,H3K4me1_Enh;E105,H3K4me1_Enh;E113,H3K4me1_Enh;E116,H3K4me1_Enh;E125,H3K4me1_Enh;E005,H3K4me3_Pro;E006,H3K4me3_Pro;E007,H3K4me3_Pro;E056,H3K4me3_Pro;E059,H3K4me3_Pro;E113,H3K4me3_Pro;E006,H3K…		.	GTEx2015_v6,Cells_Transformed_fibroblasts,SH3BP2,7.23172783045084e-07	.	22233810,Gene expression of TNIP2 (ENSG00000168884) in dendritic cells treated with Mycobacterium tuberculosis,0.030662693	E2A_1;RP58;TATA_disc8	ENSG00000087266.11	SH3BP2	0	0	NM_001145856	SH3BP2	0	0	INT	rs189139
6	139590185	0	0	0	rs727098	C	T	0.86	0.62	0.32	0.74	0	0	E011,7_Enh;E013,7_Enh;E027,7_Enh;E029,7_Enh;E035,7_Enh;E036,7_Enh;E050,7_Enh;E051,2_TssAFlnk;E053,7_Enh;E061,7_Enh;E066,7_Enh;E076,7_Enh;E077,7_Enh;E078,7_Enh;E084,7_Enh;E085,7_Enh;E086,7_Enh;E087,2_TssAFlnk;E101,7_Enh;E102,7_Enh;E103,7_Enh;E107,7_Enh;E108,7_Enh;E109,7_Enh;E110,7_Enh;E117,7_Enh;E118,7_Enh;E124,7_Enh	E011,18_EnhAc;E013,17_EnhW2;E027,18_EnhAc;E030,17_EnhW2;E031,15_EnhAF;E033,17_EnhW2;E035,15_EnhAF;E036,17_EnhW2;E050,14_EnhA2;E051,13_EnhA1;E063,15_EnhAF;E066,14_EnhA2;E072,17_EnhW2;E073,17_EnhW2;E075,15_EnhAF;E076,14_EnhA2;E077,13_EnhA1;E078,15_EnhAF;E081,18_EnhAc;E083,18_EnhAc;E084,15_EnhAF;E085,15_EnhAF;E086,18_EnhAc;E087,14_EnhA2;E088,15_EnhAF;E091,17_EnhW2;E098,17_EnhW2;E101,13_EnhA1;E102,13…	E005,H3K27ac_Enh;E006,H3K27ac_Enh;E012,H3K27ac_Enh;E013,H3K27ac_Enh;E016,H3K27ac_Enh;E017,H3K27ac_Enh;E026,H3K27ac_Enh;E048,H3K27ac_Enh;E049,H3K27ac_Enh;E050,H3K27ac_Enh;E056,H3K27ac_Enh;E066,H3K27ac_Enh;E068,H3K27ac_Enh;E072,H3K27ac_Enh;E073,H3K27ac_Enh;E075,H3K27ac_Enh;E076,H3K27ac_Enh;E078,H3K27ac_Enh;E079,H3K27ac_Enh;E080,H3K27ac_Enh;E084,H3K27ac_Enh;E085,H3K27ac_Enh;E087,H3K27ac_Enh;E091,H3K…	E083;E084;E098	.	.	.	.	ERalpha-a_disc2;ERalpha-a_known1;Ik-3;RAR;SF1;STAT_known12;STAT_known15	ENSG00000238099.1	RP11-12A2.3	5	117129	NR_033919	LOC645434	5	115588	.	rs727098
6	159103590	0	0	0	rs9355260	G	A	0.26	0.18	0.2	0.15	0	0	E024,7_Enh;E027,7_Enh;E030,7_Enh;E031,7_Enh;E032,7_Enh;E033,7_Enh;E034,7_Enh;E036,7_Enh;E037,7_Enh;E038,7_Enh;E039,7_Enh;E040,7_Enh;E041,2_TssAFlnk;E042,7_Enh;E043,7_Enh;E046,7_Enh;E047,7_Enh;E048,7_Enh;E050,7_Enh;E051,7_Enh;E057,7_Enh;E058,7_Enh;E088,7_Enh;E090,7_Enh;E091,7_Enh;E093,7_Enh;E099,7_Enh;E112,7_Enh;E115,7_Enh	E029,17_EnhW2;E030,16_EnhW1;E031,14_EnhA2;E032,15_EnhAF;E033,17_EnhW2;E034,15_EnhAF;E035,17_EnhW2;E036,17_EnhW2;E037,17_EnhW2;E038,17_EnhW2;E039,15_EnhAF;E040,15_EnhAF;E041,13_EnhA1;E042,17_EnhW2;E043,15_EnhAF;E044,17_EnhW2;E045,17_EnhW2;E046,15_EnhAF;E047,17_EnhW2;E048,17_EnhW2;E050,15_EnhAF;E051,17_EnhW2;E057,17_EnhW2;E062,17_EnhW2;E069,17_EnhW2;E089,17_EnhW2;E090,17_EnhW2;E091,17_EnhW2;E093,15…	E001,H3K4me1_Enh;E002,H3K4me1_Enh;E003,H3K4me1_Enh;E005,H3K4me1_Enh;E006,H3K4me1_Enh;E011,H3K4me1_Enh;E013,H3K4me1_Enh;E014,H3K4me1_Enh;E018,H3K4me1_Enh;E021,H3K4me1_Enh;E024,H3K4me1_Enh;E027,H3K4me1_Enh;E028,H3K4me1_Enh;E030,H3K4me1_Enh;E031,H3K4me1_Enh;E032,H3K4me1_Enh;E033,H3K4me1_Enh;E034,H3K4me1_Enh;E035,H3K4me1_Enh;E036,H3K4me1_Enh;E037,H3K4me1_Enh;E038,H3K4me1_Enh;E039,H3K4me1_Enh;E040,H3K…	E022;E089	.	.	.	.	.	ENSG00000224478.1	RP11-13P5.1	5	4200	NM_152133	TAGAP	5	58437	.	rs9355260
8	11458083	0	0	0	rs75637965	C	A	NA	NA	NA	NA	0	0	E006,7_Enh;E009,6_EnhG;E013,7_Enh;E017,7_Enh;E022,7_Enh;E029,7_Enh;E031,7_Enh;E032,7_Enh;E033,7_Enh;E034,7_Enh;E037,7_Enh;E038,7_Enh;E039,7_Enh;E040,7_Enh;E041,7_Enh;E042,7_Enh;E043,7_Enh;E044,7_Enh;E045,7_Enh;E046,7_Enh;E047,7_Enh;E048,7_Enh;E051,7_Enh;E055,3_TxFlnk;E056,3_TxFlnk;E066,7_Enh;E067,7_Enh;E068,7_Enh;E069,7_Enh;E071,7_Enh;E072,7_Enh;E073,7_Enh;E074,7_Enh;E075,7_Enh;E077,2_TssAFlnk;E0…	E001,19_DNase;E002,19_DNase;E004,19_DNase;E005,19_DNase;E006,14_EnhA2;E007,19_DNase;E009,19_DNase;E010,19_DNase;E011,17_EnhW2;E013,18_EnhAc;E015,19_DNase;E017,18_EnhAc;E019,19_DNase;E020,19_DNase;E021,19_DNase;E022,19_DNase;E023,19_DNase;E025,18_EnhAc;E026,19_DNase;E027,19_DNase;E028,19_DNase;E029,14_EnhA2;E030,15_EnhAF;E031,14_EnhA2;E032,13_EnhA1;E033,15_EnhAF;E034,13_EnhA1;E035,18_EnhAc;E036,19…	E005,H3K4me3_Pro;E006,H3K4me3_Pro;E007,H3K4me3_Pro;E032,H3K4me3_Pro;E034,H3K4me3_Pro;E040,H3K4me3_Pro;E041,H3K4me3_Pro;E042,H3K4me3_Pro;E044,H3K4me3_Pro;E046,H3K4me3_Pro;E055,H3K4me3_Pro;E056,H3K4me3_Pro;E067,H3K4me3_Pro;E075,H3K4me3_Pro;E077,H3K4me3_Pro;E079,H3K4me3_Pro;E101,H3K4me3_Pro;E102,H3K4me3_Pro;E103,H3K4me3_Pro;E113,H3K4me3_Pro;E114,H3K4me3_Pro;E115,H3K4me3_Pro;E116,H3K4me3_Pro;E006,H3K…	E006;E017;E032;E033;E034;E046;E055;E056;E084;E085;E093;E098;E109;E114;E116;E118;E120;E121;E123;E125;E126;E128	A549,GR,HudsonAlpha,DEX_100nM;A549,GR,HudsonAlpha,DEX_500pM;A549,GR,HudsonAlpha,DEX_50nM;GM12878,PAX5C20,HudsonAlpha,None;GM12878,PAX5N19,HudsonAlpha,None;GM12878,POL2,HudsonAlpha,None;GM12878,SIN3AK20,HudsonAlpha,None;HepG2,FOSL2,HudsonAlpha,None;HepG2,FOXA1,HudsonAlpha,None;HepG2,FOXA1,HudsonAlpha,None;HepG2,FOXA2,HudsonAlpha,None;HepG2,HNF4A,HudsonAlpha,None;HepG2,HNF4A,Stanford,forskolin;HepG…	.	.	.	NF-kappaB_disc2	ENSG00000154319.10	FAM167A	0	0	NM_053279	FAM167A	0	0	INT	rs75637965
8	70306125	0	0	0	rs13260060	G	A	0.04	0.1	0.41	0.13	0	0			E008,H3K27ac_Enh;E011,H3K27ac_Enh;E015,H3K27ac_Enh;E021,H3K27ac_Enh;E014,H3K4me1_Enh;E018,H3K4me1_Enh;E019,H3K4me1_Enh;E020,H3K4me1_Enh;E024,H3K4me1_Enh;E027,H3K4me1_Enh;E030,H3K4me1_Enh;E032,H3K4me1_Enh;E037,H3K4me1_Enh;E039,H3K4me1_Enh;E040,H3K4me1_Enh;E041,H3K4me1_Enh;E042,H3K4me1_Enh;E043,H3K4me1_Enh;E044,H3K4me1_Enh;E047,H3K4me1_Enh;E048,H3K4me1_Enh;E066,H3K4me1_Enh;E067,H3K4me1_Enh;E071,H3K…		.	.	.	.	LBP-9	ENSG00000140396.7	NCOA2	0	0	NM_006540	NCOA2	0	0	INT	rs13260060
20	41339548	0	0	0	rs6072343	G	A	0.07	0.09	0.0017	0.15	0	0	E005,7_Enh;E014,12_EnhBiv;E024,7_Enh;E052,7_Enh;E054,7_Enh;E055,7_Enh;E056,7_Enh;E057,7_Enh;E058,7_Enh;E081,7_Enh;E084,7_Enh;E085,7_Enh;E109,7_Enh;E117,7_Enh;E119,7_Enh;E122,7_Enh;E126,7_Enh;E127,7_Enh;E129,7_Enh	E023,17_EnhW2;E027,17_EnhW2;E028,17_EnhW2;E052,14_EnhA2;E055,13_EnhA1;E056,17_EnhW2;E057,17_EnhW2;E058,17_EnhW2;E059,19_DNase;E067,17_EnhW2;E069,17_EnhW2;E079,17_EnhW2	E001,H3K4me1_Enh;E003,H3K4me1_Enh;E005,H3K4me1_Enh;E008,H3K4me1_Enh;E009,H3K4me1_Enh;E013,H3K4me1_Enh;E014,H3K4me1_Enh;E015,H3K4me1_Enh;E016,H3K4me1_Enh;E017,H3K4me1_Enh;E018,H3K4me1_Enh;E019,H3K4me1_Enh;E020,H3K4me1_Enh;E021,H3K4me1_Enh;E022,H3K4me1_Enh;E023,H3K4me1_Enh;E024,H3K4me1_Enh;E025,H3K4me1_Enh;E027,H3K4me1_Enh;E028,H3K4me1_Enh;E033,H3K4me1_Enh;E034,H3K4me1_Enh;E036,H3K4me1_Enh;E042,H3K…	E008;E057;E086;E122	.	GTEx2015_v6,Skin_Sun_Exposed_Lower_leg,LPIN3,2.12760052778696e-06;GTEx2015_v6,Thyroid,LPIN3,5.5527764697182e-07	.	.	Cphx;Hdx;RP58	ENSG00000132793.7	LPIN3	5	1371	NM_022896	LPIN3	5	1370	.	rs6072343
21	33415005	0	0	0	rs9808753	A	G	0.22	0.22	0.45	0.16	1	1	E005,6_EnhG;E006,6_EnhG;E032,6_EnhG;E039,6_EnhG;E043,6_EnhG;E059,7_Enh;E061,6_EnhG;E062,6_EnhG;E077,6_EnhG;E084,6_EnhG;E085,6_EnhG;E091,6_EnhG;E097,6_EnhG;E110,7_Enh;E116,6_EnhG;E118,6_EnhG	E039,10_TxEnh5;E043,10_TxEnh5;E044,12_TxEnhW;E059,10_TxEnh5;E061,10_TxEnh5;E062,12_TxEnhW;E067,12_TxEnhW;E074,12_TxEnhW;E084,10_TxEnh5;E085,10_TxEnh5;E110,10_TxEnh5;E116,12_TxEnhW;E118,10_TxEnh5;E124,12_TxEnhW	E002,H3K4me1_Enh;E003,H3K4me1_Enh;E005,H3K4me1_Enh;E006,H3K4me1_Enh;E008,H3K4me1_Enh;E011,H3K4me1_Enh;E016,H3K4me1_Enh;E018,H3K4me1_Enh;E020,H3K4me1_Enh;E022,H3K4me1_Enh;E027,H3K4me1_Enh;E030,H3K4me1_Enh;E032,H3K4me1_Enh;E034,H3K4me1_Enh;E036,H3K4me1_Enh;E037,H3K4me1_Enh;E038,H3K4me1_Enh;E039,H3K4me1_Enh;E040,H3K4me1_Enh;E041,H3K4me1_Enh;E042,H3K4me1_Enh;E043,H3K4me1_Enh;E044,H3K4me1_Enh;E045,H3K…	E059	.	GTEx2015_v6,Artery_Tibial,TMEM50B,2.77379890023263e-06;GTEx2015_v6,Whole_Blood,IFNGR2,6.55540275788264e-09;GTEx2015_v6,Whole_Blood,TMEM50B,6.63840315845601e-07;Westra2013,Whole_Blood,-,2.3850717882594737E-46;Westra2013,Whole_Blood,IFNAR1,2.5744825640734465E-7;Westra2013,Whole_Blood,IFNAR2,9.76539362019459E-4;Westra2013,Whole_Blood,IL10RB,3.2188660141517975E-14;Westra2013,Whole_Blood,IL10RB,3.6944…	.	21829388,Gene expression of IFNAR1 in blood,1.5E-03;21829388,Gene expression of IFNGR2 in blood,1.6E-33;21829388,Gene expression of IL10RB in blood,2.9E-04;21829388,Gene expression of [probe 4480647 centered at chr21:33733423] in blood,7.0E-17	Mef2_known5	ENSG00000159128.9	IFNGR2	0	0	NM_005534	IFNGR2	0	0	NSM	rs9808753
10	6079322	0	0	0	rs62626325	G	A	0.02	0.08	0.13	0.16	0	0			E018,H3K9ac_Pro;E063,H3K9ac_Pro;E034,H3K4me1_Enh;E044,H3K4me1_Enh;E044,H3K27ac_Enh;E055,H3K27ac_Enh;E056,H3K27ac_Enh;E105,H3K27ac_Enh		.	.	.	.	.	ENSG00000134453.10	RBM17	5	9664	NM_032905	RBM17	5	9662	.	rs62626325
10	43147362	0	0	0	rs3004212	C	T	0.15	0.25	0.21	0.26	0	0	E041,7_Enh;E043,7_Enh	E037,12_TxEnhW;E038,12_TxEnhW;E039,12_TxEnhW;E040,12_TxEnhW;E041,12_TxEnhW;E042,12_TxEnhW;E044,12_TxEnhW;E045,12_TxEnhW;E047,12_TxEnhW	E018,H3K4me1_Enh;E023,H3K4me1_Enh;E025,H3K4me1_Enh;E029,H3K4me1_Enh;E030,H3K4me1_Enh;E034,H3K4me1_Enh;E037,H3K4me1_Enh;E038,H3K4me1_Enh;E039,H3K4me1_Enh;E040,H3K4me1_Enh;E041,H3K4me1_Enh;E042,H3K4me1_Enh;E043,H3K4me1_Enh;E044,H3K4me1_Enh;E045,H3K4me1_Enh;E046,H3K4me1_Enh;E047,H3K4me1_Enh;E048,H3K4me1_Enh;E055,H3K4me1_Enh;E056,H3K4me1_Enh;E061,H3K4me1_Enh;E100,H3K4me1_Enh;E109,H3K4me1_Enh;E116,H3K…		.	GTEx2015_v6,Brain_Nucleus_accumbens_basal_ganglia,CSGALNACT2,3.33707802166173e-06;GTEx2015_v6,Esophagus_Muscularis,RP11-351D16.3,1.25162449611789e-05	.	.	AP-1_disc4;Foxj1_1;OTX;Pou2f2_known2;STAT_known15;Zfp105	ENSG00000169826.6	CSGALNACT2	0	0	NM_018590	CSGALNACT2	0	0	INT	rs3004212

## Sheet: PhenoScanner
snp	rsid	hg19_coordinates	hg38_coordinates	chr	pos_hg19	pos_hg38	a1	a2	afr	amr	eas	eur	sas	consequence	protein_position	amino_acids	ensembl	hgnc
rs4953911	rs4953911	chr2:135068794	chr2:134311223	2	135068794	134311223	A	T	0.2451	0.5893	0.5516	0.6531	0.5358	intron	-	-	ENSG00000152127	MGAT5
rs7779014	rs7779014	chr7:75975586	chr7:76346269	7	75975586	76346269	C	T	0.6702	0.7104	0.5546	0.7018	0.816	intron	-	-	ENSG00000170027	YWHAG
rs17149161	rs17149161	chr7:75978229	chr7:76348912	7	75978229	76348912	A	C	0.3306	0.2896	0.4454	0.2982	0.184	intron	-	-	ENSG00000170027	YWHAG
rs12644284	rs12644284	chr4:154154000	chr4:153232848	4	154154000	153232848	A	G	0.9856	0.8357	0.9127	0.7356	0.865	intron	-	-	ENSG00000109654	TRIM2
rs7789940	rs7789940	chr7:75951230	chr7:76321913	7	75951230	76321913	A	G	0.6694	0.7118	0.5546	0.7018	0.816	downstream	-	-	ENSG00000170027	YWHAG
rs758944	rs758944	chr7:75953297	chr7:76323980	7	75953297	76323980	C	A	0.6694	0.7118	0.5546	0.7018	0.816	downstream	-	-	ENSG00000170027	YWHAG
rs11962089	rs11962089	chr6:105612220	chr6:105164345	6	105612220	105164345	A	G	0.6536	0.9193	0.9702	0.8857	0.8957	intron	-	-	ENSG00000132429	POPDC3
rs12722489	rs12722489	chr10:6102012	chr10:6060049	10	6102012	6060049	T	C	0.0083	0.062	0.131	0.1421	0.1299	intron	-	-	ENSG00000134460	IL2RA
rs6604026	rs6604026	chr1:93303603	chr1:92838046	1	93303603	92838046	C	T	0.2685	0.232	0.0099	0.2833	0.135	intron	-	-	ENSG00000122406	RPL5
rs10984447	rs10984447	chr9:121984553	chr9:119222275	9	121984553	119222275	A	G	0.9349	0.7594	0.8948	0.7744	0.7863	intron	-	-	ENSG00000078725	BRINP1
rs3135388	rs3135388	chr6:32413051	chr6:32445274	6	32413051	32445274	G	A	0.9728	0.9496	0.994	0.8797	0.9826	downstream	-	-	ENSG00000206308	HLA-DRA
rs6498169	rs6498169	chr16:11249329	chr16:11155472	16	11249329	11155472	A	G	0.7784	0.4683	0.4395	0.6262	0.7863	intron	-	-	ENSG00000038532	CLEC16A
rs6897932	rs6897932	chr5:35874575	chr5:35874473	5	35874575	35874473	C	T	0.9342	0.817	0.8313	0.7286	0.7883	missense	244	T/I	ENSG00000168685	IL7R
rs10492972	rs10492972	chr1:10353112	chr1:10293054	1	10353112	10293054	C	T	0.3116	0.3746	0.3472	0.334	0.2771	intron	-	-	ENSG00000054523	KIF1B
rs6691722	rs6691722	chr1:24673866	chr1:24347376	1	24673866	24347376	A	G	0.292	0.3732	0.5	0.4901	0.4857	intron	-	-	ENSG00000158055	GRHL3
rs16898029	rs16898029	chr4:19047617	chr4:19045994	4	19047617	19045994	C	T	0.6445	0.9193	0.995	0.9175	0.7822	intergenic	-	-	-	MTCO3P44
rs12957214	rs12957214	chr18:36935540	chr18:39355576	18	36935540	39355576	A	C	0.7723	0.8112	0.6974	0.7982	0.7822	intron	-	-	-	RP11-244M2.1
rs2300747	rs2300747	chr1:117104215	chr1:116561593	1	117104215	116561593	A	G	0.7345	0.6657	0.4058	0.8579	0.6145	intron	-	-	ENSG00000116815	CD58
rs2523393	rs2523393	chr6:29705659	chr6:29737882	6	29705659	29737882	G	A	0.3222	0.3991	0.4415	0.4602	0.2464	intron	-	-	ENSG00000206509	HLA-F
rs4680534	rs4680534	chr3:159698945	chr3:159981157	3	159698945	159981157	C	T	0.4841	0.3343	0.1577	0.3539	0.1135	intron	-	-	ENSG00000244040	IL12A-AS1
rs2104286	rs2104286	chr10:6099045	chr10:6057082	10	6099045	6057082	T	C	0.9682	0.8977	0.869	0.7803	0.8078	intron	-	-	ENSG00000134460	IL2RA
rs4149584	rs4149584	chr12:6442643	chr12:6333477	12	6442643	6333477	T	C	0.0015	0.013	0	0.0189	0	missense	121	Q/R	ENSG00000067182	TNFRSF1A
rs882300	rs882300	chr2:136976255	chr2:136218685	2	136976255	136218685	T	C	0.2708	0.2334	0.2103	0.3708	0.1973	intergenic	-	-	-	RP11-1193F23.1
rs11865121	rs11865121	chr16:11166688	chr16:11072831	16	11166688	11072831	A	C	0.6286	0.2651	0.2222	0.333	0.3978	intron	-	-	ENSG00000038532	CLEC16A
rs17445836	rs17445836	chr16:86017663	chr16:85984057	16	86017663	85984057	A	G	0.0219	0.085	0.0565	0.2177	0.0685	intron	-	-	-	RP11-542M13.2
rs6896969	rs6896969	chr5:40424426	chr5:40424324	5	40424426	40424324	A	C	0.3888	0.5576	0.8591	0.4135	0.5532	intron	-	-	-	RP11-386E5.1
rs1790100	rs1790100	chr12:123656725	chr12:123172178	12	123656725	123172178	G	T	0.848	0.268	0.002	0.2296	0.2065	intron	-	-	ENSG00000051825	MPHOSPH9
rs1250540	rs1250540	chr10:81036007	chr10:79276250	10	81036007	79276250	G	A	0.1755	0.2968	0.4246	0.333	0.4029	intron	-	-	ENSG00000108175	ZMIZ1
rs1800693	rs1800693	chr12:6440009	chr12:6330843	12	6440009	6330843	T	C	0.6392	0.719	0.877	0.5746	0.7168	intron	-	-	ENSG00000067182	TNFRSF1A
rs3135338	rs3135338	chr6:32401217	chr6:32433440	6	32401217	32433440	T	C	0.4909	0.6772	0.6944	0.6551	0.6401	intergenic	-	-	-	TBC1D22B
rs744166	rs744166	chr17:40514201	chr17:42362183	17	40514201	42362183	G	A	0.7186	0.2867	0.3978	0.4145	0.5112	intron	-	-	ENSG00000168610	STAT3
rs1458175	rs1458175	chr12:41965861	chr12:41572059	12	41965861	41572059	C	A	0.6687	0.7219	0.8492	0.5626	0.6922	intron	-	-	ENSG00000165966	PDZRN4
rs908821	rs908821	chr3:140540718	chr3:140821876	3	140540718	140821876	G	A	0.2738	0.3905	0.4653	0.2555	0.3476	intergenic	-	-	-	KRT18P35
rs7672826	rs7672826	chr4:182399695	chr4:181478542	4	182399695	181478542	A	G	0.5182	0.3444	0.3294	0.3161	0.3937	intergenic	-	-	-	RN7SKP13
rs9523762	rs9523762	chr13:93331886	chr13:92679633	13	93331886	92679633	A	G	0.385	0.5648	0.499	0.3688	0.4294	intron	-	-	ENSG00000179399	GPC5
rs1529316	rs1529316	chr8:3828138	chr8:3970616	8	3828138	3970616	C	T	0.4024	0.438	0.2034	0.5109	0.3865	intron	-	-	ENSG00000183117	CSMD1
rs1755289	rs1755289	chr9:17938351	chr9:17938353	9	17938351	17938353	C	T	0.2519	0.6282	0.5962	0.6342	0.546	intron	-	-	ENSG00000178031	ADAMTSL1
rs397020	rs397020	chr20:1205886	chr20:1225242	20	1205886	1225242	T	C	0.1664	0.5461	0.7123	0.4652	0.7117	upstream	-	-	ENSG00000244588	RAD21L1
rs1109670	rs1109670	chr2:9250038	chr2:9109909	2	9250038	9109909	A	C	0.3011	0.3069	0.2946	0.2674	0.5419	downstream	-	-	-	RP11-734K21.5
rs651477	rs651477	chr2:119395691	chr2:118638115	2	119395691	118638115	T	C	0.767	0.6686	0.8194	0.7475	0.5808	intergenic	-	-	-	LINC01956
rs1841770	rs1841770	chr3:147756686	chr3:148038899	3	147756686	148038899	G	T	0.1362	0.3501	0.1815	0.4483	0.1994	intergenic	-	-	-	SIAH2
rs1437898	rs1437898	chr2:133746630	chr2:132989057	2	133746630	132989057	C	A	0.4342	0.4971	0.5645	0.6203	0.6258	intron	-	-	ENSG00000176771	NCKAP5
rs1557351	rs1557351	chr18:54752314	chr18:57085083	18	54752314	57085083	C	T	0.2678	0.3876	0.4028	0.2177	0.2065	intergenic	-	-	-	LINC-ROR
rs17157903	rs17157903	chr7:103628036	chr7:103987589	7	103628036	103987589	C	T	0.8971	0.902	0.7133	0.8539	0.8149	intron	-	-	ENSG00000189056	RELN
rs2116078	rs2116078	chr8:73363989	chr8:72451754	8	73363989	72451754	G	T	0.1914	0.487	0.2698	0.5467	0.2996	intergenic	-	-	-	RP11-351E7.1
rs4704970	rs4704970	chr5:155500992	chr5:156073982	5	155500992	156073982	A	G	0.0598	0.1239	0.002	0.2008	0.0971	intron	-	-	ENSG00000170624	SGCD
rs1386330	rs1386330	chr11:87819427	chr11:88086259	11	87819427	88086259	C	T	0.0756	0.1974	0.0724	0.1312	0.1299	intron	-	-	-	RP11-164N3.2
rs2842483	rs2842483	chr9:78906150	chr9:76291234	9	78906150	76291234	G	A	0.3411	0.2262	0.0823	0.2644	0.1585	intron	-	-	ENSG00000099139	PCSK5
rs12047808	rs12047808	chr1:179469314	chr1:179500179	1	179469314	179500179	A	G	0.6838	0.9179	0.8363	0.8877	0.9703	intron	-	-	ENSG00000162779	AXDND1
rs1927457	rs1927457	chr10:30008663	chr10:29719734	10	30008663	29719734	C	T	0.4017	0.3141	0.4841	0.3171	0.4366	intron	-	-	ENSG00000197321	SVIL
rs11957313	rs11957313	chr5:169950394	chr5:170523390	5	169950394	170523390	A	G	0.3101	0.1398	0.244	0.1352	0.1769	intron	-	-	ENSG00000182132	KCNIP1
rs9480865	rs9480865	chr6:108916573	chr6:108595370	6	108916573	108595370	C	T	0.3026	0.2133	0.0526	0.1809	0.1247	intron	-	-	ENSG00000118689	FOXO3
rs716595	rs716595	chr10:112006486	chr10:110246728	10	112006486	110246728	A	G	0.0068	0.2767	0.2788	0.0696	0.1943	intron	-	-	ENSG00000119950	MXI1
rs261902	rs261902	chr12:32476727	chr12:32323793	12	32476727	32323793	G	A	0.8321	0.6945	0.8522	0.83	0.7679	intron	-	-	ENSG00000151746	BICD1
rs11666377	rs11666377	chr19:17118433	chr19:17007623	19	17118433	17007623	C	T	0.6838	0.8991	0.8839	0.8579	0.8957	intron	-	-	ENSG00000160111	CPAMD8
rs2039485	rs2039485	chr14:32353250	chr14:31884044	14	32353250	31884044	C	T	0.0825	0.2334	0.4792	0.2038	0.3783	intergenic	-	-	-	NUBPL
rs6917747	rs6917747	chr6:160402705	chr6:159981673	6	160402705	159981673	A	G	0.0507	0.0634	0.0288	0.1352	0.1288	intron	-	-	ENSG00000197081	IGF2R
rs2602397	rs1597944	chr2:234504098	chr2:233595452	2	234504098	233595452	C	T	0.8389	0.536	0.4623	0.499	0.3292	intergenic	-	-	-	STK25
rs10243024	rs10243024	chr7:116346603	chr7:116706549	7	116346603	116706549	A	G	0.5	0.2046	0.2966	0.2634	0.2904	intron	-	-	ENSG00000105976	MET
rs299175	rs299175	chr19:56313528	chr19:55802162	19	56313528	55802162	G	A	0.5764	0.5634	0.6548	0.5567	0.6513	intron	-	-	ENSG00000179873	NLRP11
rs7253363	rs7253363	chr19:11682495	chr19:11571680	19	11682495	11571680	G	T	0.9992	0.964	1	0.9602	0.9663	intron	-	-	ENSG00000198551	ZNF627
rs10259085	rs10259085	chr7:7268431	chr7:7228800	7	7268431	7228800	C	T	0.1747	0.549	0.3026	0.5348	0.7096	intron	-	-	ENSG00000106392	C1GALT1
rs180358	rs180358	chr11:116599392	chr11:116728676	11	116599392	116728676	T	C	0.177	0.1499	0.001	0.2117	0.0971	intergenic	-	-	-	BUD13
rs1478091	rs1478091	chr4:131790501	chr4:130869346	4	131790501	130869346	C	T	0.4554	0.1023	0.0665	0.0765	0.092	intergenic	-	-	-	RP11-404I7.1
rs7191888	rs7191888	chr16:73581058	chr16:73547159	16	73581058	73547159	A	G	0.5998	0.8343	0.8938	0.8121	0.8129	intron	-	-	-	CTD-2009A10.1
rs12638253	rs12638253	chr3:156626091	chr3:156908302	3	156626091	156908302	C	T	0.8918	0.4121	0.2619	0.4751	0.499	intron	-	-	ENSG00000197980	LEKR1
rs337718	rs337718	chr18:69774278	chr18:72107043	18	69774278	72107043	C	T	0.6067	0.696	0.6448	0.7048	0.7004	intergenic	-	-	-	RP11-736G13.1
rs10518025	rs10518025	chr4:68064440	chr4:67198722	4	68064440	67198722	C	T	0.1732	0.147	0.1121	0.1173	0.1922	intergenic	-	-	-	AC112518.3
rs6941421	rs6941421	chr6:15089151	chr6:15088920	6	15089151	15088920	C	T	0.2761	0.2824	0.374	0.4354	0.4192	intron	-	-	-	RP11-146I2.1
rs9320598	rs9320598	chr6:98019080	chr6:97571204	6	98019080	97571204	A	G	0.7345	0.6441	0.5159	0.9364	0.9223	intron	-	-	-	RP11-436D23.1
rs9657904	rs9657904	chr3:105586714	chr3:105867870	3	105586714	105867870	C	T	0.3064	0.2522	0.4683	0.1928	0.2546	intron	-	-	ENSG00000114423	CBLB
rs2040406	rs2040406	chr6:32603007	chr6:32635230	6	32603007	32635230	G	A	0.2935	0.2651	0.1756	0.1928	0.1483	intron	-	-	ENSG00000206305	HLA-DQA1
rs3129934	rs3129934	chr6:32336187	chr6:32368410	6	32336187	32368410	C	T	0.7784	0.879	0.9038	0.8579	0.9192	intron	-	-	ENSG00000206310	C6orf10
rs522308	rs522308	chr6:32581922	chr6:32614145	6	32581922	32614145	T	C	0.1573	0.3141	0.1081	0.3072	0.2791	intergenic	-	-	-	TBC1D22B
rs2454138	rs2454138	chr6:32570401	chr6:32602624	6	32570401	32602624	A	G	0.1793	0.2939	0.1399	0.2674	0.2413	intergenic	-	-	-	TBC1D22B
rs1335532	rs1335532	chr1:117100957	chr1:116558335	1	117100957	116558335	G	A	0.587	0.3674	0.5893	0.1461	0.407	intron	-	-	ENSG00000116815	CD58
rs703842	rs703842	chr12:58162739	chr12:57768956	12	58162739	57768956	G	A	0.2995	0.2882	0.6458	0.3201	0.5787	missense	11	T/I	ENSG00000111012	CYP27B1
rs9271366	rs9271366	chr6:32586854	chr6:32619077	6	32586854	32619077	A	G	0.8737	0.9337	0.8383	0.8777	0.7434	intergenic	-	-	-	TBC1D22B
rs6074022	rs6074022	chr20:44740196	chr20:46111557	20	44740196	46111557	C	T	0.0234	0.2118	0.4405	0.2575	0.2679	intergenic	-	-	-	LINC01754
rs8049603	rs8049603	chr16:23067260	chr16:23055939	16	23067260	23055939	G	T	0.9796	0.5476	0.7966	0.7803	0.8333	intergenic	-	-	-	RP11-20G6.3
rs6984045	rs6984045	chr8:131092413	chr8:130080167	8	131092413	130080167	C	T	0.0499	0.0216	0	0.0348	0.0082	intron	-	-	ENSG00000153317	ASAP1
rs6718520	rs6718520	chr2:43325570	chr2:43098432	2	43325570	43098432	A	G	0.0567	0.3429	0.2649	0.4672	0.4744	intron	-	-	-	AC093609.1
rs2546890	rs2546890	chr5:158759900	chr5:159332892	5	158759900	159332892	A	G	0.3495	0.4121	0.4087	0.4911	0.5634	upstream	-	-	ENSG00000113302	IL12B
rs8070463	rs8070463	chr17:45768836	chr17:47691470	17	45768836	47691470	C	T	0.6793	0.4207	0.4395	0.499	0.5092	upstream	-	-	ENSG00000198933	TBKBP1
rs2681424	rs2681424	chr3:121769522	chr3:122050675	3	121769522	122050675	C	T	0.267	0.6873	0.7212	0.506	0.3681	upstream	-	-	ENSG00000114013	CD86
rs1738074	rs1738074	chr6:159465977	chr6:159044945	6	159465977	159044945	T	C	0.702	0.5548	0.5526	0.4334	0.3753	5_prime_UTR	-	-	ENSG00000164691	TAGAP
rs1250542	rs1250542	chr10:81034670	chr10:79274913	10	81034670	79274913	G	A	0.826	0.7046	0.5853	0.667	0.5982	intron	-	-	ENSG00000108175	ZMIZ1
rs7191700	rs7191700	chr16:11406803	chr16:11312946	16	11406803	11312946	C	T	0.8169	0.8112	0.9554	0.662	0.7914	intron	-	-	ENSG00000175643	RMI2
rs9596270	rs9596270	chr13:50842440	chr13:50268304	13	50842440	50268304	C	T	0.0401	0.0331	0.002	0.0567	0.0409	intron	-	-	ENSG00000176124	DLEU1
rs10866713	rs10866713	chr5:158918894	chr5:159491886	5	158918894	159491886	A	G	0.1271	0.134	0.002	0.2038	0.1329	intron	-	-	-	CTB-76P12.1
rs170934	rs170934	chr3:28079085	chr3:28037594	3	28079085	28037594	T	C	0.1581	0.4265	0.4722	0.4871	0.3773	intergenic	-	-	-	FECHP1
rs10411936	rs10411936	chr19:16548375	chr19:16437564	19	16548375	16437564	A	G	0.5371	0.3703	0.4077	0.3062	0.2771	intron	-	-	ENSG00000127527	EPS15L1
rs7592330	rs7592330	chr2:68646783	chr2:68419651	2	68646783	68419651	A	G	0.4818	0.6873	0.9038	0.5666	0.7382	intergenic	-	-	-	PLEK
rs3957148	rs3957148	chr6:32682137	chr6:32714360	6	32682137	32714360	A	G	0.9312	0.8156	0.9296	0.8966	0.9202	upstream	-	-	-	XXbac-BPG254F23.7
rs28383224	rs28383224	chr6:32583653	chr6:32615876	6	32583653	32615876	A	G	0.5439	0.3746	0.5427	0.3907	0.5297	intergenic	-	-	-	TBC1D22B
rs1150757	rs1150757	chr6:32029205	chr6:32061428	6	32029205	32061428	G	A	0.9977	0.9769	1	0.9245	1	synonymous	2487	R	ENSG00000233323	TNXB
rs3129889	rs3129889	chr6:32413545	chr6:32445768	6	32413545	32445768	A	G	0.9728	0.9467	0.994	0.8797	0.9826	downstream	-	-	ENSG00000206308	HLA-DRA
rs9260489	rs9260489	chr6:29920332	chr6:29952555	6	29920332	29952555	G	T	0.6884	0.7709	0.6855	0.6262	0.6104	upstream	-	-	ENSG00000230915	HLA-W
rs6498160	rs6498160	chr16:11199447	chr16:11105590	16	11199447	11105590	C	T	0.7557	0.3559	0.3373	0.4235	0.4489	intron	-	-	ENSG00000038532	CLEC16A
rs60733400	rs60733400	chr1:2516781	chr1:2585342	1	2516781	2585342	A	G	0.6952	0.4669	0.5278	0.3141	0.5317	upstream	-	-	ENSG00000157870	FAM213B
rs78077440	rs78077440	chr5:40323767	chr5:40323665	5	40323767	40323665	A	G	0.0333	0.111	0.2212	0.1779	0.2444	downstream	-	-	-	AC108105.1
rs12253981	rs12253981	chr10:6092346	chr10:6050383	10	6092346	6050383	G	T	0.1135	0.3112	0.0357	0.4085	0.32	intron	-	-	ENSG00000134460	IL2RA
rs3007421	rs3007421	chr1:6530189	chr1:6470129	1	6530189	6470129	A	G	0.3268	0.1153	0.006	0.1213	0.184	intron	-	-	ENSG00000171680	PLEKHG5
rs12087340	rs12087340	chr1:85746993	chr1:85281310	1	85746993	85281310	C	T	0.9501	0.9121	0.7907	0.9235	0.8027	upstream	-	-	ENSG00000142867	BCL10
rs11587876	rs11587876	chr1:85915183	chr1:85449500	1	85915183	85449500	C	T	0.2428	0.2651	0.3294	0.2087	0.0644	intron	-	-	ENSG00000153904	DDAH1
rs666930	rs666930	chr1:120258970	chr1:119716347	1	120258970	119716347	C	T	0.5787	0.6297	0.8978	0.5417	0.7249	intron	-	-	ENSG00000092621	PHGDH
rs2050568	rs2050568	chr1:157770241	chr1:157800451	1	157770241	157800451	C	T	0.1051	0.5346	0.5248	0.5209	0.5133	intron	-	-	ENSG00000163534	FCRL1
rs35967351	rs35967351	chr1:160711804	chr1:160742014	1	160711804	160742014	A	T	0.8283	0.8458	0.8522	0.6988	0.8252	intron	-	-	ENSG00000026751	SLAMF7
rs4665719	rs4665719	chr2:25017860	chr2:24794991	2	25017860	24794991	C	T	0.5045	0.1974	0.2123	0.2465	0.274	intron	-	-	ENSG00000138092	CENPO
rs842639	rs842639	chr2:61095245	chr2:60868110	2	61095245	60868110	A	G	0.5651	0.5331	0.13	0.7008	0.3129	intron	-	-	-	LINC01185
rs9967792	rs9967792	chr2:191974435	chr2:191109709	2	191974435	191109709	C	T	0.6097	0.7464	0.746	0.6551	0.8149	intron	-	-	ENSG00000138378	STAT4
rs11719975	rs11719975	chr3:18785585	chr3:18744093	3	18785585	18744093	C	G	0.2201	0.2075	0.3036	0.2336	0.2198	intron	-	-	-	SATB1-AS1
rs4679081	rs4679081	chr3:33013483	chr3:32971991	3	33013483	32971991	C	T	0.3056	0.572	0.6558	0.5298	0.5798	intergenic	-	-	-	FECHP1
rs9828629	rs9828629	chr3:71530346	chr3:71481195	3	71530346	71481195	C	T	0.5862	0.7478	0.998	0.5815	0.7065	intron	-	-	ENSG00000114861	FOXP1
rs2726518	rs2726518	chr4:106173199	chr4:105252042	4	106173199	105252042	A	C	0.1346	0.4654	0.5317	0.4026	0.4223	intron	-	-	ENSG00000168769	TET2
rs756699	rs756699	chr5:133446575	chr5:134110884	5	133446575	134110884	C	T	0.3389	0.2421	0.1577	0.1531	0.2464	upstream	-	-	ENSG00000081059	TCF7
rs1036207	rs1036207	chr5:141499041	chr5:142119476	5	141499041	142119476	G	A	0.8026	0.6931	0.6329	0.6203	0.5358	intron	-	-	ENSG00000131507	NDFIP1
rs4976646	rs4976646	chr5:176788570	chr5:177361569	5	176788570	177361569	C	T	0.6188	0.3429	0.2401	0.3489	0.3865	intron	-	-	ENSG00000169220	RGS14
rs17119	rs17119	chr6:14719496	chr6:14719265	6	14719496	14719265	G	A	0.4463	0.3199	0.0804	0.2376	0.2444	intron	-	-	-	RP11-146I2.1
rs941816	rs941816	chr6:36375304	chr6:36407527	6	36375304	36407527	A	G	0.8533	0.6268	0.8046	0.8091	0.6084	intron	-	-	ENSG00000179165	PXT1
rs1843938	rs1843938	chr7:3113034	chr7:3073400	7	3113034	3073400	G	A	0.5923	0.5965	0.4514	0.6272	0.6933	intergenic	-	-	-	AC024028.1
rs706015	rs706015	chr7:27014988	chr7:26975369	7	27014988	26975369	G	T	0.3608	0.1628	0.2817	0.1809	0.135	intron	-	-	ENSG00000005020	SKAP2
rs917116	rs917116	chr7:28172739	chr7:28133120	7	28172739	28133120	G	T	0.7693	0.5072	0.9673	0.2356	0.545	intron	-	-	ENSG00000153814	JAZF1
rs60600003	rs60600003	chr7:37382465	chr7:37342861	7	37382465	37342861	G	T	0.0204	0.0605	0.002	0.0974	0.0583	intron	-	-	ENSG00000155849	ELMO1
rs201847125	rs201847125	chr7:50325567	chr7:50285971	7	50325567	50285971	C	T	-	-	-	-	-	intergenic	-	-	-	AC020743.4
rs2456449	rs2456449	chr8:128192981	chr8:127180736	8	128192981	127180736	A	G	0.8351	0.6354	0.5208	0.6879	0.7178	downstream	-	-	ENSG00000254166	CASC19
rs793108	rs793108	chr10:31415106	chr10:31126177	10	31415106	31126177	C	T	0.8956	0.438	0.62	0.5457	0.6513	intergenic	-	-	-	AL359546.1
rs2688608	rs2688608	chr10:75658349	chr10:73898591	10	75658349	73898591	T	G	0.2141	0.3429	0.1101	0.5815	0.2628	intergenic	-	-	-	PLAU
rs7120737	rs7120737	chr11:47702395	chr11:47680843	11	47702395	47680843	A	G	0.6959	0.8012	0.7063	0.8569	0.8753	intron	-	-	ENSG00000165923	AGBL2
rs694739	rs694739	chr11:64097233	chr11:64329761	11	64097233	64329761	G	A	0.0265	0.3775	0.1577	0.3807	0.226	upstream	-	-	-	AP003774.1
rs9736016	rs9736016	chr11:118724894	chr11:118854185	11	118724894	118854185	A	T	0.534	0.2968	0.3304	0.3907	0.4213	intergenic	-	-	-	Y_RNA
rs12296430	rs12296430	chr12:6503500	chr12:6394334	12	6503500	6394334	C	G	0.062	0.3401	0.0308	0.2097	0.1094	downstream	-	-	ENSG00000111321	LTBR
rs4772201	rs4772201	chr13:100086259	chr13:99434005	13	100086259	99434005	A	G	0.7073	0.7421	0.7401	0.841	0.5992	intergenic	-	-	-	AL583784.1
rs12148050	rs12148050	chr14:103263788	chr14:102797451	14	103263788	102797451	A	G	0.8449	0.5994	0.4444	0.3449	0.2331	intron	-	-	ENSG00000131323	TRAF3
rs59772922	rs59772922	chr15:79207466	chr15:78915124	15	79207466	78915124	C	T	0.6127	0.4236	0.7391	0.1839	0.1748	intergenic	-	-	-	CTSH
rs8042861	rs8042861	chr15:90977333	chr15:90434101	15	90977333	90434101	G	T	0.1566	0.3444	0.1815	0.5527	0.3875	intron	-	-	ENSG00000140575	IQGAP1
rs6498184	rs6498184	chr16:11435990	chr16:11342133	16	11435990	11342133	C	T	0.8253	0.9035	0.9583	0.8419	0.9254	intron	-	-	ENSG00000175643	RMI2
rs7204270	rs7204270	chr16:30156963	chr16:30145642	16	30156963	30145642	C	T	0.3162	0.304	0.1528	0.4533	0.4192	intergenic	-	-	-	MAPK3
rs1886700	rs1886700	chr16:68685905	chr16:68652002	16	68685905	68652002	T	C	0.2095	0.2291	0.2282	0.1531	0.2209	intron	-	-	ENSG00000062038	CDH3
rs12149527	rs12149527	chr16:79110596	chr16:79076699	16	79110596	79076699	C	T	0.9092	0.5778	0.7956	0.5447	0.5828	intron	-	-	ENSG00000186153	WWOX
rs7196953	rs7196953	chr16:79649394	chr16:79615497	16	79649394	79615497	A	G	0.4107	0.4957	0.6052	0.3111	0.4765	upstream	-	-	-	RP11-70D24.4
rs12946510	rs12946510	chr17:37912377	chr17:39756124	17	37912377	39756124	C	T	0.8268	0.6585	0.6984	0.5288	0.6851	downstream	-	-	ENSG00000161405	IKZF3
rs4794058	rs4794058	chr17:45597098	chr17:47519732	17	45597098	47519732	C	T	0.7345	0.4395	0.4415	0.4761	0.4785	upstream	-	-	ENSG00000141279	NPEPPS
rs2288904	rs2288904	chr19:10742170	chr19:10631494	19	10742170	10631494	G	A	0.9675	0.8516	0.7103	0.7644	0.7546	missense	154	R/Q	ENSG00000129353	SLC44A2
rs1870071	rs1870071	chr19:16505106	chr19:16394295	19	16505106	16394295	T	C	0.4576	0.6268	0.5933	0.6928	0.7209	intron	-	-	ENSG00000127527	EPS15L1
rs17785991	rs17785991	chr20:48438761	chr20:49822224	20	48438761	49822224	A	T	0.1437	0.2507	0.1587	0.3598	0.1779	intron	-	-	ENSG00000197818	SLC9A8
rs2256814	rs2256814	chr20:62373983	chr20:63742630	20	62373983	63742630	A	G	0.025	0.2406	0.621	0.168	0.2454	intron	-	-	ENSG00000125520	SLC2A4RG
rs7769192	rs7769192	chr6:137962655	chr6:137641518	6	137962655	137641518	A	G	0.3472	0.4395	0.5149	0.4592	0.4223	intergenic	-	-	-	AL356739.1
rs533646	rs533646	chr11:118566746	chr11:118696037	11	118566746	118696037	C	G	0.7458	0.487	0.631	0.6849	0.8262	intergenic	-	-	-	TREHP1
rs4780346	rs4780346	chr16:11288806	chr16:11194949	16	11288806	11194949	A	G	0.0204	0.1988	0.3423	0.2813	0.1472	upstream	-	-	-	RP11-396B14.2
rs3748817	rs3748817	chr1:2525665	chr1:2594226	1	2525665	2594226	T	C	0.2708	0.5115	0.4663	0.669	0.4591	intron	-	-	ENSG00000142606	MMEL1
rs41286801	rs41286801	chr1:92975464	chr1:92509907	1	92975464	92509907	C	T	0.9902	0.8674	0.9841	0.8241	0.9039	3_prime_UTR	-	-	ENSG00000067208	EVI5
rs7552544	rs7552544	chr1:101240893	chr1:100775337	1	101240893	100775337	C	T	0.1959	0.3732	0.3264	0.4115	0.4489	intergenic	-	-	-	VCAM1
rs6677309	rs6677309	chr1:117080166	chr1:116537544	1	117080166	116537544	A	C	0.4115	0.6571	0.4137	0.8559	0.5879	intron	-	-	ENSG00000116815	CD58
rs1359062	rs1359062	chr1:192541472	chr1:192572342	1	192541472	192572342	G	C	0.5348	0.7363	0.8016	0.8141	0.9254	upstream	-	-	ENSG00000090104	RGS1
rs55838263	rs55838263	chr1:200874728	chr1:200905600	1	200874728	200905600	A	G	0.8858	0.8458	0.998	0.7237	0.8793	intron	-	-	ENSG00000163362	C1orf106
rs2163226	rs2163226	chr2:43361256	chr2:43134117	2	43361256	43134117	C	T	0.4539	0.2997	0.3581	0.2763	0.1871	intergenic	-	-	-	AC093609.1
rs7595717	rs7595717	chr2:68587477	chr2:68360345	2	68587477	68360345	C	T	0.7784	0.6816	0.3135	0.7256	0.4928	upstream	-	-	ENSG00000115956	PLEK
rs9989735	rs9989735	chr2:231115454	chr2:230250739	2	231115454	230250739	C	G	0.087	0.111	0.001	0.166	0.1503	intron	-	-	ENSG00000079263	SP140
rs2371108	rs2371108	chr3:27757018	chr3:27715527	3	27757018	27715527	G	T	0.6309	0.4251	0.1379	0.5984	0.2935	downstream	-	-	ENSG00000163508	EOMES
rs1813375	rs1813375	chr3:28078571	chr3:28037080	3	28078571	28037080	T	G	0.1573	0.4265	0.4474	0.4871	0.3712	intergenic	-	-	-	FECHP1
rs1131265	rs1131265	chr3:119222456	chr3:119503609	3	119222456	119503609	C	G	0.1747	0.0994	0.3562	0.164	0.2188	synonymous	146	V	ENSG00000113845	TIMMDC1
rs1920296	rs1920296	chr3:121543577	chr3:121824730	3	121543577	121824730	A	C	0.2405	0.2968	0.6756	0.3837	0.318	intron	-	-	ENSG00000173226	IQCB1
rs2255214	rs2255214	chr3:121770539	chr3:122051692	3	121770539	122051692	G	T	0.7489	0.3156	0.2788	0.495	0.6319	upstream	-	-	ENSG00000114013	CD86
rs1014486	rs1014486	chr3:159691112	chr3:159973324	3	159691112	159973324	T	C	0.6657	0.6369	0.7728	0.5408	0.7699	intron	-	-	ENSG00000244040	IL12A-AS1
rs7665090	rs7665090	chr4:103551603	chr4:102630446	4	103551603	102630446	A	G	0.3359	0.3458	0.4782	0.507	0.5869	downstream	-	-	ENSG00000109323	MANBA
rs6881706	rs6881706	chr5:35879156	chr5:35879054	5	35879156	35879054	G	T	0.7943	0.8084	0.7907	0.7276	0.7372	3_prime_UTR	-	-	ENSG00000168685	IL7R
rs6880778	rs6880778	chr5:40399096	chr5:40398994	5	40399096	40398994	A	G	0.3737	0.5533	0.8581	0.4105	0.5532	intergenic	-	-	-	RP11-357F12.1
rs71624119	rs71624119	chr5:55440730	chr5:56144903	5	55440730	56144903	A	G	0.0363	0.134	0.0159	0.2445	0.1053	intron	-	-	ENSG00000164512	ANKRD55
rs72928038	rs72928038	chr6:90976768	chr6:90267049	6	90976768	90267049	A	G	0.0068	0.1484	0.004	0.1799	0.0624	intron	-	-	ENSG00000112182	BACH2
rs11154801	rs11154801	chr6:135739355	chr6:135418217	6	135739355	135418217	A	C	0.0802	0.33	0.3244	0.3658	0.4131	intron	-	-	ENSG00000135541	AHI1
rs17066096	rs17066096	chr6:137452908	chr6:137131771	6	137452908	137131771	A	G	0.8691	0.7637	0.8998	0.7684	0.8374	intergenic	-	-	-	AL356739.1
rs67297943	rs67297943	chr6:138244816	chr6:137923679	6	138244816	137923679	C	T	0.3389	0.2723	0.0863	0.1889	0.226	intergenic	-	-	-	AL356739.1
rs212405	rs212405	chr6:159470559	chr6:159049527	6	159470559	159049527	T	A	0.531	0.7882	0.8929	0.6392	0.7986	upstream	-	-	ENSG00000164691	TAGAP
rs1021156	rs1021156	chr8:79575804	chr8:78663569	8	79575804	78663569	T	C	0.6293	0.2334	0.1052	0.2853	0.2423	upstream	-	-	ENSG00000104427	ZC2HC1A
rs4410871	rs4410871	chr8:128815029	chr8:127802783	8	128815029	127802783	C	T	0.8578	0.5994	0.6319	0.6928	0.7178	intron	-	-	ENSG00000249859	PVT1
rs759648	rs759648	chr8:129158945	chr8:128146699	8	129158945	128146699	A	C	0.5658	0.5922	0.7728	0.7038	0.7219	upstream	-	-	ENSG00000221261	MIR1208
rs1782645	rs1782645	chr10:81048611	chr10:79288854	10	81048611	79288854	C	T	0.5098	0.585	0.369	0.6243	0.4939	intron	-	-	ENSG00000108175	ZMIZ1
rs7923837	rs7923837	chr10:94481917	chr10:92722160	10	94481917	92722160	A	G	0.0303	0.4236	0.8125	0.3748	0.6319	intergenic	-	-	-	Y_RNA
rs34383631	rs34383631	chr11:60793330	chr11:61025858	11	60793330	61025858	C	T	0.5265	0.7392	0.6974	0.5905	0.6247	intergenic	-	-	-	CD6
rs11052877	rs11052877	chr12:9905690	chr12:9753094	12	9905690	9753094	A	G	0.7874	0.6715	0.627	0.6203	0.5358	3_prime_UTR	-	-	ENSG00000110848	CD69
rs201202118	rs201202118	chr12:58182062	chr12:57788279	12	58182062	57788279	A	T	-	-	-	-	-	intron	-	-	ENSG00000123297	TSFM
rs7132277	rs7132277	chr12:123593382	chr12:123108835	12	123593382	123108835	C	T	0.9599	0.8127	0.998	0.8002	0.8067	intron	-	-	ENSG00000090975	PITPNM2
rs2236262	rs2236262	chr14:69261472	chr14:68794755	14	69261472	68794755	G	A	0.2632	0.5346	0.8016	0.5139	0.4826	intron	-	-	ENSG00000185650	ZFP36L1
rs74796499	rs74796499	chr14:88432328	chr14:87965984	14	88432328	87965984	A	C	0.0038	0.0115	0.001	0.0477	0.0153	intron	-	-	ENSG00000054983	GALC
rs12927355	rs12927355	chr16:11194771	chr16:11100914	16	11194771	11100914	C	T	0.7776	0.7695	0.8026	0.675	0.6115	intron	-	-	ENSG00000038532	CLEC16A
rs35929052	rs35929052	chr16:85994484	chr16:85960878	16	85994484	85960878	C	T	0.9909	0.9625	0.9256	0.9026	0.9458	intergenic	-	-	-	RP11-542M13.2
rs4796791	rs4796791	chr17:40530763	chr17:42378745	17	40530763	42378745	C	T	0.0363	0.7089	0.6022	0.6332	0.5164	intron	-	-	ENSG00000168610	STAT3
rs8070345	rs8070345	chr17:57816757	chr17:59739396	17	57816757	59739396	C	T	0.1044	0.4611	0.3899	0.5437	0.4479	intron	-	-	ENSG00000062716	VMP1
rs1077667	rs1077667	chr19:6668972	chr19:6668961	19	6668972	6668961	T	C	0.0998	0.2435	0.2837	0.2286	0.1268	intron	-	-	ENSG00000125735	TNFSF14
rs34536443	rs34536443	chr19:10463118	chr19:10352442	19	10463118	10352442	C	G	0.0015	0.0202	0	0.0288	0.0061	missense	1104	A/P	ENSG00000105397	TYK2
rs11554159	rs11554159	chr19:18285944	chr19:18175134	19	18285944	18175134	A	G	0.2398	0.1816	0.0655	0.2704	0.1319	missense	76	Q/R	ENSG00000216490	IFI30
rs8107548	rs8107548	chr19:49870643	chr19:49367386	19	49870643	49367386	C	T	0.202	0.232	0.3373	0.2356	0.4652	intron	-	-	ENSG00000104901	DKKL1
rs4810485	rs4810485	chr20:44747947	chr20:46119308	20	44747947	46119308	G	T	0.9463	0.7853	0.5595	0.7406	0.7249	intron	-	-	ENSG00000101017	CD40
rs2248359	rs2248359	chr20:52791518	chr20:54174979	20	52791518	54174979	C	T	0.3502	0.696	0.62	0.5934	0.6033	upstream	-	-	ENSG00000019186	CYP24A1
rs2283792	rs2283792	chr22:22131125	chr22:21776836	22	22131125	21776836	G	T	0.6415	0.6153	0.4425	0.5199	0.4571	intron	-	-	ENSG00000100030	MAPK1
rs523604	rs523604	chr11:118755738	chr11:118885029	11	118755738	118885029	A	G	0.3026	0.5043	0.5833	0.507	0.4172	intron	-	-	ENSG00000160683	CXCR5
rs5756391	rs5756391	chr22:37298344	chr22:36902302	22	37298344	36902302	A	G	0.6899	0.3501	0.371	0.3777	0.5378	intergenic	-	-	-	SCUBE1
rs2073167	rs2073167	chr22:41791536	chr22:41395532	22	41791536	41395532	C	T	0.1195	0.2723	0.255	0.4483	0.3384	intron	-	-	ENSG00000167074	TEF
rs4755450	rs4755450	chr11:36363575	chr11:36342025	11	36363575	36342025	A	G	0.2466	0.3689	0.754	0.333	0.407	intron	-	-	ENSG00000135362	PRR5L
rs175126	rs175126	chr11:60833624	chr11:61066152	11	60833624	61066152	A	G	0.4251	0.3674	0.2579	0.5497	0.316	intron	-	-	-	RP11-881M11.8
rs3809006	rs3809006	chr11:128410836	chr11:128540941	11	128410836	128540941	T	C	0.6868	0.6484	0.8433	0.5109	0.7526	intron	-	-	ENSG00000134954	ETS1
rs731089	rs731089	chr13:33498035	chr13:32923897	13	33498035	32923897	C	T	0.7678	0.2896	0.1974	0.3419	0.2577	intergenic	-	-	-	LINC00423
rs7993214	rs7993214	chr13:40350912	chr13:39776775	13	40350912	39776775	C	T	0.6589	0.7565	0.7649	0.6571	0.7004	intron	-	-	ENSG00000133103	COG6
rs806349	rs806349	chr13:50859990	chr13:50285854	13	50859990	50285854	C	T	0.7496	0.683	0.25	0.5258	0.6411	intron	-	-	ENSG00000176124	DLEU1
rs4903324	rs4903324	chr14:75961511	chr14:75495168	14	75961511	75495168	C	T	0.7814	0.7392	0.7272	0.8111	0.8456	intergenic	-	-	-	JDP2
rs4924273	rs4924273	chr15:38846738	chr15:38554537	15	38846738	38554537	C	G	0.6747	0.4611	0.5595	0.2525	0.362	intron	-	-	ENSG00000172575	RASGRP1
rs223889	rs223889	chr16:57392241	chr16:57358329	16	57392241	57358329	C	T	0.2852	0.5821	0.5278	0.7425	0.5041	upstream	-	-	ENSG00000102962	CCL22
rs7260516	rs7260516	chr19:52287452	chr19:51784199	19	52287452	51784199	G	T	0.7481	0.6902	0.622	0.6312	0.7812	intron	-	-	ENSG00000171051	FPR1
rs17371986	rs17371986	chr1:160402259	chr1:160432469	1	160402259	160432469	A	G	0.9418	0.8271	0.8333	0.8002	0.7229	downstream	-	-	ENSG00000162738	VANGL2
rs113116201	rs113116201	chr1:198830942	chr1:198861813	1	198830942	198861813	C	T	0.0015	0.0072	0.003	0.0169	0.0041	intron	-	-	ENSG00000229989	MIR181A1HG
rs1534422	rs1534422	chr2:12640741	chr2:12500615	2	12640741	12500615	A	G	0.3918	0.5014	0.7054	0.5656	0.5429	intron	-	-	-	MIR3681HG
rs6716355	rs6716355	chr2:182235092	chr2:181370365	2	182235092	181370365	G	T	0.2943	0.2378	0.381	0.3012	0.228	intron	-	-	-	LINC01934
rs6435203	rs6435203	chr2:204611195	chr2:203746472	2	204611195	203746472	A	G	0.612	0.6527	0.4246	0.7087	0.863	intergenic	-	-	-	CD28
rs9846396	rs9846396	chr3:141140968	chr3:141422126	3	141140968	141422126	C	T	0.2617	0.5937	0.7708	0.5795	0.7219	intron	-	-	ENSG00000177311	ZBTB38
rs522127	rs522127	chr3:159734668	chr3:160016881	3	159734668	160016881	A	C	0.5461	0.6412	0.7847	0.6402	0.817	intron	-	-	ENSG00000244040	IL12A-AS1
rs66756607	rs4686953	chr3:188082919	chr3:188365131	3	188082919	188365131	C	T	0.084	0.3458	0.2847	0.4414	0.2658	indel	-	-	ENSG00000145012	LPP
rs189139	rs189139	chr4:2832727	chr4:2831000	4	2832727	2831000	T	C	0.1051	0.3458	0.4395	0.2982	0.3129	intron	-	-	ENSG00000087266	SH3BP2
rs727098	rs727098	chr6:139911322	chr6:139590185	6	139911322	139590185	T	C	0.8979	0.5677	0.3353	0.7445	0.6411	intergenic	-	-	-	AL356739.1
rs9355260	rs9355260	chr6:159524622	chr6:159103590	6	159524622	159103590	A	G	0.2421	0.2003	0.1925	0.163	0.1288	upstream	-	-	-	RP11-13P5.1
rs75637965	rs75637965	chr8:11315592	chr8:11458083	8	11315592	11458083	A	C	-	-	-	-	-	intron	-	-	ENSG00000154319	FAM167A
rs13260060	rs13260060	chr8:71218360	chr8:70306125	8	71218360	70306125	A	G	0.0356	0.0951	0.38	0.1233	0.3313	intron	-	-	ENSG00000140396	NCOA2
rs6072343	rs6072343	chr20:39968188	chr20:41339548	20	39968188	41339548	A	G	0.0673	0.1124	0.003	0.1392	0.0399	upstream	-	-	ENSG00000132793	LPIN3
rs9808753	rs9808753	chr21:34787312	chr21:33415005	21	34787312	33415005	A	G	0.7511	0.804	0.5704	0.8569	0.6728	missense	83	Q/R	ENSG00000159128	IFNGR2
rs62626325	rs62626325	chr10:6121285	chr10:6079322	10	6121285	6079322	A	G	0.0182	0.0648	0.1339	0.164	0.136	intergenic	-	-	-	RPL32P23
rs3004212	rs3004212	chr10:43642810	chr10:43147362	10	43642810	43147362	T	C	0.1475	0.2262	0.2004	0.2674	0.1718	intron	-	-	ENSG00000169826	CSGALNACT2
