# Supplementary material for: Integrated Approaches to Identify miRNA Biomarkers Associated with Cognitive Dysfunction in Multiple Sclerosis Using Text Mining, Gene Expression, Pathways, and GWAS
Source: Diagnostics (Basel). 2022 Aug 8;12(8):1914. doi: 10.3390/diagnostics12081914 (PMC9406323; doi:10.3390/diagnostics12081914)
Supplement: Supplementary file 1 [file diagnostics-12-01914-s001.zip › supplementaryTableS3.xlsx]

## Sheet: CI
Variant and risk allele	P-value	P-value annotation	RAF	OR	Beta	CI	Mapped gene	Reported trait	Trait(s)	Study accession	Location
rs7512924-<b>T</b>	2 x 10-8		0.21	1.49	'-	[1.24-1.89]	SMYD3	Cognitive impairment	cognitive impairment	GCST008235	1:246021301
rs4459914-<b>G</b>	3 x 10-7		0.28	1.43	'-	[1.29-1.56]	NAALADL2	Cognitive impairment	cognitive impairment	GCST008235	3:175616110
rs117529438-<b>C</b>	2 x 10-7		0.05	1.95	'-	[1.31-3.84]	, LINC02389	Cognitive impairment	cognitive impairment	GCST008235	12:64979216
rs6857-<b>C</b>	4 x 10-12		0.14	1.79	'-	[1.38-2.53]	, AC011481.2	Cognitive impairment	cognitive impairment	GCST008235	19:44888997
rs112961612-<b>T</b>	8 x 10-8		0.08	1.78	'-	[1.29-2.84]	, AL049812.2	Cognitive impairment	cognitive impairment	GCST008235	20:41872026
rs115700680-<b>T</b>	1 x 10-6	(EA)	0.01	'-	0.4234 unit increase	[0.25-0.59]	, GM2AP2	Cognitive decline rate in late mild cognitive impairment	, cognitive decline measurement	GCST003075	1:171381070
rs115764752-<b>T</b>	1 x 10-6	(EA)	0.0046	'-	0.5455 unit increase	[0.33-0.76]	, AL135931.1	Cognitive decline rate in late mild cognitive impairment	, cognitive decline measurement	GCST003075	1:171778066
rs12628854-<b>G</b>	4 x 10-6	(EA)	0.02	'-	0.4192 unit increase	[0.24-0.6]	AC000085.1	Cognitive decline rate in late mild cognitive impairment	, cognitive decline measurement	GCST003075	22:19302192
rs1039049-<b>G</b>	8 x 10-7	(EA)	0.99	'-	0.6584 unit decrease	[0.4-0.92]	CFAP299	Cognitive decline rate in late mild cognitive impairment	, cognitive decline measurement	GCST003075	4:80416472
rs1041536-<b>T</b>	9 x 10-7	(EA)	0.51	'-	0.0977 unit increase	[0.059-0.136]	, AL034427.1	Cognitive decline rate in late mild cognitive impairment	, cognitive decline measurement	GCST003075	20:9907627
rs111231532-<b>C</b>	5 x 10-8	(EA)	0.03	'-	0.2659 unit increase	[0.17-0.36]	TTC21A	Cognitive decline rate in late mild cognitive impairment	, cognitive decline measurement	GCST003075	3:39135911
rs113793030-<b>T</b>	8 x 10-8	(EA)	0.01	'-	0.3695 unit increase	[0.24-0.5]	, NPFFR1	Cognitive decline rate in late mild cognitive impairment	, cognitive decline measurement	GCST003075	10:70287104
rs115199861-<b>C</b>	2 x 10-7	(EA)	0.0046	'-	0.59 unit increase	[0.37-0.81]	PFN1P1	Cognitive decline rate in late mild cognitive impairment	, cognitive decline measurement	GCST003075	1:171670879
rs116065238-<b>A</b>	2 x 10-10	(EA)	0.0027	'-	0.6235 unit increase	[0.44-0.81]	, CYCSP53	Cognitive decline rate in late mild cognitive impairment	, cognitive decline measurement	GCST003075	1:171482283
rs117070989-<b>C</b>	2 x 10-10	(EA)	0.01	'-	0.934 unit increase	[0.65-1.21]	, IFNGR1	Cognitive decline rate in late mild cognitive impairment	, cognitive decline measurement	GCST003075	6:137490510
rs117224174-<b>G</b>	3 x 10-8	(EA)	0.03	'-	0.3986 unit decrease	[0.26-0.54]	, AL138830.1	Cognitive decline rate in late mild cognitive impairment	, cognitive decline measurement	GCST003075	6:114654261
rs117605016-<b>C</b>	1 x 10-8	(EA)	0.01	'-	0.7015 unit increase	[0.47-0.94]	TMEM132D	Cognitive decline rate in late mild cognitive impairment	, cognitive decline measurement	GCST003075	12:129129840
rs117932393-<b>C</b>	4 x 10-7	(EA)	0.01	'-	0.58 unit increase	[0.36-0.8]	LINC01505	Cognitive decline rate in late mild cognitive impairment	, cognitive decline measurement	GCST003075	9:106390428
rs12230170-<b>T</b>	6 x 10-7	(EA)	0.1	'-	0.5482 unit increase	[0.34-0.76]	, SLC15A4	Cognitive decline rate in late mild cognitive impairment	, cognitive decline measurement	GCST003075	12:128762838
rs13447287-<b>T</b>	1 x 10-6	(EA)	0.02	'-	0.4652 unit increase	[0.28-0.65]	CDC45	Cognitive decline rate in late mild cognitive impairment	, cognitive decline measurement	GCST003075	22:19518601
rs138901640-<b>A</b>	1 x 10-6	(EA)	0.01	'-	0.3723 unit increase	[0.22-0.52]	AL160272.2	Cognitive decline rate in late mild cognitive impairment	, cognitive decline measurement	GCST003075	9:118031487
rs139660738-<b>T</b>	9 x 10-7	(EA)	0.0032	'-	0.5723 unit increase	[0.35-0.8]	, TMCC3	Cognitive decline rate in late mild cognitive impairment	, cognitive decline measurement	GCST003075	12:94791412
rs140295727-<b>C</b>	2 x 10-8	(EA)	0.01	'-	0.4281 unit decrease	[0.28-0.58]	AL450338.2	Cognitive decline rate in late mild cognitive impairment	, cognitive decline measurement	GCST003075	6:85984238
rs140564516-<b>A</b>	4 x 10-9	(EA)	0.01	'-	0.5032 unit increase	[0.34-0.67]	LASP1	Cognitive decline rate in late mild cognitive impairment	, cognitive decline measurement	GCST003075	17:38873719
rs141480664-<b>G</b>	6 x 10-7	(EA)	0.01	'-	0.4039 unit increase	[0.25-0.56]	, CYP3A54P	Cognitive decline rate in late mild cognitive impairment	, cognitive decline measurement	GCST003075	7:4469958
rs142609537-<b>A</b>	4 x 10-6	(EA)	0.01	'-	0.6585 unit increase	[0.38-0.94]	AC015574.1	Cognitive decline rate in late mild cognitive impairment	, cognitive decline measurement	GCST003075	15:95675665
rs145959269-<b>G</b>	2 x 10-10	(EA)	0.01	'-	0.9587 unit increase	[0.67-1.25]	TSNARE1	Cognitive decline rate in late mild cognitive impairment	, cognitive decline measurement	GCST003075	8:142275662
rs146594485-<b>G</b>	6 x 10-7	(EA)	0.0032	'-	0.6229 unit increase	[0.38-0.86]	, SPEF1	Cognitive decline rate in late mild cognitive impairment	, cognitive decline measurement	GCST003075	20:3776090
rs147368169-<b>A</b>	2 x 10-8	(EA)	0.01	'-	0.8547 unit increase	[0.56-1.15]	TSNARE1	Cognitive decline rate in late mild cognitive impairment	, cognitive decline measurement	GCST003075	8:142389482
rs148992089-<b>T</b>	8 x 10-7	(EA)	0.01	'-	0.7506 unit increase	[0.46-1.04]	EBF1	Cognitive decline rate in late mild cognitive impairment	, cognitive decline measurement	GCST003075	5:158952834
rs149028778-<b>C</b>	2 x 10-7	(EA)	0.01	'-	0.5813 unit increase	[0.36-0.8]	, KRT24	Cognitive decline rate in late mild cognitive impairment	, cognitive decline measurement	GCST003075	17:40695009
rs149969998-<b>G</b>	8 x 10-8	(EA)	0.01	'-	0.6459 unit increase	[0.41-0.88]	, COX10-AS1	Cognitive decline rate in late mild cognitive impairment	, cognitive decline measurement	GCST003075	17:13692262
rs150418526-<b>C</b>	6 x 10-7	(EA)	0.01	'-	0.447 unit increase	[0.27-0.62]	, MIR4734	Cognitive decline rate in late mild cognitive impairment	, cognitive decline measurement	GCST003075	17:38697587
rs150616616-<b>C</b>	2 x 10-8	(EA)	0.01	'-	0.5489 unit increase	[0.36-0.74]	, AC008568.2	Cognitive decline rate in late mild cognitive impairment	, cognitive decline measurement	GCST003075	5:121366663
rs150639459-<b>C</b>	5 x 10-6	(EA)	0.01	'-	0.415 unit increase	[0.24-0.59]	PSD3	Cognitive decline rate in late mild cognitive impairment	, cognitive decline measurement	GCST003075	8:18947176
rs150734585-<b>G</b>	7 x 10-7	(EA)	0.01	'-	0.679 unit increase	[0.41-0.94]	CDH4	Cognitive decline rate in late mild cognitive impairment	, cognitive decline measurement	GCST003075	20:61333207
rs150759334-<b>T</b>	9 x 10-7	(EA)	0.01	'-	0.3513 unit decrease	[0.21-0.49]	, LINC02496	Cognitive decline rate in late mild cognitive impairment	, cognitive decline measurement	GCST003075	4:60800528
rs150828104-<b>T</b>	3 x 10-6	(EA)	NR	'-	0.2596 unit decrease	[0.15-0.37]	, MED13L	Cognitive decline rate in late mild cognitive impairment	, cognitive decline measurement	GCST003075	12:116337891
rs150919447-<b>G</b>	7 x 10-7	(EA)	0.01	'-	0.4276 unit increase	[0.26-0.59]	AL139393.1	Cognitive decline rate in late mild cognitive impairment	, cognitive decline measurement	GCST003075	6:160979870
rs16906350-<b>C</b>	6 x 10-7	(EA)	0.03	'-	0.3092 unit increase	[0.19-0.43]	, AL160272.2	Cognitive decline rate in late mild cognitive impairment	, cognitive decline measurement	GCST003075	9:117856678
rs17637172-<b>G</b>	2 x 10-7	(EA)	0.01	'-	0.7987 unit increase	[0.5-1.1]	, BRINP1	Cognitive decline rate in late mild cognitive impairment	, cognitive decline measurement	GCST003075	9:119461680
rs183819925-<b>G</b>	4 x 10-8	(EA)	0.01	'-	0.5454 unit increase	[0.35-0.74]	AC022325.2	Cognitive decline rate in late mild cognitive impairment	, cognitive decline measurement	GCST003075	4:175138126
rs184148048-<b>A</b>	2 x 10-10	(EA)	0.02	'-	0.5763 unit increase	[0.4-0.75]	, AC007389.1	Cognitive decline rate in late mild cognitive impairment	, cognitive decline measurement	GCST003075	2:66212157
rs184904296-<b>A</b>	6 x 10-9	(EA)	0.01	'-	0.8423 unit increase	[0.56-1.12]	, BTLA	Cognitive decline rate in late mild cognitive impairment	, cognitive decline measurement	GCST003075	3:112431166
rs185894886-<b>G</b>	9 x 10-7	(EA)	0.01	'-	0.4512 unit increase	[0.27-0.63]	, AC005178.1	Cognitive decline rate in late mild cognitive impairment	, cognitive decline measurement	GCST003075	5:133794260
rs188794202-<b>C</b>	1 x 10-7	(EA)	0.0014	'-	0.5678 unit decrease	[0.36-0.78]	PPARGC1A	Cognitive decline rate in late mild cognitive impairment	, cognitive decline measurement	GCST003075	4:23848945
rs189010983-<b>C</b>	5 x 10-7	(EA)	0.01	'-	0.5182 unit increase	[0.32-0.72]	, AC090679.3	Cognitive decline rate in late mild cognitive impairment	, cognitive decline measurement	GCST003075	12:83692397
rs190086576-<b>G</b>	8 x 10-7	(EA)	0.01	'-	0.5203 unit increase	[0.32-0.72]	, PPM1N	Cognitive decline rate in late mild cognitive impairment	, cognitive decline measurement	GCST003075	19:45492929
rs190797076-<b>G</b>	9 x 10-7	(EA)	0.0041	'-	0.6743 unit increase	[0.41-0.94]	, PANCR	Cognitive decline rate in late mild cognitive impairment	, cognitive decline measurement	GCST003075	4:110589931
rs191241826-<b>C</b>	2 x 10-6	(EA)	0.01	'-	0.4843 unit increase	[0.29-0.68]	KRT28	Cognitive decline rate in late mild cognitive impairment	, cognitive decline measurement	GCST003075	17:40797075
rs192549394-<b>G</b>	1 x 10-6	(EA)	0.01	'-	0.3949 unit increase	[0.24-0.55]	GNG2	Cognitive decline rate in late mild cognitive impairment	, cognitive decline measurement	GCST003075	14:51827061
rs1955873-<b>A</b>	2 x 10-7	(EA)	0.94	'-	0.5923 unit decrease	[0.37-0.81]	, LINC02306	Cognitive decline rate in late mild cognitive impairment	, cognitive decline measurement	GCST003075	14:25573788
rs200956582-<b>?</b>	9 x 10-9	(EA)	NR	'-	0.4777 unit increase	[0.32-0.64]	, TRIM34	Cognitive decline rate in late mild cognitive impairment	, cognitive decline measurement	GCST003075	11:5637380
rs201226244-<b>T</b>	4 x 10-6	(EA)	NR	'-	0.4215 unit increase	[0.25-0.6]	AC000085.1	Cognitive decline rate in late mild cognitive impairment	, cognitive decline measurement	GCST003075	22:19299874
rs201435717-<b>A</b>	2 x 10-6	(EA)	NR	'-	0.3744 unit increase	[0.22-0.53]	, PKIB	Cognitive decline rate in late mild cognitive impairment	, cognitive decline measurement	GCST003075	6:122472556
rs201958930-<b>G</b>	1 x 10-7	(EA)	NR	'-	0.5923 unit increase	[0.38-0.81]	AC017091.1	Cognitive decline rate in late mild cognitive impairment	, cognitive decline measurement	GCST003075	4:58871307
rs209345-<b>T</b>	6 x 10-7	(EA)	0.08	'-	0.2435 unit increase	[0.15-0.34]	GABRG2	Cognitive decline rate in late mild cognitive impairment	, cognitive decline measurement	GCST003075	5:162064381
rs55961051-<b>G</b>	1 x 10-7	(EA)	0.01	'-	0.5693 unit increase	[0.36-0.78]	HP1BP3	Cognitive decline rate in late mild cognitive impairment	, cognitive decline measurement	GCST003075	1:20772323
rs6092354-<b>G</b>	2 x 10-7	(EA)	0.11	'-	0.6324 unit increase	[0.4-0.87]	, AL133232.1	Cognitive decline rate in late mild cognitive impairment	, cognitive decline measurement	GCST003075	20:56719418
rs61819372-<b>C</b>	7 x 10-7	(EA)	0.01	'-	0.3691 unit increase	[0.23-0.51]	MAGI3	Cognitive decline rate in late mild cognitive impairment	, cognitive decline measurement	GCST003075	1:113529488
rs62106697-<b>G</b>	1 x 10-7	(EA)	0.01	'-	0.7245 unit increase	[0.46-0.99]	LINC01814	Cognitive decline rate in late mild cognitive impairment	, cognitive decline measurement	GCST003075	2:8520648
rs6708110-<b>G</b>	8 x 10-7	(EA)	0.13	'-	0.6567 unit increase	[0.4-0.91]	, AC012445.1	Cognitive decline rate in late mild cognitive impairment	, cognitive decline measurement	GCST003075	2:4007215
rs71370433-<b>C</b>	1 x 10-6	(EA)	0.01	'-	0.6614 unit increase	[0.4-0.92]	, RNU6-1264P	Cognitive decline rate in late mild cognitive impairment	, cognitive decline measurement	GCST003075	17:6294504
rs73078593-<b>C</b>	1 x 10-6	(EA)	0.03	'-	0.2829 unit decrease	[0.17-0.4]	, AL109838.1	Cognitive decline rate in late mild cognitive impairment	, cognitive decline measurement	GCST003075	20:12310875
rs73126576-<b>T</b>	1 x 10-6	(EA)	0.02	'-	0.2856 unit increase	[0.17-0.4]	, HSPE1P1	Cognitive decline rate in late mild cognitive impairment	, cognitive decline measurement	GCST003075	20:39961687
rs74434895-<b>G</b>	5 x 10-7	(EA)	0.01	'-	0.3653 unit increase	[0.23-0.51]	MAGI3	Cognitive decline rate in late mild cognitive impairment	, cognitive decline measurement	GCST003075	1:113391450
rs74852193-<b>G</b>	7 x 10-8	(EA)	0.03	'-	0.2625 unit increase	[0.17-0.36]	AL033530.1	Cognitive decline rate in late mild cognitive impairment	, cognitive decline measurement	GCST003075	1:68698339
rs75316710-<b>A</b>	5 x 10-7	(EA)	0.07	'-	0.4405 unit increase	[0.27-0.61]	ATP2B2	Cognitive decline rate in late mild cognitive impairment	, cognitive decline measurement	GCST003075	3:10508052
rs75578006-<b>G</b>	7 x 10-8	(EA)	0.01	'-	0.5756 unit increase	[0.37-0.78]	EIF4G3	Cognitive decline rate in late mild cognitive impairment	, cognitive decline measurement	GCST003075	1:21019611
rs75638798-<b>C</b>	5 x 10-9	(EA)	0.01	'-	0.7185 unit decrease	[0.48-0.95]	RBFOX1	Cognitive decline rate in late mild cognitive impairment	, cognitive decline measurement	GCST003075	16:6454023
rs7581969-<b>C</b>	5 x 10-10	(EA)	0.04	'-	0.5508 unit increase	[0.38-0.72]	, AC019118.1	Cognitive decline rate in late mild cognitive impairment	, cognitive decline measurement	GCST003075	2:3172644
rs76065397-<b>T</b>	7 x 10-7	(EA)	0.02	'-	0.415 unit increase	[0.25-0.58]	, LINC02853	Cognitive decline rate in late mild cognitive impairment	, cognitive decline measurement	GCST003075	15:35904724
rs76444744-<b>T</b>	6 x 10-7	(EA)	0.0037	'-	0.5354 unit increase	[0.33-0.74]	TBC1D8	Cognitive decline rate in late mild cognitive impairment	, cognitive decline measurement	GCST003075	2:101088883
rs76495833-<b>C</b>	8 x 10-8	(EA)	0.04	'-	0.4484 unit increase	[0.29-0.61]	TGFBR2	Cognitive decline rate in late mild cognitive impairment	, cognitive decline measurement	GCST003075	3:30627911
rs76744071-<b>C</b>	6 x 10-11	(EA)	0.01	'-	0.8134 unit increase	[0.58-1.05]	, AC022325.1	Cognitive decline rate in late mild cognitive impairment	, cognitive decline measurement	GCST003075	4:175029445
rs76745467-<b>C</b>	2 x 10-6	(EA)	0.02	'-	0.2634 unit increase	[0.16-0.37]	ACTN1	Cognitive decline rate in late mild cognitive impairment	, cognitive decline measurement	GCST003075	14:68959672
rs77609452-<b>G</b>	3 x 10-7	(EA)	0.01	'-	0.3489 unit increase	[0.22-0.48]	BNIP3L	Cognitive decline rate in late mild cognitive impairment	, cognitive decline measurement	GCST003075	8:26454581
rs78277363-<b>A</b>	3 x 10-8	(EA)	0.01	'-	0.4448 unit increase	[0.29-0.6]	ADCY2	Cognitive decline rate in late mild cognitive impairment	, cognitive decline measurement	GCST003075	5:7627129
rs78606339-<b>T</b>	7 x 10-7	(EA)	0.06	'-	0.4614 unit increase	[0.28-0.64]	, RPL7P20	Cognitive decline rate in late mild cognitive impairment	, cognitive decline measurement	GCST003075	5:166001974
rs78649275-<b>T</b>	4 x 10-8	(EA)	0.01	'-	0.5951 unit increase	[0.39-0.8]	EIF4G3	Cognitive decline rate in late mild cognitive impairment	, cognitive decline measurement	GCST003075	1:21150540
rs79158673-<b>G</b>	2 x 10-10	(EA)	0.01	'-	0.4992 unit increase	[0.35-0.65]	CADPS	Cognitive decline rate in late mild cognitive impairment	, cognitive decline measurement	GCST003075	3:62457132
rs799979-<b>A</b>	3 x 10-8	(EA)	0.02	'-	0.7513 unit increase	[0.49-1.01]	CD36	Cognitive decline rate in late mild cognitive impairment	, cognitive decline measurement	GCST003075	7:80415882
rs80017116-<b>G</b>	4 x 10-7	(EA)	0.01	'-	0.6283 unit increase	[0.39-0.87]	AC117386.2	Cognitive decline rate in late mild cognitive impairment	, cognitive decline measurement	GCST003075	3:150064125
rs114886597-<b>A</b>	6 x 10-6		0.02	'-	0.2219 unit increase	[0.13-0.32]	AL033530.1	Cognitive decline rate in late mild cognitive impairment	, cognitive decline measurement	GCST003075	1:68700883
rs74434895-<b>G</b>	4 x 10-7		0.01	'-	0.3683 unit increase	[0.23-0.51]	MAGI3	Cognitive decline rate in late mild cognitive impairment	, cognitive decline measurement	GCST003075	1:113391450
rs61819372-<b>C</b>	5 x 10-7		0.01	'-	0.3731 unit increase	[0.23-0.52]	MAGI3	Cognitive decline rate in late mild cognitive impairment	, cognitive decline measurement	GCST003075	1:113529488
rs115700680-<b>T</b>	9 x 10-7		0.01	'-	0.4223 unit increase	[0.26-0.59]	, GM2AP2	Cognitive decline rate in late mild cognitive impairment	, cognitive decline measurement	GCST003075	1:171381070
rs116065238-<b>A</b>	2 x 10-10		0.0027	'-	0.6201 unit increase	[0.43-0.81]	, CYCSP53	Cognitive decline rate in late mild cognitive impairment	, cognitive decline measurement	GCST003075	1:171482283
rs115199861-<b>C</b>	1 x 10-7		0.0046	'-	0.5796 unit increase	[0.37-0.79]	PFN1P1	Cognitive decline rate in late mild cognitive impairment	, cognitive decline measurement	GCST003075	1:171670879
rs115764752-<b>T</b>	7 x 10-7		0.0046	'-	0.5409 unit increase	[0.33-0.75]	, AL135931.1	Cognitive decline rate in late mild cognitive impairment	, cognitive decline measurement	GCST003075	1:171778066
rs7584755-<b>C</b>	3 x 10-7		0.03	'-	0.4674 unit decrease	[0.29-0.64]	MYT1L	Cognitive decline rate in late mild cognitive impairment	, cognitive decline measurement	GCST003075	2:1911740
rs12624302-<b>T</b>	7 x 10-9		0.04	'-	0.4923 unit increase	[0.33-0.66]	, EIPR1	Cognitive decline rate in late mild cognitive impairment	, cognitive decline measurement	GCST003075	2:3168181
rs62106697-<b>G</b>	4 x 10-8		0.01	'-	0.7384 unit increase	[0.48-1]	LINC01814	Cognitive decline rate in late mild cognitive impairment	, cognitive decline measurement	GCST003075	2:8520648
rs12468965-<b>G</b>	1 x 10-7		0.04	'-	0.5067 unit increase	[0.32-0.69]	, AC069157.1	Cognitive decline rate in late mild cognitive impairment	, cognitive decline measurement	GCST003075	2:53528621
rs184148048-<b>A</b>	6 x 10-11		0.02	'-	0.56 unit increase	[0.4-0.72]	, AC007389.1	Cognitive decline rate in late mild cognitive impairment	, cognitive decline measurement	GCST003075	2:66212157
rs76495833-<b>C</b>	1 x 10-6		0.04	'-	0.3689 unit increase	[0.22-0.52]	TGFBR2	Cognitive decline rate in late mild cognitive impairment	, cognitive decline measurement	GCST003075	3:30627911
rs111231532-<b>C</b>	3 x 10-7		0.03	'-	0.2482 unit increase	[0.15-0.34]	TTC21A	Cognitive decline rate in late mild cognitive impairment	, cognitive decline measurement	GCST003075	3:39135911
rs79158673-<b>G</b>	3 x 10-10		0.01	'-	0.4954 unit increase	[0.34-0.65]	CADPS	Cognitive decline rate in late mild cognitive impairment	, cognitive decline measurement	GCST003075	3:62457132
rs80017116-<b>G</b>	4 x 10-7		0.01	'-	0.6271 unit increase	[0.39-0.87]	AC117386.2	Cognitive decline rate in late mild cognitive impairment	, cognitive decline measurement	GCST003075	3:150064125
rs41359445-<b>A</b>	7 x 10-8		0.01	'-	0.6109 unit decrease	[0.39-0.83]	PPARGC1A	Cognitive decline rate in late mild cognitive impairment	, cognitive decline measurement	GCST003075	4:23792721
rs78704734-<b>G</b>	2 x 10-6		0.01	'-	0.3733 unit increase	[0.22-0.52]	AC017091.1	Cognitive decline rate in late mild cognitive impairment	, cognitive decline measurement	GCST003075	4:58931345
rs150759334-<b>T</b>	1 x 10-6		0.01	'-	0.3483 unit decrease	[0.21-0.49]	, LINC02496	Cognitive decline rate in late mild cognitive impairment	, cognitive decline measurement	GCST003075	4:60800528
rs141990949-<b>A</b>	5 x 10-7		0.01	'-	0.6976 unit increase	[0.43-0.97]	CFAP299	Cognitive decline rate in late mild cognitive impairment	, cognitive decline measurement	GCST003075	4:80443266
rs190797076-<b>G</b>	4 x 10-6		0.0041	'-	0.6349 unit increase	[0.37-0.9]	, PANCR	Cognitive decline rate in late mild cognitive impairment	, cognitive decline measurement	GCST003075	4:110589931
rs76744071-<b>C</b>	3 x 10-11		0.01	'-	0.8192 unit increase	[0.58-1.06]	, AC022325.1	Cognitive decline rate in late mild cognitive impairment	, cognitive decline measurement	GCST003075	4:175029445
rs183819925-<b>G</b>	3 x 10-8		0.01	'-	0.5509 unit increase	[0.36-0.74]	AC022325.2	Cognitive decline rate in late mild cognitive impairment	, cognitive decline measurement	GCST003075	4:175138126
rs78277363-<b>A</b>	1 x 10-7		0.01	'-	0.424 unit increase	[0.27-0.58]	ADCY2	Cognitive decline rate in late mild cognitive impairment	, cognitive decline measurement	GCST003075	5:7627129
rs150934526-<b>T</b>	9 x 10-7		0.01	'-	0.4745 unit increase	[0.29-0.66]	AC008568.1	Cognitive decline rate in late mild cognitive impairment	, cognitive decline measurement	GCST003075	5:121330628
rs78592102-<b>C</b>	2 x 10-6		0.03	'-	0.2414 unit increase	[0.14-0.34]	, RPL23AP44	Cognitive decline rate in late mild cognitive impairment	, cognitive decline measurement	GCST003075	5:121443613
rs185894886-<b>G</b>	7 x 10-6		0.01	'-	0.3968 unit increase	[0.23-0.57]	, AC005178.1	Cognitive decline rate in late mild cognitive impairment	, cognitive decline measurement	GCST003075	5:133794260
rs140295727-<b>C</b>	1 x 10-8		0.01	'-	0.4354 unit decrease	[0.29-0.58]	AL450338.2	Cognitive decline rate in late mild cognitive impairment	, cognitive decline measurement	GCST003075	6:85984238
rs117224174-<b>G</b>	9 x 10-8		0.03	'-	0.3724 unit decrease	[0.24-0.51]	, AL138830.1	Cognitive decline rate in late mild cognitive impairment	, cognitive decline measurement	GCST003075	6:114654261
rs201435717-<b>A</b>	8 x 10-7		NR	'-	0.3861 unit increase	[0.23-0.54]	, PKIB	Cognitive decline rate in late mild cognitive impairment	, cognitive decline measurement	GCST003075	6:122472556
rs117070989-<b>C</b>	2 x 10-10		0.01	'-	0.9168 unit increase	[0.64-1.19]	, IFNGR1	Cognitive decline rate in late mild cognitive impairment	, cognitive decline measurement	GCST003075	6:137490510
rs150919447-<b>G</b>	2 x 10-6		0.01	'-	0.408 unit increase	[0.24-0.57]	AL139393.1	Cognitive decline rate in late mild cognitive impairment	, cognitive decline measurement	GCST003075	6:160979870
rs141480664-<b>G</b>	1 x 10-6		0.01	'-	0.3879 unit increase	[0.23-0.54]	, CYP3A54P	Cognitive decline rate in late mild cognitive impairment	, cognitive decline measurement	GCST003075	7:4469958
rs799979-<b>A</b>	1 x 10-6		0.02	'-	0.5781 unit increase	[0.35-0.81]	CD36	Cognitive decline rate in late mild cognitive impairment	, cognitive decline measurement	GCST003075	7:80415882
rs150639459-<b>C</b>	8 x 10-7		0.01	'-	0.4091 unit increase	[0.25-0.57]	PSD3	Cognitive decline rate in late mild cognitive impairment	, cognitive decline measurement	GCST003075	8:18947176
rs77609452-<b>G</b>	4 x 10-7		0.01	'-	0.3369 unit increase	[0.21-0.47]	BNIP3L	Cognitive decline rate in late mild cognitive impairment	, cognitive decline measurement	GCST003075	8:26454581
rs116237496-<b>T</b>	1 x 10-8		0.03	'-	1.0422 unit increase	[0.69-1.39]	, AC018781.1	Cognitive decline rate in late mild cognitive impairment	, cognitive decline measurement	GCST003075	8:101033687
rs145959269-<b>G</b>	2 x 10-10		0.01	'-	0.9637 unit increase	[0.67-1.25]	TSNARE1	Cognitive decline rate in late mild cognitive impairment	, cognitive decline measurement	GCST003075	8:142275662
rs147368169-<b>A</b>	2 x 10-8		0.01	'-	0.8501 unit increase	[0.56-1.14]	TSNARE1	Cognitive decline rate in late mild cognitive impairment	, cognitive decline measurement	GCST003075	8:142389482
rs117932393-<b>C</b>	6 x 10-7		0.01	'-	0.5563 unit increase	[0.34-0.77]	LINC01505	Cognitive decline rate in late mild cognitive impairment	, cognitive decline measurement	GCST003075	9:106390428
rs111600634-<b>T</b>	8 x 10-7		0.01	'-	0.3036 unit increase	[0.18-0.42]	, AL160272.2	Cognitive decline rate in late mild cognitive impairment	, cognitive decline measurement	GCST003075	9:117856347
rs138901640-<b>A</b>	3 x 10-7		0.01	'-	0.3802 unit increase	[0.24-0.52]	AL160272.2	Cognitive decline rate in late mild cognitive impairment	, cognitive decline measurement	GCST003075	9:118031487
rs190548934-<b>T</b>	8 x 10-7		0.01	'-	0.7325 unit increase	[0.45-1.02]	, BRINP1	Cognitive decline rate in late mild cognitive impairment	, cognitive decline measurement	GCST003075	9:119471312
rs113793030-<b>T</b>	3 x 10-7		0.01	'-	0.3462 unit increase	[0.22-0.48]	, NPFFR1	Cognitive decline rate in late mild cognitive impairment	, cognitive decline measurement	GCST003075	10:70287104
rs200956582-<b>?</b>	8 x 10-10		NR	'-	0.4689 unit increase	[0.32-0.62]	, TRIM34	Cognitive decline rate in late mild cognitive impairment	, cognitive decline measurement	GCST003075	11:5637380
rs189010983-<b>C</b>	6 x 10-7		0.01	'-	0.5157 unit increase	[0.32-0.72]	, AC090679.3	Cognitive decline rate in late mild cognitive impairment	, cognitive decline measurement	GCST003075	12:83692397
rs150828104-<b>T</b>	2 x 10-7		NR	'-	0.2736 unit decrease	[0.17-0.38]	, MED13L	Cognitive decline rate in late mild cognitive impairment	, cognitive decline measurement	GCST003075	12:116337891
rs12435940-<b>A</b>	4 x 10-7		0.96	'-	0.485 unit decrease	[0.3-0.67]	, LINC02306	Cognitive decline rate in late mild cognitive impairment	, cognitive decline measurement	GCST003075	14:25552779
rs192549394-<b>G</b>	2 x 10-6		0.01	'-	0.3724 unit increase	[0.22-0.53]	GNG2	Cognitive decline rate in late mild cognitive impairment	, cognitive decline measurement	GCST003075	14:51827061
rs76745467-<b>C</b>	9 x 10-7		0.02	'-	0.2707 unit increase	[0.16-0.38]	ACTN1	Cognitive decline rate in late mild cognitive impairment	, cognitive decline measurement	GCST003075	14:68959672
rs76065397-<b>T</b>	1 x 10-6		0.02	'-	0.4024 unit increase	[0.24-0.56]	, LINC02853	Cognitive decline rate in late mild cognitive impairment	, cognitive decline measurement	GCST003075	15:35904724
rs142609537-<b>A</b>	9 x 10-7		0.01	'-	0.6965 unit increase	[0.42-0.97]	AC015574.1	Cognitive decline rate in late mild cognitive impairment	, cognitive decline measurement	GCST003075	15:95675665
rs75638798-<b>C</b>	2 x 10-9		0.01	'-	0.7178 unit decrease	[0.49-0.95]	RBFOX1	Cognitive decline rate in late mild cognitive impairment	, cognitive decline measurement	GCST003075	16:6454023
rs71370433-<b>C</b>	8 x 10-7		0.01	'-	0.6706 unit increase	[0.41-0.93]	, RNU6-1264P	Cognitive decline rate in late mild cognitive impairment	, cognitive decline measurement	GCST003075	17:6294504
rs149969998-<b>G</b>	2 x 10-7		0.01	'-	0.6232 unit increase	[0.39-0.85]	, COX10-AS1	Cognitive decline rate in late mild cognitive impairment	, cognitive decline measurement	GCST003075	17:13692262
rs79947075-<b>C</b>	2 x 10-7		0.01	'-	0.5473 unit increase	[0.34-0.75]	, KRT25	Cognitive decline rate in late mild cognitive impairment	, cognitive decline measurement	GCST003075	17:40764791
rs73989024-<b>A</b>	5 x 10-7		0.05	'-	0.977 unit decrease	[0.6-1.35]	AC027801.3	Cognitive decline rate in late mild cognitive impairment	, cognitive decline measurement	GCST003075	17:49932105
rs190086576-<b>G</b>	2 x 10-6		0.01	'-	0.4667 unit increase	[0.28-0.66]	, PPM1N	Cognitive decline rate in late mild cognitive impairment	, cognitive decline measurement	GCST003075	19:45492929
rs146594485-<b>G</b>	7 x 10-7		0.0032	'-	0.6195 unit increase	[0.38-0.86]	, SPEF1	Cognitive decline rate in late mild cognitive impairment	, cognitive decline measurement	GCST003075	20:3776090
rs1041536-<b>T</b>	3 x 10-7		0.51	'-	0.0982 unit increase	[0.061-0.135]	, AL034427.1	Cognitive decline rate in late mild cognitive impairment	, cognitive decline measurement	GCST003075	20:9907627
rs73078593-<b>C</b>	1 x 10-6		0.03	'-	0.278 unit decrease	[0.17-0.39]	, AL109838.1	Cognitive decline rate in late mild cognitive impairment	, cognitive decline measurement	GCST003075	20:12310875
rs73126576-<b>T</b>	5 x 10-7		0.02	'-	0.2897 unit increase	[0.18-0.4]	, HSPE1P1	Cognitive decline rate in late mild cognitive impairment	, cognitive decline measurement	GCST003075	20:39961687
rs201226244-<b>T</b>	7 x 10-7		NR	'-	0.4419 unit increase	[0.27-0.61]	AC000085.1	Cognitive decline rate in late mild cognitive impairment	, cognitive decline measurement	GCST003075	22:19299874
rs12628463-<b>C</b>	9 x 10-7		0.02	'-	0.4385 unit increase	[0.27-0.61]	, C22orf39	Cognitive decline rate in late mild cognitive impairment	, cognitive decline measurement	GCST003075	22:19401286
rs13447287-<b>T</b>	2 x 10-7		0.02	'-	0.4847 unit increase	[0.31-0.66]	CDC45	Cognitive decline rate in late mild cognitive impairment	, cognitive decline measurement	GCST003075	22:19518601
rs11637611-<b>C</b>	1 x 10-15		'-	'-	'-	'-	PARP6	Rate of cognitive decline in mild cognitive impairment (time interaction)	, disease progression measurement	GCST004371	15:72259371
rs7840202-<b>C</b>	4 x 10-14		'-	'-	'-	'-	UBR5	Rate of cognitive decline in mild cognitive impairment (time interaction)	, disease progression measurement	GCST004371	8:102296172
rs12752888-<b>C</b>	3 x 10-11		'-	'-	'-	'-	, AC099796.1	Rate of cognitive decline in mild cognitive impairment (time interaction)	, disease progression measurement	GCST004371	1:54527266
rs17090219-<b>?</b>	9 x 10-8		'-	'-	5.15 unit increase	[3.33-6.97]	, TXNL1	Accelerated cognitive decline after conversion of mild cognitive impairment to Alzheimer's disease (Alzhiemer's diagnosis trajectory interaction)	, cognitive decline measurement	GCST004253	18:56523802
rs3936289-<b>?</b>	5 x 10-7		'-	'-	3.34 unit increase	[2.09-4.59]	ST6GAL1	Accelerated cognitive decline after conversion of mild cognitive impairment to Alzheimer's disease (Alzhiemer's diagnosis trajectory interaction)	, cognitive decline measurement	GCST004253	3:187037169
rs56378310-<b>?</b>	2 x 10-6		'-	'-	2.98 unit decrease	[1.8-4.16]	RAB20	Accelerated cognitive decline after conversion of mild cognitive impairment to Alzheimer's disease (Alzhiemer's diagnosis trajectory interaction)	, cognitive decline measurement	GCST004253	13:110537326
rs192470679-<b>?</b>	2 x 10-6		'-	'-	2.89 unit increase	[1.73-4.05]	PDS5B	Accelerated cognitive decline after conversion of mild cognitive impairment to Alzheimer's disease (Alzhiemer's diagnosis trajectory interaction)	, cognitive decline measurement	GCST004253	13:32716722
rs11121365-<b>?</b>	2 x 10-6		'-	'-	5.76 unit increase	[3.45-8.07]	SPSB1	Accelerated cognitive decline after conversion of mild cognitive impairment to Alzheimer's disease (Alzhiemer's diagnosis trajectory interaction)	, cognitive decline measurement	GCST004253	1:9297665
rs2484-<b>?</b>	3 x 10-6		'-	'-	4.53 unit increase	[2.69-6.37]	BDH1	Accelerated cognitive decline after conversion of mild cognitive impairment to Alzheimer's disease (Alzhiemer's diagnosis trajectory interaction)	, cognitive decline measurement	GCST004253	3:197541698
rs10903488-<b>?</b>	3 x 10-6		'-	'-	4.58 unit increase	[2.7-6.46]	ADARB2	Accelerated cognitive decline after conversion of mild cognitive impairment to Alzheimer's disease (Alzhiemer's diagnosis trajectory interaction)	, cognitive decline measurement	GCST004253	10:1563803
rs6016505-<b>?</b>	4 x 10-6		'-	'-	'-	'-	TOP1	Accelerated cognitive decline after conversion of mild cognitive impairment to Alzheimer's disease (Alzhiemer's diagnosis trajectory interaction)	, cognitive decline measurement	GCST004253	20:41049649
rs314277-<b>?</b>	5 x 10-6		'-	'-	'-	'-	LIN28B	Accelerated cognitive decline after conversion of mild cognitive impairment to Alzheimer's disease (Alzhiemer's diagnosis trajectory interaction)	, cognitive decline measurement	GCST004253	6:104959787
rs57905270-<b>?</b>	5 x 10-6		'-	'-	'-	'-	C2orf83	Accelerated cognitive decline after conversion of mild cognitive impairment to Alzheimer's disease (Alzhiemer's diagnosis trajectory interaction)	, cognitive decline measurement	GCST004253	2:227621998
rs12525341-<b>?</b>	8 x 10-6		'-	'-	'-	'-	TIAM2	Accelerated cognitive decline after conversion of mild cognitive impairment to Alzheimer's disease (Alzhiemer's diagnosis trajectory interaction)	, cognitive decline measurement	GCST004253	6:155173590
rs698842-<b>A</b>	2 x 10-6		0.22	1.96	'-	[1.69-2.23]	NRXN1	Alzheimer's disease with multiple cognitive domain impairments	, Alzheimer's disease	GCST007332	2:50662958
rs10175975-<b>T</b>	3 x 10-6		0.19	1.99	'-	[1.7-2.28]	AC007092.1	Alzheimer's disease with multiple cognitive domain impairments	, Alzheimer's disease	GCST007332	2:59202672
rs78872508-<b>C</b>	2 x 10-6		0.13	2.22222	'-	[1.89-2.56]	HDAC9	Alzheimer's disease with multiple cognitive domain impairments	, Alzheimer's disease	GCST007332	7:18976853
rs4348488-<b>C</b>	3 x 10-6		0.21	1.97	'-	[1.68-2.26]	BMP1	Alzheimer's disease with multiple cognitive domain impairments	, Alzheimer's disease	GCST007332	8:22166649
rs17089546-<b>A</b>	3 x 10-6		0.25	1.86	'-	[1.61-2.11]	, AC012574.2	Alzheimer's disease with multiple cognitive domain impairments	, Alzheimer's disease	GCST007332	8:23714294
rs74717330-<b>A</b>	2 x 10-6		0.05	3.09	'-	[2.62-3.56]	'-	Alzheimer's disease with multiple cognitive domain impairments	, Alzheimer's disease	GCST007332	Mapping not available
rs191325450-<b>G</b>	2 x 10-6		0.09	2.32558	'-	[1.97-2.68]	, RPS19P6	Alzheimer's disease with multiple cognitive domain impairments	, Alzheimer's disease	GCST007332	9:80763069
rs4543939-<b>A</b>	4 x 10-6		0.43	2.43	'-	[2.06-2.8]	, AP003171.2	Alzheimer's disease with multiple cognitive domain impairments	, Alzheimer's disease	GCST007332	11:92934492
rs8059356-<b>A</b>	6 x 10-7		0.21	2.23	'-	[1.92-2.54]	, LINC01081	Alzheimer's disease with multiple cognitive domain impairments	, Alzheimer's disease	GCST007332	16:86323639

## Sheet: P<1.00E-05
Variant and risk allele	P-value	P-value annotation	RAF	OR	Beta	CI	Mapped gene	Reported trait	Trait(s)	Study accession	Location
rs115700680-<b>T</b>	1 x 10-6	(EA)	0.01	'-	0.4234 unit increase	[0.25-0.59]	, GM2AP2	Cognitive decline rate in late mild cognitive impairment	, cognitive decline measurement	GCST003075	1:171381070
rs115764752-<b>T</b>	1 x 10-6	(EA)	0.0046	'-	0.5455 unit increase	[0.33-0.76]	, AL135931.1	Cognitive decline rate in late mild cognitive impairment	, cognitive decline measurement	GCST003075	1:171778066
rs117605016-<b>C</b>	1 x 10-8	(EA)	0.01	'-	0.7015 unit increase	[0.47-0.94]	TMEM132D	Cognitive decline rate in late mild cognitive impairment	, cognitive decline measurement	GCST003075	12:129129840
rs13447287-<b>T</b>	1 x 10-6	(EA)	0.02	'-	0.4652 unit increase	[0.28-0.65]	CDC45	Cognitive decline rate in late mild cognitive impairment	, cognitive decline measurement	GCST003075	22:19518601
rs138901640-<b>A</b>	1 x 10-6	(EA)	0.01	'-	0.3723 unit increase	[0.22-0.52]	AL160272.2	Cognitive decline rate in late mild cognitive impairment	, cognitive decline measurement	GCST003075	9:118031487
rs188794202-<b>C</b>	1 x 10-7	(EA)	0.0014	'-	0.5678 unit decrease	[0.36-0.78]	PPARGC1A	Cognitive decline rate in late mild cognitive impairment	, cognitive decline measurement	GCST003075	4:23848945
rs192549394-<b>G</b>	1 x 10-6	(EA)	0.01	'-	0.3949 unit increase	[0.24-0.55]	GNG2	Cognitive decline rate in late mild cognitive impairment	, cognitive decline measurement	GCST003075	14:51827061
rs201958930-<b>G</b>	1 x 10-7	(EA)	NR	'-	0.5923 unit increase	[0.38-0.81]	AC017091.1	Cognitive decline rate in late mild cognitive impairment	, cognitive decline measurement	GCST003075	4:58871307
rs55961051-<b>G</b>	1 x 10-7	(EA)	0.01	'-	0.5693 unit increase	[0.36-0.78]	HP1BP3	Cognitive decline rate in late mild cognitive impairment	, cognitive decline measurement	GCST003075	1:20772323
rs62106697-<b>G</b>	1 x 10-7	(EA)	0.01	'-	0.7245 unit increase	[0.46-0.99]	LINC01814	Cognitive decline rate in late mild cognitive impairment	, cognitive decline measurement	GCST003075	2:8520648
rs71370433-<b>C</b>	1 x 10-6	(EA)	0.01	'-	0.6614 unit increase	[0.4-0.92]	, RNU6-1264P	Cognitive decline rate in late mild cognitive impairment	, cognitive decline measurement	GCST003075	17:6294504
rs73078593-<b>C</b>	1 x 10-6	(EA)	0.03	'-	0.2829 unit decrease	[0.17-0.4]	, AL109838.1	Cognitive decline rate in late mild cognitive impairment	, cognitive decline measurement	GCST003075	20:12310875
rs73126576-<b>T</b>	1 x 10-6	(EA)	0.02	'-	0.2856 unit increase	[0.17-0.4]	, HSPE1P1	Cognitive decline rate in late mild cognitive impairment	, cognitive decline measurement	GCST003075	20:39961687
rs115199861-<b>C</b>	1 x 10-7		0.0046	'-	0.5796 unit increase	[0.37-0.79]	PFN1P1	Cognitive decline rate in late mild cognitive impairment	, cognitive decline measurement	GCST003075	1:171670879
rs12468965-<b>G</b>	1 x 10-7		0.04	'-	0.5067 unit increase	[0.32-0.69]	, AC069157.1	Cognitive decline rate in late mild cognitive impairment	, cognitive decline measurement	GCST003075	2:53528621
rs76495833-<b>C</b>	1 x 10-6		0.04	'-	0.3689 unit increase	[0.22-0.52]	TGFBR2	Cognitive decline rate in late mild cognitive impairment	, cognitive decline measurement	GCST003075	3:30627911
rs150759334-<b>T</b>	1 x 10-6		0.01	'-	0.3483 unit decrease	[0.21-0.49]	, LINC02496	Cognitive decline rate in late mild cognitive impairment	, cognitive decline measurement	GCST003075	4:60800528
rs78277363-<b>A</b>	1 x 10-7		0.01	'-	0.424 unit increase	[0.27-0.58]	ADCY2	Cognitive decline rate in late mild cognitive impairment	, cognitive decline measurement	GCST003075	5:7627129
rs140295727-<b>C</b>	1 x 10-8		0.01	'-	0.4354 unit decrease	[0.29-0.58]	AL450338.2	Cognitive decline rate in late mild cognitive impairment	, cognitive decline measurement	GCST003075	6:85984238
rs141480664-<b>G</b>	1 x 10-6		0.01	'-	0.3879 unit increase	[0.23-0.54]	, CYP3A54P	Cognitive decline rate in late mild cognitive impairment	, cognitive decline measurement	GCST003075	7:4469958
rs799979-<b>A</b>	1 x 10-6		0.02	'-	0.5781 unit increase	[0.35-0.81]	CD36	Cognitive decline rate in late mild cognitive impairment	, cognitive decline measurement	GCST003075	7:80415882
rs116237496-<b>T</b>	1 x 10-8		0.03	'-	1.0422 unit increase	[0.69-1.39]	, AC018781.1	Cognitive decline rate in late mild cognitive impairment	, cognitive decline measurement	GCST003075	8:101033687
rs76065397-<b>T</b>	1 x 10-6		0.02	'-	0.4024 unit increase	[0.24-0.56]	, LINC02853	Cognitive decline rate in late mild cognitive impairment	, cognitive decline measurement	GCST003075	15:35904724
rs73078593-<b>C</b>	1 x 10-6		0.03	'-	0.278 unit decrease	[0.17-0.39]	, AL109838.1	Cognitive decline rate in late mild cognitive impairment	, cognitive decline measurement	GCST003075	20:12310875
rs11637611-<b>C</b>	1 x 10-15		'-	'-	'-	'-	PARP6	Rate of cognitive decline in mild cognitive impairment (time interaction)	, disease progression measurement	GCST004371	15:72259371

## Sheet: HaploregTool
chr	pos_hg38	r2	D'	is_query_snp	rsID	ref	alt	AFR	AMR	ASN	EUR	GERP_cons	SiPhy_cons	Chromatin_States	Chromatin_States_Imputed	Chromatin_Marks	DNAse	Proteins	eQTL	gwas	grasp	Motifs	GENCODE_id	GENCODE_name	GENCODE_direction	GENCODE_distance	RefSeq_id	RefSeq_name	RefSeq_direction	RefSeq_distance	dbSNP_functional_annotation	query_snp_rsid
1	171381070	0	0	0	rs115700680	T	G	0.01	0.01	0	0.03	0	0			E005,H3K9ac_Pro;E007,H3K9ac_Pro;E056,H3K27ac_Enh;E096,H3K4me3_Pro		.	.	.	.	.	ENSG00000202082.1	U6	3	37573	NM_002022	FMO4	3	38985	.	rs115700680
1	171778066	0	0	0	rs115764752	T	C	0.002	0	0	0.01	0	0			E007,H3K9ac_Pro;E008,H3K9ac_Pro;E038,H3K9ac_Pro;E072,H3K9ac_Pro;E013,H3K4me1_Enh;E036,H3K4me1_Enh;E050,H3K4me1_Enh;E061,H3K4me1_Enh;E039,H3K27ac_Enh;E041,H3K27ac_Enh;E045,H3K27ac_Enh;E048,H3K27ac_Enh;E040,H3K4me3_Pro;E048,H3K4me3_Pro;E113,H3K4me3_Pro		.	.	.	.	HNF4_disc5	ENSG00000010165.14	METTL13	5	3581	NM_014955	METTL13	5	3553	.	rs115764752
12	129129840	0	0	0	rs117605016	C	A	0	0.0028	0	0.01	0	0			E005,H3K4me1_Enh		.	.	.	.	Cdx2_1;Cdx2_2;Hoxa10;Hoxb9;Hoxc10;Hoxc9;Maf_known1;Nrf-2_2	ENSG00000151952.10	TMEM132D	0	0	NM_133448	TMEM132D	0	0	INT	rs117605016
22	19518601	0	0	0	rs13447287	T	C	0.0041	0.01	0.07	0.004	0	0	E089,6_EnhG;E090,6_EnhG;E120,7_Enh	E053,17_EnhW2;E070,17_EnhW2;E080,17_EnhW2;E084,17_EnhW2;E089,15_EnhAF;E090,15_EnhAF;E091,17_EnhW2;E092,17_EnhW2;E121,17_EnhW2	E006,H3K4me1_Enh;E022,H3K4me1_Enh;E056,H3K4me1_Enh;E059,H3K4me1_Enh;E063,H3K4me1_Enh;E069,H3K4me1_Enh;E070,H3K4me1_Enh;E071,H3K4me1_Enh;E072,H3K4me1_Enh;E089,H3K4me1_Enh;E090,H3K4me1_Enh;E092,H3K4me1_Enh;E096,H3K4me1_Enh;E105,H3K4me1_Enh;E107,H3K4me1_Enh;E108,H3K4me1_Enh;E113,H3K4me1_Enh;E120,H3K4me1_Enh;E121,H3K4me1_Enh;E007,H3K9ac_Pro;E063,H3K9ac_Pro;E069,H3K9ac_Pro;E072,H3K9ac_Pro;E107,H3K9ac_…	E086;E121	K562,POL2,HudsonAlpha,None;K562,POL24H8,HudsonAlpha,None	.	.	.	Nanog_disc2	ENSG00000093009.5	CDC45	0	0	NM_003504	CDC45	0	0	INT	rs13447287
9	118031487	0	0	0	rs138901640	A	G	0	0.02	0	0.01	0	0			E020,H3K9ac_Pro		.	.	.	.	Arid3a_2;Hoxa7_2;Hoxb4;Nobox_2;Pax7;Pou3f2_4	ENSG00000231901.1	RP11-281A20.1	5	134230	NM_138554	TLR4	3	313998	.	rs138901640
4	23848945	0	0	0	rs188794202	C	T	0.002	0	0	0.0026	0	0	E083,7_Enh;E095,7_Enh		E061,H3K27ac_Enh;E095,H3K27ac_Enh;E100,H3K27ac_Enh;E061,H3K4me1_Enh;E083,H3K4me1_Enh;E095,H3K4me1_Enh;E100,H3K4me1_Enh;E108,H3K4me1_Enh;E083,H3K9ac_Pro		.	.	.	.	.	ENSG00000109819.4	PPARGC1A	0	0	NM_013261	PPARGC1A	0	0	INT	rs188794202
14	51827061	0	0	0	rs192549394	G	A	0.002	0.02	0	0.01	0	0	E004,7_Enh;E049,7_Enh;E050,7_Enh;E051,7_Enh;E115,7_Enh;E119,7_Enh;E126,7_Enh		E002,H3K4me1_Enh;E003,H3K4me1_Enh;E004,H3K4me1_Enh;E005,H3K4me1_Enh;E006,H3K4me1_Enh;E007,H3K4me1_Enh;E011,H3K4me1_Enh;E015,H3K4me1_Enh;E018,H3K4me1_Enh;E020,H3K4me1_Enh;E024,H3K4me1_Enh;E028,H3K4me1_Enh;E036,H3K4me1_Enh;E037,H3K4me1_Enh;E039,H3K4me1_Enh;E040,H3K4me1_Enh;E041,H3K4me1_Enh;E042,H3K4me1_Enh;E044,H3K4me1_Enh;E047,H3K4me1_Enh;E048,H3K4me1_Enh;E049,H3K4me1_Enh;E050,H3K4me1_Enh;E051,H3K…	E022	.	.	.	.	EWSR1-FLI1;Irf_disc5;Pax-5_known2	ENSG00000186469.4	GNG2	0	0	NM_053064	GNG2	5	33269	.	rs192549394
4	58871306	0	0	0	rs201958930	G	GA	0.14	0.04	0.01	0.02	0	0			E114,H3K27ac_Enh;E114,H3K9ac_Pro		.	.	.	.	HDAC2_disc6;Zfp105	ENSG00000251339.1	RP11-506N2.1	0	0	NR_034081	LOC255130	3	1666005	.	rs201958930
1	20772323	0	0	0	rs55961051	G	A	0.002	0	0	0.01	0	0	E065,1_TssA		E012,H3K27ac_Enh;E013,H3K27ac_Enh;E039,H3K27ac_Enh;E040,H3K27ac_Enh;E042,H3K27ac_Enh;E050,H3K27ac_Enh;E055,H3K27ac_Enh;E056,H3K27ac_Enh;E061,H3K27ac_Enh;E114,H3K27ac_Enh;E124,H3K27ac_Enh;E025,H3K9ac_Pro;E027,H3K9ac_Pro;E038,H3K9ac_Pro;E062,H3K9ac_Pro;E027,H3K4me1_Enh;E062,H3K4me1_Enh;E087,H3K4me1_Enh;E114,H3K4me1_Enh		.	.	.	.	Arid5a;Foxd3;Foxj2_2;Foxp1;Pou4f3;Sox_14;Sox_19;Sox_2;Sox_7;Sox_9	ENSG00000127483.12	HP1BP3	0	0	NM_016287	HP1BP3	0	0	INT	rs55961051
2	8520648	0	0	0	rs62106697	G	T	0	0.01	0	0.02	0	0	E029,7_Enh;E030,7_Enh;E034,7_Enh;E036,7_Enh;E046,7_Enh;E047,7_Enh;E051,7_Enh;E093,7_Enh;E112,7_Enh;E115,7_Enh;E116,7_Enh;E124,7_Enh	E029,15_EnhAF;E030,14_EnhA2;E031,17_EnhW2;E032,17_EnhW2;E033,17_EnhW2;E034,15_EnhAF;E035,17_EnhW2;E036,14_EnhA2;E037,17_EnhW2;E038,17_EnhW2;E040,17_EnhW2;E041,17_EnhW2;E042,17_EnhW2;E043,17_EnhW2;E044,17_EnhW2;E045,17_EnhW2;E046,15_EnhAF;E047,18_EnhAc;E048,17_EnhW2;E050,17_EnhW2;E051,17_EnhW2;E062,17_EnhW2;E093,15_EnhAF;E112,17_EnhW2;E115,14_EnhA2;E116,17_EnhW2;E124,14_EnhA2	E005,H3K4me1_Enh;E007,H3K4me1_Enh;E008,H3K4me1_Enh;E009,H3K4me1_Enh;E021,H3K4me1_Enh;E024,H3K4me1_Enh;E025,H3K4me1_Enh;E029,H3K4me1_Enh;E030,H3K4me1_Enh;E031,H3K4me1_Enh;E032,H3K4me1_Enh;E034,H3K4me1_Enh;E035,H3K4me1_Enh;E036,H3K4me1_Enh;E037,H3K4me1_Enh;E038,H3K4me1_Enh;E040,H3K4me1_Enh;E041,H3K4me1_Enh;E042,H3K4me1_Enh;E043,H3K4me1_Enh;E044,H3K4me1_Enh;E045,H3K4me1_Enh;E046,H3K4me1_Enh;E047,H3K…		.	.	.	.	LXR_1;LXR_2;LXR_3;Maf_known1;Nanog_disc3;Nrf-2_2;Nrf-2_3;TCF11::MafG;Zbtb3	ENSG00000231435.1	AC011747.3	3	22943	NM_002166	ID2	5	161333	.	rs62106697
17	6294504	0	0	0	rs71370433	C	T	0	0.03	0	0.01	0	0		E025,19_DNase		E056;E100;E126	.	.	.	.	MIF-1;Mxi1_disc1;NF-AT;RFX5_disc1;SREBP_disc1	ENSG00000206618.1	U6	3	87234	NM_014336	AIPL1	3	129233	.	rs71370433
20	12310875	0	0	0	rs73078593	C	A	0.0041	0.12	0.0017	0.03	0	0	E080,7_Enh		E023,H3K4me1_Enh;E063,H3K4me1_Enh;E080,H3K4me1_Enh;E090,H3K4me1_Enh;E095,H3K4me1_Enh;E100,H3K4me1_Enh;E107,H3K4me1_Enh;E063,H3K27ac_Enh;E080,H3K27ac_Enh;E089,H3K27ac_Enh;E090,H3K27ac_Enh;E092,H3K27ac_Enh;E095,H3K27ac_Enh;E108,H3K27ac_Enh;E078,H3K4me3_Pro		.	.	.	.	Bbx;Bcl6b;Foxj2_2	ENSG00000230437.1	RP11-102J14.1	0	0	NM_014962	BTBD3	3	384279	.	rs73078593
20	39961687	0	0	0	rs73126576	T	C	0.0041	0.01	0	0.04	1	0	E001,7_Enh;E003,7_Enh;E008,7_Enh;E011,7_Enh;E012,7_Enh;E013,7_Enh;E014,7_Enh;E015,7_Enh;E016,7_Enh;E018,7_Enh;E019,7_Enh;E020,7_Enh;E023,7_Enh;E024,7_Enh;E025,7_Enh;E027,7_Enh;E053,7_Enh;E063,7_Enh;E069,7_Enh;E070,2_TssAFlnk;E073,7_Enh;E076,7_Enh;E078,7_Enh;E081,7_Enh;E082,7_Enh;E088,7_Enh;E089,7_Enh;E090,7_Enh;E092,7_Enh;E100,7_Enh;E107,2_TssAFlnk;E108,2_TssAFlnk;E120,7_Enh;E121,7_Enh	E001,17_EnhW2;E002,17_EnhW2;E003,17_EnhW2;E004,17_EnhW2;E007,17_EnhW2;E008,17_EnhW2;E009,17_EnhW2;E010,17_EnhW2;E011,17_EnhW2;E012,17_EnhW2;E013,17_EnhW2;E014,17_EnhW2;E015,17_EnhW2;E016,16_EnhW1;E018,17_EnhW2;E019,16_EnhW1;E020,17_EnhW2;E021,17_EnhW2;E022,17_EnhW2;E023,17_EnhW2;E024,17_EnhW2;E025,17_EnhW2;E027,17_EnhW2;E053,17_EnhW2;E054,17_EnhW2;E063,14_EnhA2;E068,16_EnhW1;E070,16_EnhW1;E071,17…	E001,H3K4me1_Enh;E003,H3K4me1_Enh;E004,H3K4me1_Enh;E005,H3K4me1_Enh;E007,H3K4me1_Enh;E008,H3K4me1_Enh;E011,H3K4me1_Enh;E012,H3K4me1_Enh;E013,H3K4me1_Enh;E014,H3K4me1_Enh;E015,H3K4me1_Enh;E016,H3K4me1_Enh;E018,H3K4me1_Enh;E019,H3K4me1_Enh;E020,H3K4me1_Enh;E021,H3K4me1_Enh;E022,H3K4me1_Enh;E023,H3K4me1_Enh;E024,H3K4me1_Enh;E025,H3K4me1_Enh;E027,H3K4me1_Enh;E049,H3K4me1_Enh;E052,H3K4me1_Enh;E053,H3K…	E081;E089;E090;E126	.	.	.	.	.	ENSG00000237767.1	RP11-101E14.2	5	42789	NM_005461	MAFB	3	724186	.	rs73126576
1	171670879	0	0	0	rs115199861	C	G	0.002	0	0	0.01	1	0	E006,1_TssA;E022,7_Enh;E123,10_TssBiv	E006,22_PromP;E094,22_PromP;E098,19_DNase	E006,H3K4me3_Pro;E044,H3K4me3_Pro;E094,H3K4me3_Pro;E123,H3K4me3_Pro;E127,H3K4me3_Pro;E006,H3K9ac_Pro;E114,H3K9ac_Pro;E007,H3K27ac_Enh;E105,H3K27ac_Enh;E079,H3K4me1_Enh;E098,H3K4me1_Enh		.	.	.	.	GR_disc4;HIF1::Arnt;p53_1	ENSG00000034971.9	MYOC	5	18207	NM_000261	MYOC	5	18245	.	rs115199861
2	53528621	0	0	0	rs12468965	G	A	0	0.09	0.07	0.01	0	0			E020,H3K4me3_Pro		.	.	.	.	ELF1_disc3;ERalpha-a_disc4;Myc_disc10;NRSF_disc9;Rad21_disc6;SETDB1_disc1;SRF_disc2;STAT_disc7	ENSG00000115239.15	ASB3	3	4050	NM_001201965	ASB3	3	141356	.	rs12468965
3	30627911	0	0	0	rs76495833	C	G	0	0.01	0.13	0.01	0	0	E001,7_Enh;E011,7_Enh;E013,7_Enh;E018,7_Enh;E019,7_Enh;E020,7_Enh;E023,6_EnhG;E024,7_Enh;E025,6_EnhG;E026,7_Enh;E027,7_Enh;E028,6_EnhG;E029,7_Enh;E030,7_Enh;E031,7_Enh;E032,6_EnhG;E033,2_TssAFlnk;E034,6_EnhG;E035,7_Enh;E037,7_Enh;E038,7_Enh;E039,7_Enh;E040,2_TssAFlnk;E041,7_Enh;E042,7_Enh;E043,7_Enh;E044,7_Enh;E045,7_Enh;E047,7_Enh;E048,7_Enh;E050,7_Enh;E051,7_Enh;E058,6_EnhG;E061,7_Enh;E066,7_En…	E001,12_TxEnhW;E002,12_TxEnhW;E003,12_TxEnhW;E004,12_TxEnhW;E009,12_TxEnhW;E011,12_TxEnhW;E012,12_TxEnhW;E013,12_TxEnhW;E014,12_TxEnhW;E015,12_TxEnhW;E016,12_TxEnhW;E018,12_TxEnhW;E019,12_TxEnhW;E020,12_TxEnhW;E023,12_TxEnhW;E024,17_EnhW2;E027,12_TxEnhW;E028,10_TxEnh5;E029,10_TxEnh5;E030,10_TxEnh5;E031,10_TxEnh5;E032,10_TxEnh5;E033,10_TxEnh5;E034,10_TxEnh5;E035,10_TxEnh5;E036,12_TxEnhW;E037,9_TxR…	E001,H3K4me1_Enh;E002,H3K4me1_Enh;E004,H3K4me1_Enh;E009,H3K4me1_Enh;E011,H3K4me1_Enh;E012,H3K4me1_Enh;E013,H3K4me1_Enh;E014,H3K4me1_Enh;E015,H3K4me1_Enh;E016,H3K4me1_Enh;E018,H3K4me1_Enh;E019,H3K4me1_Enh;E020,H3K4me1_Enh;E021,H3K4me1_Enh;E023,H3K4me1_Enh;E024,H3K4me1_Enh;E025,H3K4me1_Enh;E026,H3K4me1_Enh;E027,H3K4me1_Enh;E028,H3K4me1_Enh;E029,H3K4me1_Enh;E030,H3K4me1_Enh;E031,H3K4me1_Enh;E032,H3K…	E127	.	.	.	.	Hmx_1	ENSG00000163513.13	TGFBR2	0	0	NM_003242	TGFBR2	0	0	INT	rs76495833
4	60800528	0	0	0	rs150759334	T	C	0	0.02	0	0.01	0	0	E084,7_Enh;E085,7_Enh	E084,15_EnhAF;E085,15_EnhAF;E109,18_EnhAc;E118,18_EnhAc	E067,H3K4me1_Enh;E084,H3K4me1_Enh;E085,H3K4me1_Enh;E084,H3K27ac_Enh;E085,H3K27ac_Enh		.	.	.	.	.	ENSG00000249066.1	RP11-593F5.2	3	10528	NM_015236	LPHN3	5	696591	.	rs150759334
5	7627129	0	0	0	rs78277363	A	G	0.01	0.01	0.01	0.02	0	0	E108,6_EnhG	E107,17_EnhW2	E002,H3K4me3_Pro;E004,H3K4me1_Enh;E007,H3K4me1_Enh;E012,H3K4me1_Enh;E024,H3K4me1_Enh;E067,H3K4me1_Enh;E073,H3K4me1_Enh;E100,H3K4me1_Enh;E107,H3K4me1_Enh;E108,H3K4me1_Enh;E111,H3K4me1_Enh;E007,H3K9ac_Pro;E076,H3K9ac_Pro;E072,H3K27ac_Enh;E073,H3K27ac_Enh;E100,H3K27ac_Enh		.	.	.	.	BCL_disc1;ELF1_known1;Egr-1_disc2;Ehf;Ets_disc2;Ets_known1;Ets_known3;Ets_known4;Ets_known5;FEV;GATA_disc3;HDAC2_disc3;Myf_1;NERF1a;Pax-5_disc4;Sin3Ak-20_disc4	ENSG00000078295.11	ADCY2	0	0	NM_020546	ADCY2	0	0	INT	rs78277363
6	85984238	0	0	0	rs140295727	C	T	0.002	0.0028	0	0.02	0	0			E011,H3K4me3_Pro;E020,H3K4me3_Pro;E103,H3K9ac_Pro		.	.	.	.	Foxj2_2;PLZF;RREB-1_1;RREB-1_2;Sox_19;Sox_7	ENSG00000202103.1	U4	3	8782	NR_003038	SNHG5	5	305504	.	rs140295727
7	4469958	0	0	0	rs141480664	G	A	0	0.01	0	0.01	0	0	E008,7_Enh;E019,7_Enh;E020,7_Enh;E024,7_Enh;E053,7_Enh;E054,7_Enh	E002,17_EnhW2;E008,16_EnhW1;E014,17_EnhW2;E019,16_EnhW1;E020,16_EnhW1;E054,16_EnhW1	E001,H3K4me1_Enh;E002,H3K4me1_Enh;E003,H3K4me1_Enh;E008,H3K4me1_Enh;E018,H3K4me1_Enh;E019,H3K4me1_Enh;E020,H3K4me1_Enh;E022,H3K4me1_Enh;E024,H3K4me1_Enh;E053,H3K4me1_Enh;E054,H3K4me1_Enh;E065,H3K4me1_Enh;E068,H3K4me1_Enh;E069,H3K4me1_Enh;E070,H3K4me1_Enh;E073,H3K4me1_Enh;E074,H3K4me1_Enh;E078,H3K4me1_Enh;E082,H3K4me1_Enh;E003,H3K27ac_Enh;E008,H3K27ac_Enh;E014,H3K27ac_Enh;E006,H3K9ac_Pro;E020,H3K9…	E003	.	.	.	.	E2A_2;E2A_5;ZEB1_disc1;ZEB1_known3;ZEB1_known4;ZEB1_known5	ENSG00000164916.8	FOXK1	5	173798	NM_152744	SDK1	3	200957	.	rs141480664
7	80415882	0	0	0	rs799979	A	G	0.04	0.01	0	0.03	0	0	E025,7_Enh;E119,7_Enh;E127,7_Enh	E004,19_DNase;E006,19_DNase;E013,19_DNase;E017,19_DNase;E023,19_DNase;E025,19_DNase;E026,19_DNase;E027,19_DNase;E028,19_DNase;E049,19_DNase;E052,19_DNase;E055,19_DNase;E056,19_DNase;E057,19_DNase;E058,19_DNase;E059,19_DNase;E061,19_DNase;E082,19_DNase;E083,19_DNase;E099,19_DNase;E100,19_DNase;E114,19_DNase;E117,19_DNase;E118,19_DNase;E119,19_DNase;E120,19_DNase;E121,19_DNase;E122,19_DNase;E125,19…	E019,H3K9ac_Pro;E025,H3K4me1_Enh;E055,H3K4me1_Enh;E076,H3K4me1_Enh;E119,H3K4me1_Enh;E127,H3K4me1_Enh;E119,H3K27ac_Enh		.	.	.	.	DMRT2;Dmbx1;Evi-1_4;Obox6;Otx2;Pou5f1_disc1;Pou5f1_known1;Pou5f1_known2	ENSG00000135218.13	CD36	0	0	NM_001102386	GNAT3	3	42787	.	rs799979
8	101033687	0	0	0	rs116237496	T	C	0.11	0.01	0	0.01	0	0					.	.	.	.	.	ENSG00000248599.1	RP11-302J23.1	5	18366	NR_033962	FLJ42969	5	18365	.	rs116237496
15	35904724	0	0	0	rs76065397	T	C	0	0.01	0.07	0.02	1	1	E027,7_Enh		E027,H3K4me1_Enh;E087,H3K4me1_Enh		.	.	.	.	Pbx-1_4	ENSG00000265098.1	MIR4510	5	22131	NR_039735	MIR4510	5	22130	.	rs76065397
20	12310875	0	0	0	rs73078593	C	A	0.0041	0.12	0.0017	0.03	0	0	E080,7_Enh		E023,H3K4me1_Enh;E063,H3K4me1_Enh;E080,H3K4me1_Enh;E090,H3K4me1_Enh;E095,H3K4me1_Enh;E100,H3K4me1_Enh;E107,H3K4me1_Enh;E063,H3K27ac_Enh;E080,H3K27ac_Enh;E089,H3K27ac_Enh;E090,H3K27ac_Enh;E092,H3K27ac_Enh;E095,H3K27ac_Enh;E108,H3K27ac_Enh;E078,H3K4me3_Pro		.	.	.	.	Bbx;Bcl6b;Foxj2_2	ENSG00000230437.1	RP11-102J14.1	0	0	NM_014962	BTBD3	3	384279	.	rs73078593
15	72259371	0	0	0	rs11637611	C	T	0.35	0.65	0.41	0.74	0	0			E011,H3K4me1_Enh;E048,H3K4me1_Enh;E038,H3K9ac_Pro;E047,H3K9ac_Pro;E049,H3K9ac_Pro;E063,H3K9ac_Pro;E067,H3K9ac_Pro;E041,H3K27ac_Enh;E050,H3K27ac_Enh;E056,H3K27ac_Enh;E061,H3K27ac_Enh;E124,H3K27ac_Enh		.	GTEx2015_v6,Adipose_Subcutaneous,MYO9A,1.51103678067897e-07;GTEx2015_v6,Artery_Tibial,MYO9A,3.46302947291682e-07;GTEx2015_v6,Nerve_Tibial,MYO9A,1.92133025954056e-07;GTEx2015_v6,Stomach,MYO9A,3.95264125893217e-06	.	17873877,Gene expression of MYO9A [probe 219027_s_at] in lymphoblastoid cell lines,6.40E-17	Nkx2_11;Nkx2_4;Nkx3_3	ENSG00000137817.12	PARP6	0	0	NM_020214	PARP6	0	0	INT	rs11637611

## Sheet: PhenoScanner
snp	rsid	hg19_coordinates	hg38_coordinates	a1	a2	trait	efo	study	pmid	ancestry	year	beta	se	p	direction	n	n_cases	n_controls	n_studies	unit	dataset
rs115700680	rs115700680	chr1:171350209	chr1:171381070	G	T	Cognitive decline rate in late mild cognitive impairment	HP_0100543;EFO_0007710	Li QS	26252872	European	2015	-0.4234	0.08656	1e-06	-	-	-	-	-	unit increase	NHGRI-EBI_GWAS_Catalog
rs115700680	rs115700680	chr1:171350209	chr1:171381070	G	T	Cognitive decline rate in late mild cognitive impairment	HP_0100543;EFO_0007710	Li QS	26252872	European	2015	-0.4223	0.08597	9e-07	-	-	-	-	-	unit increase	NHGRI-EBI_GWAS_Catalog
rs115764752	rs115764752	chr1:171747206	chr1:171778066	C	T	Cognitive decline rate in late mild cognitive impairment	HP_0100543;EFO_0007710	Li QS	26252872	European	2015	-0.5409	0.109	7e-07	-	-	-	-	-	unit increase	NHGRI-EBI_GWAS_Catalog
rs115764752	rs115764752	chr1:171747206	chr1:171778066	C	T	Cognitive decline rate in late mild cognitive impairment	HP_0100543;EFO_0007710	Li QS	26252872	European	2015	-0.5455	0.1115	1e-06	-	-	-	-	-	unit increase	NHGRI-EBI_GWAS_Catalog
rs117605016	rs117605016	chr12:129614385	chr12:129129840	A	C	Cognitive decline rate in late mild cognitive impairment	HP_0100543;EFO_0007710	Li QS	26252872	European	2015	-0.7015	0.1224	1e-08	-	-	-	-	-	unit increase	NHGRI-EBI_GWAS_Catalog
rs13447287	rs13447287	chr22:19506124	chr22:19518601	C	T	Cognitive decline rate in late mild cognitive impairment	HP_0100543;EFO_0007710	Li QS	26252872	European	2015	-0.4847	0.09322	2e-07	-	-	-	-	-	unit increase	NHGRI-EBI_GWAS_Catalog
rs13447287	rs13447287	chr22:19506124	chr22:19518601	C	T	Cognitive decline rate in late mild cognitive impairment	HP_0100543;EFO_0007710	Li QS	26252872	European	2015	-0.4652	0.0951	1e-06	-	-	-	-	-	unit increase	NHGRI-EBI_GWAS_Catalog
rs138901640	rs138901640	chr9:120793765	chr9:118031487	A	G	Cognitive decline rate in late mild cognitive impairment	HP_0100543;EFO_0007710	Li QS	26252872	European	2015	0.3802	0.07421	3e-07	+	-	-	-	-	unit increase	NHGRI-EBI_GWAS_Catalog
rs138901640	rs138901640	chr9:120793765	chr9:118031487	A	G	Cognitive decline rate in late mild cognitive impairment	HP_0100543;EFO_0007710	Li QS	26252872	European	2015	0.3723	0.07611	1e-06	+	-	-	-	-	unit increase	NHGRI-EBI_GWAS_Catalog
rs138901640	rs138901640	chr9:120793765	chr9:118031487	A	G	Cause of death: abdominal aortic aneurysm, ruptured	NCIT_C27046	Neale B	UKBB	European	2017	-0.0271	0.005174	1.679e-07	-	7637	33	7604	1	risk diff	Neale-B_UKBB_EUR_2017
rs188794202	rs188794202	chr4:23850568	chr4:23848945	C	T	Cognitive decline rate in late mild cognitive impairment	HP_0100543;EFO_0007710	Li QS	26252872	European	2015	0.5678	0.1066	1e-07	+	-	-	-	-	unit decrease	NHGRI-EBI_GWAS_Catalog
rs188794202	rs188794202	chr4:23850568	chr4:23848945	C	T	Cause of death: without complications	NCIT_C25718	Neale B	UKBB	European	2017	-0.01274	0.002314	3.829e-08	-	7637	6	7631	1	risk diff	Neale-B_UKBB_EUR_2017
rs192549394	rs192549394	chr14:52293779	chr14:51827061	A	G	Cognitive decline rate in late mild cognitive impairment	HP_0100543;EFO_0007710	Li QS	26252872	European	2015	-0.3724	0.07834	2e-06	-	-	-	-	-	unit increase	NHGRI-EBI_GWAS_Catalog
rs192549394	rs192549394	chr14:52293779	chr14:51827061	A	G	Cognitive decline rate in late mild cognitive impairment	HP_0100543;EFO_0007710	Li QS	26252872	European	2015	-0.3949	0.08073	1e-06	-	-	-	-	-	unit increase	NHGRI-EBI_GWAS_Catalog
rs55961051	rs55961051	chr1:21098816	chr1:20772323	A	G	Cognitive decline rate in late mild cognitive impairment	HP_0100543;EFO_0007710	Li QS	26252872	European	2015	-0.5693	0.1069	1e-07	-	-	-	-	-	unit increase	NHGRI-EBI_GWAS_Catalog
rs55961051	rs55961051	chr1:21098816	chr1:20772323	A	G	Cause of death: aortic valve disorder, unspecified	NCIT_C78650	Neale B	UKBB	European	2017	0.0155	0.003501	9.681e-06	+	7637	11	7626	1	risk diff	Neale-B_UKBB_EUR_2017
rs62106697	rs62106697	chr2:8660778	chr2:8520648	G	T	Cognitive decline rate in late mild cognitive impairment	HP_0100543;EFO_0007710	Li QS	26252872	European	2015	0.7384	0.1345	4e-08	+	-	-	-	-	unit increase	NHGRI-EBI_GWAS_Catalog
rs62106697	rs62106697	chr2:8660778	chr2:8520648	G	T	Cognitive decline rate in late mild cognitive impairment	HP_0100543;EFO_0007710	Li QS	26252872	European	2015	0.7245	0.136	1e-07	+	-	-	-	-	unit increase	NHGRI-EBI_GWAS_Catalog
rs62106697	rs62106697	chr2:8660778	chr2:8520648	G	T	Cause of death: large cell	EFO_0000403;EFO_0007754;EFO_0000482	Neale B	UKBB	European	2017	-0.01419	0.00306	3.573e-06	-	7637	31	7606	1	risk diff	Neale-B_UKBB_EUR_2017
rs71370433	rs71370433	chr17:6197824	chr17:6294504	C	T	Cognitive decline rate in late mild cognitive impairment	HP_0100543;EFO_0007710	Li QS	26252872	European	2015	0.6706	0.1359	8e-07	+	-	-	-	-	unit increase	NHGRI-EBI_GWAS_Catalog
rs71370433	rs71370433	chr17:6197824	chr17:6294504	C	T	Cognitive decline rate in late mild cognitive impairment	HP_0100543;EFO_0007710	Li QS	26252872	European	2015	0.6614	0.1352	1e-06	+	-	-	-	-	unit increase	NHGRI-EBI_GWAS_Catalog
rs73078593	rs73078593	chr20:12291523	chr20:12310875	A	C	Cognitive decline rate in late mild cognitive impairment	HP_0100543;EFO_0007710	Li QS	26252872	European	2015	-0.2829	0.05783	1e-06	-	-	-	-	-	unit decrease	NHGRI-EBI_GWAS_Catalog
rs73078593	rs73078593	chr20:12291523	chr20:12310875	A	C	Cognitive decline rate in late mild cognitive impairment	HP_0100543;EFO_0007710	Li QS	26252872	European	2015	-0.278	0.05683	1e-06	-	-	-	-	-	unit decrease	NHGRI-EBI_GWAS_Catalog
rs73126576	rs73126576	chr20:38590329	chr20:39961687	C	T	Cognitive decline rate in late mild cognitive impairment	HP_0100543;EFO_0007710	Li QS	26252872	European	2015	-0.2897	0.05764	5e-07	-	-	-	-	-	unit increase	NHGRI-EBI_GWAS_Catalog
rs73126576	rs73126576	chr20:38590329	chr20:39961687	C	T	Cognitive decline rate in late mild cognitive impairment	HP_0100543;EFO_0007710	Li QS	26252872	European	2015	-0.2856	0.05839	1e-06	-	-	-	-	-	unit increase	NHGRI-EBI_GWAS_Catalog
rs115199861	rs115199861	chr1:171640019	chr1:171670879	C	G	Cognitive decline rate in late mild cognitive impairment	HP_0100543;EFO_0007710	Li QS	26252872	European	2015	0.5796	0.1088	1e-07	+	-	-	-	-	unit increase	NHGRI-EBI_GWAS_Catalog
rs115199861	rs115199861	chr1:171640019	chr1:171670879	C	G	Cognitive decline rate in late mild cognitive impairment	HP_0100543;EFO_0007710	Li QS	26252872	European	2015	0.59	0.1135	2e-07	+	-	-	-	-	unit increase	NHGRI-EBI_GWAS_Catalog
rs12468965	rs12468965	chr2:53755759	chr2:53528621	A	G	Cognitive decline rate in late mild cognitive impairment	HP_0100543;EFO_0007710	Li QS	26252872	European	2015	-0.5067	0.09512	1e-07	-	-	-	-	-	unit increase	NHGRI-EBI_GWAS_Catalog
rs76495833	rs76495833	chr3:30669403	chr3:30627911	C	G	Cognitive decline rate in late mild cognitive impairment	HP_0100543;EFO_0007710	Li QS	26252872	European	2015	0.4484	0.08355	8e-08	+	-	-	-	-	unit increase	NHGRI-EBI_GWAS_Catalog
rs76495833	rs76495833	chr3:30669403	chr3:30627911	C	G	Cognitive decline rate in late mild cognitive impairment	HP_0100543;EFO_0007710	Li QS	26252872	European	2015	0.3689	0.07541	1e-06	+	-	-	-	-	unit increase	NHGRI-EBI_GWAS_Catalog
rs150759334	rs150759334	chr4:61666246	chr4:60800528	C	T	Cognitive decline rate in late mild cognitive impairment	HP_0100543;EFO_0007710	Li QS	26252872	European	2015	-0.3513	0.07151	9e-07	-	-	-	-	-	unit decrease	NHGRI-EBI_GWAS_Catalog
rs150759334	rs150759334	chr4:61666246	chr4:60800528	C	T	Cognitive decline rate in late mild cognitive impairment	HP_0100543;EFO_0007710	Li QS	26252872	European	2015	-0.3483	0.0712	1e-06	-	-	-	-	-	unit decrease	NHGRI-EBI_GWAS_Catalog
rs150759334	rs150759334	chr4:61666246	chr4:60800528	C	T	Other disorders of thyroid	EFO_0000405	Neale B	UKBB	European	2017	0.0008012	0.000153	1.634e-07	+	337199	70	337129	1	risk diff	Neale-B_UKBB_EUR_2017
rs78277363	rs78277363	chr5:7627242	chr5:7627129	A	G	Cognitive decline rate in late mild cognitive impairment	HP_0100543;EFO_0007710	Li QS	26252872	European	2015	0.4448	0.08027	3e-08	+	-	-	-	-	unit increase	NHGRI-EBI_GWAS_Catalog
rs78277363	rs78277363	chr5:7627242	chr5:7627129	A	G	Cognitive decline rate in late mild cognitive impairment	HP_0100543;EFO_0007710	Li QS	26252872	European	2015	0.424	0.0796	1e-07	+	-	-	-	-	unit increase	NHGRI-EBI_GWAS_Catalog
rs140295727	rs140295727	chr6:86693956	chr6:85984238	C	T	Cognitive decline rate in late mild cognitive impairment	HP_0100543;EFO_0007710	Li QS	26252872	European	2015	0.4281	0.07628	2e-08	+	-	-	-	-	unit decrease	NHGRI-EBI_GWAS_Catalog
rs140295727	rs140295727	chr6:86693956	chr6:85984238	C	T	Cognitive decline rate in late mild cognitive impairment	HP_0100543;EFO_0007710	Li QS	26252872	European	2015	0.4354	0.07598	1e-08	+	-	-	-	-	unit decrease	NHGRI-EBI_GWAS_Catalog
rs140295727	rs140295727	chr6:86693956	chr6:85984238	C	T	Cause of death: calculus of gallbladder without cholecystitis	-	Neale B	UKBB	European	2017	-0.01178	0.002264	2.029e-07	-	7637	9	7628	1	risk diff	Neale-B_UKBB_EUR_2017
rs140295727	rs140295727	chr6:86693956	chr6:85984238	C	T	Cause of death: home	NCIT_C18002	Neale B	UKBB	European	2017	-0.0154	0.002501	7.831e-10	-	7637	11	7626	1	risk diff	Neale-B_UKBB_EUR_2017
rs141480664	rs141480664	chr7:4509589	chr7:4469958	A	G	Cognitive decline rate in late mild cognitive impairment	HP_0100543;EFO_0007710	Li QS	26252872	European	2015	-0.3879	0.0793	1e-06	-	-	-	-	-	unit increase	NHGRI-EBI_GWAS_Catalog
rs141480664	rs141480664	chr7:4509589	chr7:4469958	A	G	Cognitive decline rate in late mild cognitive impairment	HP_0100543;EFO_0007710	Li QS	26252872	European	2015	-0.4039	0.08092	6e-07	-	-	-	-	-	unit increase	NHGRI-EBI_GWAS_Catalog
rs799979	rs799979	chr7:80045198	chr7:80415882	A	G	Cognitive decline rate in late mild cognitive impairment	HP_0100543;EFO_0007710	Li QS	26252872	European	2015	0.5781	0.1182	1e-06	+	-	-	-	-	unit increase	NHGRI-EBI_GWAS_Catalog
rs799979	rs799979	chr7:80045198	chr7:80415882	A	G	Cognitive decline rate in late mild cognitive impairment	HP_0100543;EFO_0007710	Li QS	26252872	European	2015	0.7513	0.1356	3e-08	+	-	-	-	-	unit increase	NHGRI-EBI_GWAS_Catalog
rs116237496	rs116237496	chr8:102045915	chr8:101033687	C	T	Cognitive decline rate in late mild cognitive impairment	HP_0100543;EFO_0007710	Li QS	26252872	European	2015	-1.042	0.1819	1e-08	-	-	-	-	-	unit increase	NHGRI-EBI_GWAS_Catalog
rs76065397	rs76065397	chr15:36196925	chr15:35904724	C	T	Cognitive decline rate in late mild cognitive impairment	HP_0100543;EFO_0007710	Li QS	26252872	European	2015	-0.415	0.08365	7e-07	-	-	-	-	-	unit increase	NHGRI-EBI_GWAS_Catalog
rs76065397	rs76065397	chr15:36196925	chr15:35904724	C	T	Cognitive decline rate in late mild cognitive impairment	HP_0100543;EFO_0007710	Li QS	26252872	European	2015	-0.4024	0.08226	1e-06	-	-	-	-	-	unit increase	NHGRI-EBI_GWAS_Catalog
rs11637611	rs11637611	chr15:72551712	chr15:72259371	C	T	Hemoglobin concentration	EFO_0004586	Astle W	27863252	European	2016	-0.01778	0.003994	8.533e-06	-	173480	0	173480	2	-	Astle-W_Blood-Cell-Traits_EUR_2016
rs11637611	rs11637611	chr15:72551712	chr15:72259371	C	T	Red blood cell count	EFO_0004586	Astle W	27863252	European	2016	-0.02132	0.004005	1.022e-07	-	173480	0	173480	2	-	Astle-W_Blood-Cell-Traits_EUR_2016
rs11637611	rs11637611	chr15:72551712	chr15:72259371	C	T	Height	EFO_0004339	GIANT	25282103	European	2014	0.019	0.0033	6.1e-09	+	253011	0	253011	79	Z-score	GIANT_Height_EUR_2014
rs11637611	rs11637611	chr15:72551712	chr15:72259371	C	T	Serum urate	EFO_0004531	GUGC	23263486	European	2012	-0.031	0.006	8.485e-07	-	110064	0	110064	48	mg/dl	GUGC_Urate_EUR_2012
rs11637611	rs11637611	chr15:72551712	chr15:72259371	C	T	Rate of cognitive decline in mild cognitive impairment time interaction	HP_0100543;EFO_0007710;EFO_0008336	Hu X	22833209	European	2011	NA	NA	1e-15	NA	-	-	-	-	-	NHGRI-EBI_GWAS_Catalog
rs11637611	rs11637611	chr15:72551712	chr15:72259371	C	T	Comparative height size at age 10	NCIT_C106497;NCIT_C19666	Neale B	UKBB	European	2017	0.009556	0.001872	3.306e-07	+	332021	0	332021	1	-	Neale-B_UKBB_EUR_2017
rs11637611	rs11637611	chr15:72551712	chr15:72259371	C	T	Diastolic blood pressure	EFO_0006336	Neale B	UKBB	European	2017	-0.01244	0.002779	7.564e-06	-	317756	0	317756	1	IVNT	Neale-B_UKBB_EUR_2017
rs11637611	rs11637611	chr15:72551712	chr15:72259371	C	T	Forced expiratory volume in 1-second	EFO_0004314	Neale B	UKBB	European	2017	0.0114	0.002348	1.194e-06	+	307638	0	307638	1	IVNT	Neale-B_UKBB_EUR_2017
rs11637611	rs11637611	chr15:72551712	chr15:72259371	C	T	Forced expiratory volume in 1-second, best measure	NCIT_C112285;NCIT_C38084	Neale B	UKBB	European	2017	0.0115	0.002581	8.388e-06	+	255492	0	255492	1	IVNT	Neale-B_UKBB_EUR_2017
rs11637611	rs11637611	chr15:72551712	chr15:72259371	C	T	Forced vital capacity	EFO_0004312	Neale B	UKBB	European	2017	0.01214	0.002226	4.958e-08	+	307638	0	307638	1	IVNT	Neale-B_UKBB_EUR_2017
rs11637611	rs11637611	chr15:72551712	chr15:72259371	C	T	Forced vital capacity, best measure	EFO_0004312	Neale B	UKBB	European	2017	0.01225	0.002444	5.32e-07	+	255492	0	255492	1	IVNT	Neale-B_UKBB_EUR_2017
rs11637611	rs11637611	chr15:72551712	chr15:72259371	C	T	Height	EFO_0004339	Neale B	UKBB	European	2017	0.01414	0.001949	3.93e-13	+	336474	0	336474	1	IVNT	Neale-B_UKBB_EUR_2017
