# Supplementary material for: Integrated Approaches to Identify miRNA Biomarkers Associated with Cognitive Dysfunction in Multiple Sclerosis Using Text Mining, Gene Expression, Pathways, and GWAS
Source: Diagnostics (Basel). 2022 Aug 8;12(8):1914. doi: 10.3390/diagnostics12081914 (PMC9406323; doi:10.3390/diagnostics12081914)
Supplement: Supplementary file 1 [file diagnostics-12-01914-s001.zip › SupplementaryTableS4.xlsx]

## Sheet: Pubmed
miRNA	Pathway
hsa-mir-148b-3p	Prion diseases (hsa05020)
hsa-mir-148b-3p	ECM-receptor interaction (hsa04512)
hsa-mir-148b-3p	Signaling pathways regulating pluripotency of stem cells (hsa04550)
hsa-mir-148b-3p	Proteoglycans in cancer (hsa05205)
hsa-mir-148b-3p	Glioma (hsa05214)
hsa-mir-148b-3p	Other glycan degradation (hsa00511)
hsa-mir-148b-3p	FoxO signaling pathway (hsa04068)
hsa-mir-148b-3p	Renal cell carcinoma (hsa05211)
hsa-mir-148b-3p	MicroRNAs in cancer (hsa05206)
hsa-mir-148b-3p	PI3K-Akt signaling pathway (hsa04151)
hsa-mir-148b-3p	Focal adhesion (hsa04510)
hsa-mir-148b-3p	Pathways in cancer (hsa05200)
hsa-mir-148b-3p	Sulfur metabolism (hsa00920)
hsa-mir-148b-3p	Ras signaling pathway (hsa04014)
hsa-mir-148b-3p	TGF-beta signaling pathway (hsa04350)
hsa-mir-148b-3p	Hypertrophic cardiomyopathy (HCM) (hsa05410)
hsa-mir-99b-3p	Glycosaminoglycan biosynthesis - heparan sulfate / heparin(hsa00534)
hsa-mir-99b-3p	Cell adhesion molecules (CAMs) (hsa04514)
hsa-mir-99b-3p	Tight junction (hsa04530)
hsa-mir-99b-3p	Leukocyte transendothelial migration (hsa04670)
hsa-mir-99b-3p	Ras signaling pathway (hsa04014)
hsa-mir-320a	Estrogen signaling pathway (hsa04915)
hsa-mir-320a	Prostate cancer (hsa05215)
hsa-mir-320a	Circadian rhythm (hsa04710)
hsa-mir-320a	Glioma (hsa05214)
hsa-mir-320a	Hippo signaling pathway (hsa04390)
hsa-mir-320a	Endometrial cancer (hsa05213)
hsa-mir-320a	Signaling pathways regulating pluripotency of stem cells (hsa04550)
hsa-mir-320a	Proteoglycans in cancer (hsa05205)
hsa-mir-320a	AMPK signaling pathway (hsa04152)
hsa-mir-320a	Viral carcinogenesis (hsa05203)
hsa-mir-320a	Non-small cell lung cancer (hsa05223)
hsa-mir-320a	mTOR signaling pathway (hsa04150)
hsa-mir-320a	Ras signaling pathway (hsa04014)
hsa-mir-320a	Melanoma (hsa05218)
hsa-mir-320a	Choline metabolism in cancer (hsa05231)
hsa-mir-320a	Chronic myeloid leukemia (hsa05220)
hsa-mir-320a	Rap1 signaling pathway (hsa04015)
hsa-mir-320a	PI3K-Akt signaling pathway (hsa04151)
hsa-mir-181a-5p	Estrogen signaling pathway (hsa04915)
hsa-mir-181a-5p	Terpenoid backbone biosynthesis (hsa00900)
hsa-mir-181a-5p	Amphetamine addiction (hsa05031)
hsa-mir-181a-5p	Prolactin signaling pathway (hsa04917)
hsa-mir-185-5p	Axon guidance (hsa04360)
hsa-mir-185-5p	Amino sugar and nucleotide sugar metabolism (hsa00520)
hsa-mir-185-5p	Metabolism of xenobiotics by cytochrome P450 (hsa00980)
hsa-mir-185-5p	Gap junction (hsa04540)
hsa-mir-185-5p	Thyroid hormone signaling pathway (hsa04919)
hsa-mir-182-5p	Vasopressin-regulated water reabsorption (hsa04962)
hsa-mir-182-5p	Phosphatidylinositol signaling system (hsa04070)
hsa-mir-182-5p	Estrogen signaling pathway (hsa04915)
hsa-mir-182-5p	Inositol phosphate metabolism (hsa00562)
hsa-mir-182-5p	Adherens junction (hsa04520)
hsa-mir-182-5p	Proteoglycans in cancer (hsa05205)
hsa-mir-182-5p	GABAergic synapse (hsa04727)
hsa-mir-182-5p	Melanogenesis (hsa04916)
hsa-mir-182-5p	Morphine addiction (hsa05032)
hsa-mir-182-5p	Amphetamine addiction (hsa05031)
hsa-mir-182-5p	ECM-receptor interaction (hsa04512)
hsa-mir-182-5p	Long-term depression (hsa04730)
hsa-mir-182-5p	Pathways in cancer (hsa05200)
hsa-mir-182-5p	Axon guidance (hsa04360)
hsa-mir-182-5p	Bacterial invasion of epithelial cells (hsa05100)
hsa-mir-182-5p	Cell adhesion molecules (CAMs) (hsa04514)
hsa-mir-182-5p	Retrograde endocannabinoid signaling (hsa04723)
hsa-mir-182-5p	Glutamatergic synapse (hsa04724)
hsa-mir-182-5p	Nicotine addiction (hsa05033)
hsa-mir-652-3p	Oxidative phosphorylation (hsa00190)
hsa-mir-221-3p	Long-term depression (hsa04730)
hsa-mir-221-3p	Morphine addiction (hsa05032)
hsa-mir-221-3p	Cocaine addiction (hsa05030)
hsa-mir-942-5p	ECM-receptor interaction (hsa04512)
hsa-mir-942-5p	Thyroid hormone synthesis (hsa04918)
hsa-mir-942-5p	Arrhythmogenic right ventricular cardiomyopathy (ARVC) (hsa05412)
hsa-mir-942-5p	TGF-beta signaling pathway (hsa04350)
hsa-mir-942-5p	Thyroid hormone signaling pathway (hsa04919)
hsa-mir-942-5p	Lysine degradation (hsa00310)
hsa-mir-942-5p	Hippo signaling pathway (hsa04390)
hsa-mir-125a-5p	N-Glycan biosynthesis (hsa00510)
hsa-mir-125a-5p	Other glycan degradation (hsa00511)
hsa-mir-25-3p	Fatty acid degradation (hsa00071)
hsa-mir-25-3p	2-Oxocarboxylic acid metabolism (hsa01210)
hsa-mir-25-3p	FoxO signaling pathway (hsa04068)
hsa-mir-25-3p	PI3K-Akt signaling pathway (hsa04151)
hsa-mir-25-3p	Platelet activation (hsa04611)
hsa-mir-25-3p	Circadian entrainment (hsa04713)
hsa-mir-25-3p	Regulation of actin cytoskeleton (hsa04810)
hsa-mir-25-3p	Viral carcinogenesis (hsa05203)
hsa-mir-25-3p	Proteoglycans in cancer (hsa05205)
hsa-mir-25-3p	Cholinergic synapse (hsa04725)
hsa-mir-25-3p	Valine, leucine and isoleucine biosynthesis (hsa00290)
hsa-mir-7b-5p	ECM-receptor interaction (hsa04512)
hsa-mir-7b-5p	Mucin type O-Glycan biosynthesis (hsa00512)
hsa-mir-7b-5p	Amoebiasis (hsa05146)
hsa-mir-7b-5p	Glycosaminoglycan biosynthesis - chondroitin sulfate / dermatan sulfate (hsa00532)
hsa-mir-7b-5p	Signaling pathways regulating pluripotency of stem cells (hsa04550)
hsa-mir-7b-5p	PI3K-Akt signaling pathway (hsa04151)
hsa-mir-7b-5p	Protein digestion and absorption (hsa04974)
hsa-mir-7a-5p	ECM-receptor interaction (hsa04512)
hsa-mir-7a-5p	Mucin type O-Glycan biosynthesis (hsa00512)
hsa-mir-7a-5p	Glycosaminoglycan biosynthesis - chondroitin sulfate / dermatan sulfate (hsa00532)
hsa-mir-7a-5p	Amoebiasis (hsa05146)
hsa-mir-7a-5p	Signaling pathways regulating pluripotency of stem cells(hsa04550)
hsa-mir-7a-5p	PI3K-Akt signaling pathway (hsa04151)
hsa-mir-7a-5p	p53 signaling pathway (hsa04115)
hsa-mir-7a-5p	Transcriptional misregulation in cancer (hsa05202)
hsa-mir-7a-5p	Wnt signaling pathway (hsa04310)
hsa-mir-326	Dorso-ventral axis formation (hsa04320)
hsa-mir-326	Basal cell carcinoma (hsa05217)
hsa-mir-326	Notch signaling pathway (hsa04330)
hsa-mir-326	Hedgehog signaling pathway (hsa04340)
hsa-mir-326	Pathways in cancer (hsa05200)
hsa-mir-326	Mismatch repair (hsa03430)
hsa-mir-326	Purine metabolism (hsa00230)
hsa-mir-326	Pyruvate metabolism (hsa00620)
hsa-mir-326	Type II diabetes mellitus (hsa04930)
hsa-mir-326	Prion diseases (hsa05020)
hsa-mir-326	Colorectal cancer (hsa05210)
hsa-mir-326	Glycolysis / Gluconeogenesis (hsa00010)
hsa-mir-155-5p	Colorectal cancer (hsa05210)
hsa-mir-155-5p	RNA transport (hsa03013)
hsa-mir-155-5p	Adherens junction (hsa04520)
hsa-mir-155-5p	Endometrial cancer (hsa05213)
hsa-mir-155-5p	Arrhythmogenic right ventricular cardiomyopathy (ARVC) (hsa05412)
hsa-mir-155-5p	Pathways in cancer (mmu05200)
hsa-mir-155-5p	TGF-beta signaling pathway (hsa04350)
hsa-mir-155-5p	Steroid biosynthesis (hsa00100)
hsa-mir-155-5p	Pancreatic cancer (hsa05212)
hsa-mir-155-5p	Hepatitis B (hsa05161)
hsa-mir-155-5p	Aminoacyl-tRNA biosynthesis (hsa00970)
hsa-mir-155-5p	Bladder cancer (hsa05219)
hsa-mir-155-5p	Non-small cell lung cancer (hsa05223)
hsa-mir-155-5p	Mismatch repair (hsa03430)
hsa-mir-155-5p	Salmonella infection (hsa05132)
hsa-mir-155-5p	Other glycan degradation (hsa00511)
hsa-mir-155-5p	mTOR signaling pathway (mmu04150)
hsa-mir-155-5p	Biosynthesis of unsaturated fatty acids (hsa01040)
hsa-mir-155-5p	Insulin signaling pathway (hsa04910)
hsa-mir-155-5p	Malaria (hsa05144)
hsa-mir-155-5p	Acute myeloid leukemia (mmu05221)
hsa-mir-155-5p	Regulation of actin cytoskeleton (hsa04810)
hsa-mir-155-5p	Valine, leucine and isoleucine biosynthesis (hsa00290)
hsa-mir-155-5p	Dorso-ventral axis formation (hsa04320)
hsa-mir-155-5p	Focal adhesion (hsa04510)
hsa-mir-155-5p	Hepatitis C (hsa05160)
hsa-mir-155-5p	Ubiquitin mediated proteolysis (hsa04120)
hsa-mir-155-5p	B cell receptor signaling pathway (mmu04662)
hsa-mir-155-5p	HTLV-I infection (mmu05166)
hsa-mir-155-5p	RNA degradation (hsa03018)
hsa-mir-155-5p	Melanoma (hsa05218)
hsa-mir-155-5p	Cell cycle (hsa04110)
hsa-mir-155-5p	Prostate cancer (hsa05215)
hsa-mir-155-5p	SNARE interactions in vesicular transport (hsa04130)
hsa-mir-155-5p	Histidine metabolism (hsa00340)
hsa-mir-155-5p	Nucleotide excision repair (hsa03420)
hsa-mir-155-5p	Epithelial cell signaling in Helicobacter pylori infection (hsa05120)
hsa-mir-155-5p	Tight junction (hsa04530)
hsa-mir-155-5p	PI3K-Akt signaling pathway (mmu04151)
hsa-mir-30b-5p	Fatty acid biosynthesis (hsa00061)
hsa-mir-30b-5p	Fatty acid metabolism (hsa01212)
hsa-mir-30b-5p	Oocyte meiosis (hsa04114)
hsa-mir-30b-5p	Mucin type O-Glycan biosynthesis (hsa00512)
hsa-mir-30b-5p	Ubiquitin mediated proteolysis (hsa04120)
hsa-mir-30b-5p	Lysine degradation (hsa00310)
hsa-mir-30b-5p	p53 signaling pathway (hsa04115)
hsa-mir-30b-5p	Protein processing in endoplasmic reticulum (hsa04141)
hsa-mir-30b-5p	Biosynthesis of unsaturated fatty acids (hsa01040)
hsa-mir-30b-5p	Apoptosis (hsa04210)
hsa-mir-30b-5p	Wnt signaling pathway (hsa04310)
hsa-mir-3200-5p	TGF-beta signaling pathway (hsa04350)
hsa-mir-3200-5p	Estrogen signaling pathway (hsa04915)
hsa-mir-3200-5p	Hepatitis B (hsa05161)
hsa-mir-301a-5p	Fatty acid biosynthesis (hsa00061)
hsa-mir-301a-5p	Fatty acid metabolism (hsa01212)
hsa-mir-301a-5p	Glycosphingolipid biosynthesis - lacto and neolacto series (hsa00601)
hsa-mir-301a-5p	Lysine degradation (hsa00310)
hsa-mir-301a-5p	Huntington's disease (hsa05016)Metabolic pathways (hsa01100)
hsa-mir-301a-5p	Transcriptional misregulation in cancer (hsa05202)
hsa-mir-301a-5p	Glycosaminoglycan biosynthesis - heparan sulfate / heparin (hsa00534)
hsa-mir-301a-5p	Cell cycle (hsa04110)
hsa-mir-301a-5p	Glycosaminoglycan biosynthesis - chondroitin sulfate / dermatan sulfate (hsa00532)
hsa-mir-301a-5p	Other types of O-glycan biosynthesis (hsa00514)
hsa-mir-301a-5p	Glycosaminoglycan biosynthesis - keratan sulfate (hsa00533)
hsa-mir-301a-5p	Lipoic acid metabolism (hsa00785)
hsa-mir-301a-5p	p53 signaling pathway (hsa04115)

## Sheet: MSDD
miRNA	Pathway
hsa-mir-23a-5p	Steroid biosynthesis (hsa00100)
hsa-mir-23a-5p	TGF-beta signaling pathway (hsa04350)
hsa-mir-23a-5p	ECM-receptor interaction (hsa04512)
hsa-mir-23a-5p	Spliceosome (hsa03040)
has-mir-23a-3p	Prion diseases (hsa05020)
has-mir-23a-3p	Fatty acid biosynthesis (hsa00061)
has-mir-23a-3p	Proteoglycans in cancer (hsa05205)
has-mir-23a-3p	Adherens junction (hsa04520)
has-mir-23a-3p	Fatty acid metabolism (hsa01212)
has-mir-23a-3p	Phosphatidylinositol signaling system(hsa04070)
has-mir-23a-3p	Non-small cell lung cancer (hsa05223)
has-mir-23a-3p	TGF-beta signaling pathway (hsa04350)
has-mir-23a-3p	Protein processing in endoplasmic reticulum (hsa04141)
has-mir-23a-3p	p53 signaling pathway (hsa04115)
has-mir-23a-3p	Thyroid hormone signaling pathway (hsa04919)
has-mir-23a-3p	Chronic myeloid leukemia (hsa05220)
has-mir-23a-3p	SNARE interactions in vesicular transport (hsa04130)
has-mir-23a-3p	Glioma (hsa05214)
has-mir-23a-3p	Endometrial cancer (hsa05213)
has-mir-23a-3p	Colorectal cancer (hsa05210)
has-mir-23a-3p	ECM-receptor interaction (hsa04512)
has-mir-23a-3p	Platelet activation (hsa04611)
has-mir-23a-3p	Pathways in cancer (hsa05200)
has-mir-23a-3p	Viral carcinogenesis (hsa05203)
has-mir-23a-3p	Steroid biosynthesis (hsa00100)
has-mir-23a-3p	mTOR signaling pathway (hsa04150)
has-mir-23a-3p	Renal cell carcinoma (hsa05211)
has-mir-23a-3p	Small cell lung cancer (hsa05222)
has-mir-23a-3p	Cell cycle (hsa04110)
has-mir-23a-3p	Ubiquitin mediated proteolysis (hsa04120)
has-mir-23a-3p	Lysine degradation (hsa00310)
has-mir-23a-3p	Spliceosome (hsa03040)
has-mir-23a-3p	FoxO signaling pathway (hsa04068)
hsa-mir-223-3p	mTOR signaling pathway (hsa04150)
hsa-mir-223-3p	Hepatitis B (hsa05161)
hsa-mir-223-3p	Proteoglycans in cancer (hsa05205)
hsa-mir-223-5p	MAPK signaling pathway (hsa04010)
hsa-mir-223-5p	Endocytosis (hsa04144)
hsa-mir-223-5p	Long-term depression (hsa04730)
