# Supplementary material for: Integrated Approaches to Identify miRNA Biomarkers Associated with Cognitive Dysfunction in Multiple Sclerosis Using Text Mining, Gene Expression, Pathways, and GWAS
Source: Diagnostics (Basel). 2022 Aug 8;12(8):1914. doi: 10.3390/diagnostics12081914 (PMC9406323; doi:10.3390/diagnostics12081914)
Supplement: Supplementary file 1 [file diagnostics-12-01914-s001.zip › SupplementaryTableS5.xlsx]

## Sheet: KEGG
Category	Term	Count	%	PValue	Genes	List Total	Pop Hits	Pop Total	Fold Enrichment	Bonferroni	Benjamini	FDR
KEGG_PATHWAY	hsa04514:Cell adhesion molecules (CAMs)	9	17.3077	6.78056e-09	CD86, HLA-DRB1, CD58, HLA-A, CD6, CDH3, HLA-DQA1, HLA-DRA, CD28	23	142	6879	18.9562	5.28884e-07	5.28884e-07	7.17235e-06
KEGG_PATHWAY	hsa05332:Graft-versus-host disease	6	11.5385	4.60212e-08	CD86, HLA-DRB1, HLA-A, HLA-DQA1, HLA-DRA, CD28	23	33	6879	54.3794	3.58964e-06	1.79482e-06	4.86803e-05
KEGG_PATHWAY	hsa05330:Allograft rejection	6	11.5385	8.38276e-08	CD86, HLA-DRB1, HLA-A, HLA-DQA1, HLA-DRA, CD28	23	37	6879	48.5006	6.53853e-06	2.17952e-06	8.86712e-05
KEGG_PATHWAY	hsa04940:Type I diabetes mellitus	6	11.5385	1.6191e-07	CD86, HLA-DRB1, HLA-A, HLA-DQA1, HLA-DRA, CD28	23	42	6879	42.7267	1.26289e-05	3.15724e-06	0.000171265
KEGG_PATHWAY	hsa05320:Autoimmune thyroid disease	6	11.5385	4.84539e-07	CD86, HLA-DRB1, HLA-A, HLA-DQA1, HLA-DRA, CD28	23	52	6879	34.51	3.77934e-05	7.55879e-06	0.000512535
KEGG_PATHWAY	hsa05416:Viral myocarditis	6	11.5385	7.72591e-07	CD86, HLA-DRB1, HLA-A, HLA-DQA1, HLA-DRA, CD28	23	57	6879	31.4828	6.02603e-05	1.00436e-05	0.000817228
KEGG_PATHWAY	hsa05169:Epstein-Barr virus infection	7	13.4615	1.62717e-06	HLA-DRB1, CD58, HLA-A, NFKB1, HLA-DQA1, SYK, HLA-DRA	23	122	6879	17.1607	0.000126911	1.81312e-05	0.00172118
KEGG_PATHWAY	hsa04672:Intestinal immune network for IgA production	5	9.61538	1.27888e-05	CD86, HLA-DRB1, HLA-DQA1, HLA-DRA, CD28	23	47	6879	31.8178	0.000997036	0.000124684	0.0135269
KEGG_PATHWAY	hsa05321:Inflammatory bowel disease (IBD)	5	9.61538	4.39588e-05	HLA-DRB1, NFKB1, IFNGR2, HLA-DQA1, HLA-DRA	23	64	6879	23.3662	0.00342299	0.000380912	0.0464889
KEGG_PATHWAY	hsa05140:Leishmaniasis	5	9.61538	6.62416e-05	HLA-DRB1, NFKB1, IFNGR2, HLA-DQA1, HLA-DRA	23	71	6879	21.0625	0.00515369	0.000516568	0.0700468
KEGG_PATHWAY	hsa05323:Rheumatoid arthritis	5	9.61538	0.000153398	CD86, HLA-DRB1, HLA-DQA1, HLA-DRA, CD28	23	88	6879	16.9936	0.0118946	0.00108722	0.162142
KEGG_PATHWAY	hsa05152:Tuberculosis	6	11.5385	0.00019665	HLA-DRB1, NFKB1, IFNGR2, HLA-DQA1, SYK, HLA-DRA	23	177	6879	10.1385	0.0152232	0.00127754	0.207817
KEGG_PATHWAY	hsa05168:Herpes simplex infection	6	11.5385	0.000229862	HLA-DRB1, HLA-A, NFKB1, IFNGR2, HLA-DQA1, HLA-DRA	23	183	6879	9.80613	0.0177715	0.00137838	0.242876
KEGG_PATHWAY	hsa05145:Toxoplasmosis	5	9.61538	0.000362606	HLA-DRB1, NFKB1, IFNGR2, HLA-DQA1, HLA-DRA	23	110	6879	13.5949	0.027892	0.00201856	0.382892
KEGG_PATHWAY	hsa05322:Systemic lupus erythematosus	5	9.61538	0.000766795	CD86, HLA-DRB1, HLA-DQA1, HLA-DRA, CD28	23	134	6879	11.16	0.0580781	0.00398092	0.808128
KEGG_PATHWAY	hsa05166:HTLV-I infection	6	11.5385	0.00103671	IL2RA, HLA-DRB1, HLA-A, NFKB1, HLA-DQA1, HLA-DRA	23	254	6879	7.06505	0.0777188	0.0050438	1.09118
KEGG_PATHWAY	hsa04612:Antigen processing and presentation	4	7.69231	0.00171604	HLA-DRB1, HLA-A, HLA-DQA1, HLA-DRA	23	76	6879	15.7414	0.125381	0.00784941	1.80035
KEGG_PATHWAY	hsa05164:Influenza A	5	9.61538	0.00202496	HLA-DRB1, NFKB1, IFNGR2, HLA-DQA1, HLA-DRA	23	174	6879	8.59445	0.146242	0.00874527	2.12131
KEGG_PATHWAY	hsa04660:T cell receptor signaling pathway	4	7.69231	0.00375586	RASGRP1, NFKB1, VAV2, CD28	23	100	6879	11.9635	0.254357	0.0153291	3.90218
KEGG_PATHWAY	hsa05310:Asthma	3	5.76923	0.00402335	HLA-DRB1, HLA-DQA1, HLA-DRA	23	30	6879	29.9087	0.269813	0.0155997	4.17476
KEGG_PATHWAY	hsa04650:Natural killer cell mediated cytotoxicity	4	7.69231	0.00655261	VAV2, IFNGR2, SYK, SH3BP2	23	122	6879	9.80613	0.401175	0.0241226	6.71775
KEGG_PATHWAY	hsa05162:Measles	4	7.69231	0.00831592	IL2RA, NFKB1, IFNGR2, CD28	23	133	6879	8.9951	0.47866	0.029173	8.45431
KEGG_PATHWAY	hsa04145:Phagosome	4	7.69231	0.0115478	HLA-DRB1, HLA-A, HLA-DQA1, HLA-DRA	23	150	6879	7.97565	0.595851	0.0386244	11.5614
KEGG_PATHWAY	hsa05150:Staphylococcus aureus infection	3	5.76923	0.0126363	HLA-DRB1, HLA-DQA1, HLA-DRA	23	54	6879	16.6159	0.629133	0.0404872	12.5861
KEGG_PATHWAY	hsa04662:B cell receptor signaling pathway	3	5.76923	0.0201266	NFKB1, VAV2, SYK	23	69	6879	13.0038	0.795234	0.0614653	19.3512
KEGG_PATHWAY	hsa04640:Hematopoietic cell lineage	3	5.76923	0.0310042	IL2RA, HLA-DRB1, HLA-DRA	23	87	6879	10.3133	0.914275	0.0901586	28.3336
KEGG_PATHWAY	hsa04380:Osteoclast differentiation	3	5.76923	0.0648789	NFKB1, IFNGR2, SYK	23	131	6879	6.84932	0.994658	0.176164	50.8135
KEGG_PATHWAY	hsa04630:Jak-STAT signaling pathway	3	5.76923	0.077456	IL2RA, CSF2RB, IFNGR2	23	145	6879	6.18801	0.998142	0.201152	57.3774
KEGG_PATHWAY	hsa04151:PI3K-Akt signaling pathway	4	7.69231	0.0951876	IL2RA, NFKB1, CDC37, SYK	23	345	6879	3.46767	0.999591	0.235887	65.2876

## Sheet: GO_BP
Category	Term	Count	%	PValue	Genes	List Total	Pop Hits	Pop Total	Fold Enrichment	Bonferroni	Benjamini	FDR
GOTERM_BP_DIRECT	GO:0019882~antigen processing and presentation	5	9.61538	6.99886e-06	HLA-DRB1, HLA-A, CTSH, HLA-DQA1, HLA-DRA	39	55	16792	39.1422	0.00253039	0.00253039	0.00961973
GOTERM_BP_DIRECT	GO:0060333~interferon-gamma-mediated signaling pathway	5	9.61538	1.9429e-05	HLA-DRB1, HLA-A, IFNGR2, HLA-DQA1, HLA-DRA	39	71	16792	30.3214	0.0070087	0.00351051	0.0267025
GOTERM_BP_DIRECT	GO:0031295~T cell costimulation	5	9.61538	2.82016e-05	CD86, HLA-DRB1, HLA-DQA1, HLA-DRA, CD28	39	78	16792	27.6003	0.0101572	0.00339726	0.0387571
GOTERM_BP_DIRECT	GO:0050852~T cell receptor signaling pathway	5	9.61538	0.000338786	HLA-DRB1, NFKB1, HLA-DQA1, HLA-DRA, CD28	39	148	16792	14.5461	0.115437	0.0301999	0.464669
GOTERM_BP_DIRECT	GO:0002437~inflammatory response to antigenic stimulus	3	5.76923	0.000513956	IL2RA, HLA-DRB1, RASGRP1	39	15	16792	86.1128	0.169809	0.0365358	0.70414
GOTERM_BP_DIRECT	GO:0002504~antigen processing and presentation of peptide or polysaccharide antigen via MHC class II	3	5.76923	0.000663797	HLA-DRB1, HLA-DQA1, HLA-DRA	39	17	16792	75.9819	0.213667	0.0392705	0.908561
GOTERM_BP_DIRECT	GO:0006955~immune response	6	11.5385	0.00245584	CD86, IL2RA, HLA-DRB1, HLA-A, HLA-DQA1, HLA-DRA	39	421	16792	6.13631	0.589389	0.119406	3.32331
GOTERM_BP_DIRECT	GO:0002250~adaptive immune response	4	7.69231	0.0045157	CD86, CD6, CTSH, SYK	39	148	16792	11.6369	0.805706	0.185188	6.03147
GOTERM_BP_DIRECT	GO:0002506~polysaccharide assembly with MHC class II protein complex	2	3.84615	0.00452098	HLA-DRB1, HLA-DRA	39	2	16792	430.564	0.806079	0.166612	6.03832
GOTERM_BP_DIRECT	GO:0002503~peptide antigen assembly with MHC class II protein complex	2	3.84615	0.0112652	HLA-DRB1, HLA-DRA	39	5	16792	172.226	0.983446	0.336425	14.4203
GOTERM_BP_DIRECT	GO:0014066~regulation of phosphatidylinositol 3-kinase signaling	3	5.76923	0.0134397	CD86, RASGRP1, CD28	39	78	16792	16.5602	0.99254	0.35936	16.9714
GOTERM_BP_DIRECT	GO:0019886~antigen processing and presentation of exogenous peptide antigen via MHC class II	3	5.76923	0.0183669	HLA-DRB1, HLA-DQA1, HLA-DRA	39	92	16792	14.0401	0.998782	0.428344	22.4933
GOTERM_BP_DIRECT	GO:0046641~positive regulation of alpha-beta T cell proliferation	2	3.84615	0.0201882	SYK, CD28	39	9	16792	95.6809	0.999378	0.433295	24.4468
GOTERM_BP_DIRECT	GO:0007166~cell surface receptor signaling pathway	4	7.69231	0.0238105	IL2RA, MERTK, IFNGR2, CD28	39	274	16792	6.28561	0.999837	0.463732	28.1969
GOTERM_BP_DIRECT	GO:0045086~positive regulation of interleukin-2 biosynthetic process	2	3.84615	0.026829	CD86, CD28	39	12	16792	71.7607	0.999947	0.481242	31.1893
GOTERM_BP_DIRECT	GO:0030168~platelet activation	3	5.76923	0.0278433	VAV2, MERTK, SYK	39	115	16792	11.2321	0.999964	0.472122	32.1685
GOTERM_BP_DIRECT	GO:0060334~regulation of interferon-gamma-mediated signaling pathway	2	3.84615	0.0290329	IFNGR2, CDC37	39	13	16792	66.2406	0.999977	0.466012	33.3005
GOTERM_BP_DIRECT	GO:0016045~detection of bacterium	2	3.84615	0.0290329	HLA-DRB1, HLA-A	39	13	16792	66.2406	0.999977	0.466012	33.3005
GOTERM_BP_DIRECT	GO:0007165~signal transduction	7	13.4615	0.0445149	RASGRP1, NCOA5, CSF2RB, NFKB1, SKAP2, VAV2, SH3BP2	39	1161	16792	2.59599	1	0.599796	46.5225
GOTERM_BP_DIRECT	GO:0018108~peptidyl-tyrosine phosphorylation	3	5.76923	0.0468253	CSF2RB, MERTK, CDC37	39	153	16792	8.44243	1	0.598965	48.2727
GOTERM_BP_DIRECT	GO:0002092~positive regulation of receptor internalization	2	3.84615	0.0529567	AHI1, SYK	39	24	16792	35.8803	1	0.626497	52.6635
GOTERM_BP_DIRECT	GO:0070372~regulation of ERK1 and ERK2 cascade	2	3.84615	0.0551029	RASGRP1, SYK	39	25	16792	34.4451	1	0.623577	54.1169
GOTERM_BP_DIRECT	GO:0042104~positive regulation of activated T cell proliferation	2	3.84615	0.0593811	CD86, IL2RA	39	27	16792	31.8936	1	0.634797	56.8915
GOTERM_BP_DIRECT	GO:0038095~Fc-epsilon receptor signaling pathway	3	5.76923	0.0612583	NFKB1, VAV2, SYK	39	178	16792	7.2567	1	0.630257	58.0591
GOTERM_BP_DIRECT	GO:0050690~regulation of defense response to virus by virus	2	3.84615	0.0615131	HLA-A, CD28	39	28	16792	30.7546	1	0.616182	58.2153
GOTERM_BP_DIRECT	GO:0042113~B cell activation	2	3.84615	0.0636405	CD86, SKAP2	39	29	16792	29.6941	1	0.614087	59.4986
GOTERM_BP_DIRECT	GO:0010634~positive regulation of epithelial cell migration	2	3.84615	0.0721029	RREB1, CTSH	39	33	16792	26.0948	1	0.647225	64.2501
GOTERM_BP_DIRECT	GO:0045087~innate immune response	4	7.69231	0.0727994	NFKB1, CD6, TBKBP1, SYK	39	430	16792	4.00525	1	0.637018	64.6172
GOTERM_BP_DIRECT	GO:0042130~negative regulation of T cell proliferation	2	3.84615	0.0804909	IL2RA, HLA-DRB1	39	37	16792	23.2737	1	0.662066	68.4451

## Sheet: GO_CC
Category	Term	Count	%	PValue	Genes	List Total	Pop Hits	Pop Total	Fold Enrichment	Bonferroni	Benjamini	FDR
GOTERM_CC_DIRECT	GO:0042613~MHC class II protein complex	4	7.69231	1.35669e-05	HLA-DRB1, HLA-A, HLA-DQA1, HLA-DRA	40	22	18224	82.8364	0.00109832	0.00109832	0.0144577
GOTERM_CC_DIRECT	GO:0071556~integral component of lumenal side of endoplasmic reticulum membrane	4	7.69231	3.18585e-05	HLA-DRB1, HLA-A, HLA-DQA1, HLA-DRA	40	29	18224	62.8414	0.00257726	0.00128946	0.0339475
GOTERM_CC_DIRECT	GO:0005886~plasma membrane	21	40.3846	8.52308e-05	IL2RA, HLA-DRB1, HLA-A, NPEPPS, CDH3, SKAP2, VAV2, HLA-DQA1, FCRL3, GPC5, CD86, CLECL1, RASGRP1, CD58, CSF2RB, DSC1, MERTK, IFNGR2, SYK, CD28, HLA-DRA	40	4121	18224	2.32167	0.00688021	0.00229868	0.0907958
GOTERM_CC_DIRECT	GO:0012507~ER to Golgi transport vesicle membrane	4	7.69231	0.000186238	HLA-DRB1, HLA-A, HLA-DQA1, HLA-DRA	40	52	18224	35.0462	0.0149734	0.00376456	0.198301
GOTERM_CC_DIRECT	GO:0005887~integral component of plasma membrane	11	21.1538	0.000608833	GPC5, HLA-DRB1, CD58, HLA-A, CSF2RB, CD6, MERTK, IFNGR2, HLA-DQA1, HLA-DRA, CD28	40	1415	18224	3.54177	0.0481335	0.00981758	0.646949
GOTERM_CC_DIRECT	GO:0030658~transport vesicle membrane	3	5.76923	0.0029882	HLA-DRB1, HLA-DQA1, HLA-DRA	40	38	18224	35.9684	0.215263	0.0395958	3.13906
GOTERM_CC_DIRECT	GO:0030669~clathrin-coated endocytic vesicle membrane	3	5.76923	0.00347145	HLA-DRB1, HLA-DQA1, HLA-DRA	40	41	18224	33.3366	0.245483	0.0394407	3.63824
GOTERM_CC_DIRECT	GO:0009986~cell surface	6	11.5385	0.00570671	CD86, HLA-DRB1, CD58, HLA-A, HLA-DRA, CD28	40	542	18224	5.04354	0.370965	0.0562991	5.91697
GOTERM_CC_DIRECT	GO:0000139~Golgi membrane	6	11.5385	0.0081648	HLA-DRB1, RASGRP1, HLA-A, IFNGR2, HLA-DQA1, HLA-DRA	40	591	18224	4.62538	0.485245	0.0711285	8.3664
GOTERM_CC_DIRECT	GO:0030666~endocytic vesicle membrane	3	5.76923	0.00878042	HLA-DRB1, HLA-DQA1, HLA-DRA	40	66	18224	20.7091	0.510492	0.0689437	8.97073
GOTERM_CC_DIRECT	GO:0009897~external side of plasma membrane	4	7.69231	0.010559	CD86, IL2RA, HLA-DRB1, CD28	40	213	18224	8.55587	0.576764	0.075189	10.6964
GOTERM_CC_DIRECT	GO:0032588~trans-Golgi network membrane	3	5.76923	0.0136158	HLA-DRB1, HLA-DQA1, HLA-DRA	40	83	18224	16.4675	0.670592	0.0883856	13.5933
GOTERM_CC_DIRECT	GO:0016021~integral component of membrane	18	34.6154	0.0296281	TIMMDC1, CD86, IL2RA, MPV17L2, CLECL1, HLA-DRB1, MMEL1, CD58, HLA-A, CSF2RB, DSC1, CDH3, CD6, MERTK, IFNGR2, HLA-DQA1, FCRL3, HLA-DRA	40	5163	18224	1.58838	0.912502	0.170884	27.4234
GOTERM_CC_DIRECT	GO:0042101~T cell receptor complex	2	3.84615	0.0378452	CD6, SYK	40	18	18224	50.6222	0.956062	0.200055	33.7118
GOTERM_CC_DIRECT	GO:0005829~cytosol	13	25	0.0397056	AGBL2, AHI1, SAE1, NFKB1, NPEPPS, VAV2, SKAP2, CDC37, EVI5, RASGRP1, CTSH, CD28, SYK	40	3315	18224	1.78667	0.962437	0.196504	35.0651
GOTERM_CC_DIRECT	GO:0001772~immunological synapse	2	3.84615	0.0703111	CD6, CD28	40	34	18224	26.8	0.997275	0.308632	54.0205

## Sheet: GO_MF
Category	Term	Count	%	PValue	Genes	List Total	Pop Hits	Pop Total	Fold Enrichment	Bonferroni	Benjamini	FDR
GOTERM_MF_DIRECT	GO:0042605~peptide antigen binding	4	7.69231	3.05769e-05	HLA-DRB1, HLA-A, HLA-DQA1, HLA-DRA	38	28	16881	63.4624	0.00305307	0.00305307	0.0339331
GOTERM_MF_DIRECT	GO:0032395~MHC class II receptor activity	3	5.76923	0.00048208	HLA-DRB1, HLA-DQA1, HLA-DRA	38	15	16881	88.8474	0.0470755	0.0238215	0.533776
GOTERM_MF_DIRECT	GO:0004713~protein tyrosine kinase activity	4	7.69231	0.00305453	CSF2RB, MERTK, CDC37, SYK	38	133	16881	13.3605	0.263555	0.0969464	3.33851
GOTERM_MF_DIRECT	GO:0005070~SH3/SH2 adaptor activity	3	5.76923	0.00668227	SKAP2, SH3BP2, CD28	38	56	16881	23.7984	0.488532	0.154323	7.17162
GOTERM_MF_DIRECT	GO:0005088~Ras guanyl-nucleotide exchange factor activity	3	5.76923	0.0262373	IL2RA, RASGRP1, CSF2RB	38	115	16881	11.5888	0.929965	0.412426	25.5547
GOTERM_MF_DIRECT	GO:0023026~MHC class II protein complex binding	2	3.84615	0.0345135	HLA-DRB1, HLA-DRA	38	16	16881	55.5296	0.970172	0.443109	32.2837
GOTERM_MF_DIRECT	GO:0004177~aminopeptidase activity	2	3.84615	0.0575662	NPEPPS, CTSH	38	27	16881	32.9064	0.997339	0.571299	48.2153
GOTERM_MF_DIRECT	GO:0015026~coreceptor activity	2	3.84615	0.0637598	CD86, CD28	38	30	16881	29.6158	0.998624	0.561125	51.8698
