# Supplementary material for: Integrated Approaches to Identify miRNA Biomarkers Associated with Cognitive Dysfunction in Multiple Sclerosis Using Text Mining, Gene Expression, Pathways, and GWAS
Source: Diagnostics (Basel). 2022 Aug 8;12(8):1914. doi: 10.3390/diagnostics12081914 (PMC9406323; doi:10.3390/diagnostics12081914)
Supplement: Supplementary file 1 [file diagnostics-12-01914-s001.zip › supplementaryTableS6.xlsx]

## Sheet: KEGG
Category	Term	Count	%	PValue	Genes	List Total	Pop Hits	Pop Total	Fold Enrichment	Bonferroni	Benjamini	FDR
KEGG_PATHWAY	hsa04920:Adipocytokine signaling pathway	2	20	0.0302224	CD36, PPARGC1A	4	70	6879	49.1357	0.576533	0.576533	22.6422
KEGG_PATHWAY	hsa04931:Insulin resistance	2	20	0.0463709	CD36, PPARGC1A	4	108	6879	31.8472	0.735378	0.485586	32.7803
KEGG_PATHWAY	hsa04152:AMPK signaling pathway	2	20	0.0526956	CD36, PPARGC1A	4	123	6879	27.9634	0.780362	0.39665	36.4201

## Sheet: GO-BP
Category	Term	Count	%	PValue	Genes	List Total	Pop Hits	Pop Total	Fold Enrichment	Bonferroni	Benjamini	FDR
GOTERM_BP_DIRECT	GO:2000379~positive regulation of reactive oxygen species metabolic process	2	20	0.00535044	CD36, TGFBR2	4	30	16792	279.867	0.691148	0.691148	6.59644
GOTERM_BP_DIRECT	GO:0048661~positive regulation of smooth muscle cell proliferation	2	20	0.0106818	TGFBR2, PPARGC1A	4	60	16792	139.933	0.904811	0.691473	12.7684
GOTERM_BP_DIRECT	GO:0071222~cellular response to lipopolysaccharide	2	20	0.0200538	CD36, PPARGC1A	4	113	16792	74.3009	0.988162	0.772091	22.7156
GOTERM_BP_DIRECT	GO:0007568~aging	2	20	0.0291913	TGFBR2, PPARGC1A	4	165	16792	50.8848	0.998479	0.8025	31.3976
GOTERM_BP_DIRECT	GO:0006898~receptor-mediated endocytosis	2	20	0.0328653	CD36, TGFBR2	4	186	16792	45.1398	0.999337	0.768619	34.6278
GOTERM_BP_DIRECT	GO:0042493~response to drug	2	20	0.0533374	TGFBR2, PPARGC1A	4	304	16792	27.6184	0.999994	0.864754	50.2032

## Sheet: GO-CC
Category	Term	Count	%	PValue	Genes	List Total	Pop Hits	Pop Total	Fold Enrichment	Bonferroni	Benjamini	FDR
GOTERM_CC_DIRECT	GO:0045121~membrane raft	2	20	0.0335313	CD36, TGFBR2	4	206	18224	44.233	0.696909	0.696909	26.0737
GOTERM_CC_DIRECT	GO:0009897~external side of plasma membrane	2	20	0.0346573	CD36, TGFBR2	4	213	18224	42.7793	0.709027	0.460581	26.8331

## Sheet: GO_MF
Category	Term	Count	%	PValue	Genes	List Total	Pop Hits	Pop Total	Fold Enrichment	Bonferroni	Benjamini	FDR
GOTERM_MF_DIRECT	GO:0050431~transforming growth factor beta binding	2	20	0.00378619	CD36, TGFBR2	5	16	16881	422.025	0.144037	0.144037	3.4307
