# Supplementary material for: Integrated Approaches to Identify miRNA Biomarkers Associated with Cognitive Dysfunction in Multiple Sclerosis Using Text Mining, Gene Expression, Pathways, and GWAS
Source: Diagnostics (Basel). 2022 Aug 8;12(8):1914. doi: 10.3390/diagnostics12081914 (PMC9406323; doi:10.3390/diagnostics12081914)
Supplement: Supplementary file 1 [file diagnostics-12-01914-s001.zip › supplementaryTableS7.xlsx]

## Sheet: KEGG_MS
hsa04514	Cell adhesion molecules (CAMs) - Homo sapiens (human) (9)
hsa05168	Herpes simplex virus 1 infection - Homo sapiens (human) (8)
hsa05169	Epstein-Barr virus infection - Homo sapiens (human) (7)
hsa04940	Type I diabetes mellitus - Homo sapiens (human) (6)
hsa05332	Graft-versus-host disease - Homo sapiens (human) (6)
hsa05166	Human T-cell leukemia virus 1 infection - Homo sapiens (human)	-6
hsa05416	Viral myocarditis - Homo sapiens (human) (6)
hsa05330	Allograft rejection - Homo sapiens (human) (6)
hsa05320	Autoimmune thyroid disease - Homo sapiens (human) (6)
hsa05152	Tuberculosis - Homo sapiens (human) (6)
hsa04659	Th17 cell differentiation - Homo sapiens (human) (6)
hsa04658	Th1 and Th2 cell differentiation - Homo sapiens (human) (6)
hsa05145	Toxoplasmosis - Homo sapiens (human) (5)
hsa04650	Natural killer cell mediated cytotoxicity - Homo sapiens (huma	n) (5)
hsa05322	Systemic lupus erythematosus - Homo sapiens (human) (5)
hsa05140	Leishmaniasis - Homo sapiens (human) (5)
hsa04672	Intestinal immune network for IgA production - Homo sapiens (h	uman) (5)
hsa05323	Rheumatoid arthritis - Homo sapiens (human) (5)
hsa05164	Influenza A - Homo sapiens (human) (5)
hsa05200	Pathways in cancer - Homo sapiens (human) (5)
hsa05321	Inflammatory bowel disease (IBD) - Homo sapiens (human) (5)
hsa04151	PI3K-Akt signaling pathway - Homo sapiens (human) (4)
hsa05167	Kaposi sarcoma-associated herpesvirus infection - Homo sapiens	(human) (4)
hsa04640	Hematopoietic cell lineage - Homo sapiens (human) (4)
hsa05235	PD-L1 expression and PD-1 checkpoint pathway in cancer - Homo	sapiens (human) (4)
hsa04660	T cell receptor signaling pathway - Homo sapiens (human) (4)
hsa04145	Phagosome - Homo sapiens (human) (4)
hsa04612	Antigen processing and presentation - Homo sapiens (human) (4)
hsa05162	Measles - Homo sapiens (human) (3)
hsa04380	Osteoclast differentiation - Homo sapiens (human) (3)
hsa04662	B cell receptor signaling pathway - Homo sapiens (human) (3)
hsa04060	Cytokine-cytokine receptor interaction - Homo sapiens (human)	-3
hsa05135	Yersinia infection - Homo sapiens (human) (3)
hsa04630	JAK-STAT signaling pathway - Homo sapiens (human) (3)
hsa05150	Staphylococcus aureus infection - Homo sapiens (human) (3)
hsa05203	Viral carcinogenesis - Homo sapiens (human) (3)
hsa05310	Asthma - Homo sapiens (human) (3)
hsa04210	Apoptosis - Homo sapiens (human) (3)
hsa04010	MAPK signaling pathway - Homo sapiens (human) (2)
hsa05142	Chagas disease (American trypanosomiasis) - Homo sapiens (huma	n) (2)
hsa05170	Human immunodeficiency virus 1 infection - Homo sapiens (human	) (2)
hsa04218	Cellular senescence - Homo sapiens (human) (2)
hsa04066	HIF-1 signaling pathway - Homo sapiens (human) (2)
hsa04620	Toll-like receptor signaling pathway - Homo sapiens (human) (2	)
hsa05163	Human cytomegalovirus infection - Homo sapiens (human) (2)
hsa04664	Fc epsilon RI signaling pathway - Homo sapiens (human) (2)
hsa05202	Transcriptional misregulation in cancer - Homo sapiens (human)	-2
hsa05165	Human papillomavirus infection - Homo sapiens (human) (2)
hsa04622	RIG-I-like receptor signaling pathway - Homo sapiens (human) (	2)
hsa04611	Platelet activation - Homo sapiens (human) (2)
hsa04625	C-type lectin receptor signaling pathway - Homo sapiens (human	) (2)
hsa05132	Salmonella infection - Homo sapiens (human) (2)
hsa04062	Chemokine signaling pathway - Homo sapiens (human) (2)
hsa04144	Endocytosis - Homo sapiens (human) (2)
hsa04064	NF-kappa B signaling pathway - Homo sapiens (human) (2)
hsa04142	Lysosome - Homo sapiens (human) (2)
hsa04024	cAMP signaling pathway - Homo sapiens (human) (2)
hsa04014	Ras signaling pathway - Homo sapiens (human) (2)
hsa04666	Fc gamma R-mediated phagocytosis - Homo sapiens (human) (2)
hsa04015	Rap1 signaling pathway - Homo sapiens (human) (1)
hsa05418	Fluid shear stress and atherosclerosis - Homo sapiens (human)	-1
hsa05130	Pathogenic Escherichia coli infection - Homo sapiens (human) (	1)
hsa04670	Leukocyte transendothelial migration - Homo sapiens (human) (1	)
hsa05030	Cocaine addiction - Homo sapiens (human) (1)
hsa04920	Adipocytokine signaling pathway - Homo sapiens (human) (1)
hsa05220	Chronic myeloid leukemia - Homo sapiens (human) (1)
hsa04217	Necroptosis - Homo sapiens (human) (1)
hsa04926	Relaxin signaling pathway - Homo sapiens (human) (1)
hsa04211	Longevity regulating pathway - Homo sapiens (human) (1)
hsa04810	Regulation of actin cytoskeleton - Homo sapiens (human) (1)
hsa05160	Hepatitis C - Homo sapiens (human) (1)
hsa05205	Proteoglycans in cancer - Homo sapiens (human) (1)
hsa05133	Pertussis - Homo sapiens (human) (1)
hsa05120	Epithelial cell signaling in Helicobacter pylori infection - H	omo sapiens (human) (1)
hsa04668	TNF signaling pathway - Homo sapiens (human) (1)
hsa05222	Small cell lung cancer - Homo sapiens (human) (1)
hsa04510	Focal adhesion - Homo sapiens (human) (1)
hsa05131	Shigellosis - Homo sapiens (human) (1)
hsa04061	Viral protein interaction with cytokine and cytokine receptor	- Homo sapiens (human) (1)
hsa05215	Prostate cancer - Homo sapiens (human) (1)
hsa05221	Acute myeloid leukemia - Homo sapiens (human) (1)
hsa04120	Ubiquitin mediated proteolysis - Homo sapiens (human) (1)
hsa04623	Cytosolic DNA-sensing pathway - Homo sapiens (human) (1)
hsa05146	Amoebiasis - Homo sapiens (human) (1)
hsa04917	Prolactin signaling pathway - Homo sapiens (human) (1)
hsa01523	Antifolate resistance - Homo sapiens (human) (1)
hsa05161	Hepatitis B - Homo sapiens (human) (1)
hsa00511	Other glycan degradation - Homo sapiens (human) (1)
hsa04931	Insulin resistance - Homo sapiens (human) (1)
hsa04071	Sphingolipid signaling pathway - Homo sapiens (human) (1)
hsa05212	Pancreatic cancer - Homo sapiens (human) (1)
hsa04072	Phospholipase D signaling pathway - Homo sapiens (human) (1)
hsa04657	IL-17 signaling pathway - Homo sapiens (human) (1)
hsa05134	Legionellosis - Homo sapiens (human) (1)
hsa04933	AGE-RAGE signaling pathway in diabetic complications - Homo sa	piens (human) (1)
hsa04722	Neurotrophin signaling pathway - Homo sapiens (human) (1)
hsa04146	Peroxisome - Homo sapiens (human) (1)
hsa05206	MicroRNAs in cancer - Homo sapiens (human) (1)
hsa04621	NOD-like receptor signaling pathway - Homo sapiens (human) (1)
hsa04932	Non-alcoholic fatty liver disease (NAFLD) - Homo sapiens (huma	n) (1)

## Sheet: KEGG_CI
hsa05200 Pathways in cancer - Homo sapiens (human) (3)
hsa04926 Relaxin signaling pathway - Homo sapiens (human) (3)
hsa04371 Apelin signaling pathway - Homo sapiens (human) (3)
hsa04211 Longevity regulating pathway - Homo sapiens (human) (2)
hsa05032 Morphine addiction - Homo sapiens (human) (2)
hsa04714 Thermogenesis - Homo sapiens (human) (2)
hsa04727 GABAergic synapse - Homo sapiens (human) (2)
hsa04725 Cholinergic synapse - Homo sapiens (human) (2)
hsa04713 Circadian entrainment - Homo sapiens (human) (2)
hsa05163 Human cytomegalovirus infection - Homo sapiens (human) (2)
hsa04922 Glucagon signaling pathway - Homo sapiens (human) (2)
hsa04062 Chemokine signaling pathway - Homo sapiens (human) (2)
hsa04724 Glutamatergic synapse - Homo sapiens (human) (2)
hsa05166 Human T-cell leukemia virus 1 infection - Homo sapiens (human) (2)
hsa04723 Retrograde endocannabinoid signaling - Homo sapiens (human) (2)
hsa04152 AMPK signaling pathway - Homo sapiens (human) (2)
hsa04920 Adipocytokine signaling pathway - Homo sapiens (human) (2)
hsa04931 Insulin resistance - Homo sapiens (human) (2)
hsa04972 Pancreatic secretion - Homo sapiens (human) (1)
hsa04145 Phagosome - Homo sapiens (human) (1)
hsa04060 Cytokine-cytokine receptor interaction - Homo sapiens (human) (1)
hsa05414 Dilated cardiomyopathy (DCM) - Homo sapiens (human) (1)
hsa04015 Rap1 signaling pathway - Homo sapiens (human) (1)
hsa04611 Platelet activation - Homo sapiens (human) (1)
hsa04010 MAPK signaling pathway - Homo sapiens (human) (1)
hsa04728 Dopaminergic synapse - Homo sapiens (human) (1)
hsa04151 PI3K-Akt signaling pathway - Homo sapiens (human) (1)
hsa01522 Endocrine resistance - Homo sapiens (human) (1)
hsa05220 Chronic myeloid leukemia - Homo sapiens (human) (1)
hsa05167 Kaposi sarcoma-associated herpesvirus infection - Homo sapiens (human) (1)
hsa04072 Phospholipase D signaling pathway - Homo sapiens (human) (1)
hsa04934 Cushing syndrome - Homo sapiens (human) (1)
hsa04915 Estrogen signaling pathway - Homo sapiens (human) (1)
hsa04659 Th17 cell differentiation - Homo sapiens (human) (1)
hsa04979 Cholesterol metabolism - Homo sapiens (human) (1)
hsa04640 Hematopoietic cell lineage - Homo sapiens (human) (1)
hsa04261 Adrenergic signaling in cardiomyocytes - Homo sapiens (human) (1)
hsa04520 Adherens junction - Homo sapiens (human) (1)
hsa04911 Insulin secretion - Homo sapiens (human) (1)
hsa04923 Regulation of lipolysis in adipocytes - Homo sapiens (human) (1)
hsa04114 Oocyte meiosis - Homo sapiens (human) (1)
hsa05170 Human immunodeficiency virus 1 infection - Homo sapiens (human) (1)
hsa05226 Gastric cancer - Homo sapiens (human) (1)
hsa04918 Thyroid hormone synthesis - Homo sapiens (human) (1)
hsa04913 Ovarian steroidogenesis - Homo sapiens (human) (1)
hsa05142 Chagas disease (American trypanosomiasis) - Homo sapiens (human) (1)
hsa00230 Purine metabolism - Homo sapiens (human) (1)
hsa01100 Metabolic pathways - Homo sapiens (human) (1)
hsa04975 Fat digestion and absorption - Homo sapiens (human) (1)
hsa04213 Longevity regulating pathway - multiple species - Homo sapiens (human) (1)
hsa04933 AGE-RAGE signaling pathway in diabetic complications - Homo sapiens (human) (1)
hsa04928 Parathyroid hormone synthesis, secretion and action - Homo sapiens (human) (1)
hsa05210 Colorectal cancer - Homo sapiens (human) (1)
hsa04916 Melanogenesis - Homo sapiens (human) (1)
hsa05161 Hepatitis B - Homo sapiens (human) (1)
hsa05144 Malaria - Homo sapiens (human) (1)
hsa04976 Bile secretion - Homo sapiens (human) (1)
hsa05034 Alcoholism - Homo sapiens (human) (1)
hsa04970 Salivary secretion - Homo sapiens (human) (1)
hsa04014 Ras signaling pathway - Homo sapiens (human) (1)
hsa04270 Vascular smooth muscle contraction - Homo sapiens (human) (1)
hsa04921 Oxytocin signaling pathway - Homo sapiens (human) (1)
hsa04020 Calcium signaling pathway - Homo sapiens (human) (1)
hsa03320 PPAR signaling pathway - Homo sapiens (human) (1)
hsa04390 Hippo signaling pathway - Homo sapiens (human) (1)
hsa04935 Growth hormone synthesis, secretion and action - Homo sapiens (human) (1)
hsa05202 Transcriptional misregulation in cancer - Homo sapiens (human) (1)
hsa04068 FoxO signaling pathway - Homo sapiens (human) (1)
hsa04971 Gastric acid secretion - Homo sapiens (human) (1)
hsa04024 cAMP signaling pathway - Homo sapiens (human) (1)
hsa04910 Insulin signaling pathway - Homo sapiens (human) (1)
hsa05212 Pancreatic cancer - Homo sapiens (human) (1)
hsa04925 Aldosterone synthesis and secretion - Homo sapiens (human) (1)
hsa05225 Hepatocellular carcinoma - Homo sapiens (human) (1)
hsa05016 Huntington disease - Homo sapiens (human) (1)
hsa04350 TGF-beta signaling pathway - Homo sapiens (human) (1)
hsa04512 ECM-receptor interaction - Homo sapiens (human) (1)
hsa04750 Inflammatory mediator regulation of TRP channels - Homo sapiens (human) (1)
hsa04726 Serotonergic synapse - Homo sapiens (human) (1)
hsa04912 GnRH signaling pathway - Homo sapiens (human) (1)
hsa04218 Cellular senescence - Homo sapiens (human) (1)
hsa04380 Osteoclast differentiation - Homo sapiens (human) (1)
hsa04914 Progesterone-mediated oocyte maturation - Homo sapiens (human) (1)
hsa04927 Cortisol synthesis and secretion - Homo sapiens (human) (1)
hsa04110 Cell cycle - Homo sapiens (human) (1)
hsa04540 Gap junction - Homo sapiens (human) (1)
hsa04022 cGMP-PKG signaling pathway - Homo sapiens (human) (1)
hsa04144 Endocytosis - Homo sapiens (human) (1)
